# Supplementary material for: From duplication to divergence: Single-cell insights into transcriptional and cis-regulatory landscapes in soybean
Source: Plant Cell. 2025 Nov 24;37(12):koaf279. doi: 10.1093/plcell/koaf279 (PMC12679596; doi:10.1093/plcell/koaf279)
Supplement: koaf279_Supplementary_Data [file koaf279_supplementary_data.zip]

Archive with 2 entries (2 files):
- 11192025_supplementary_figures.pdf
- 11192025_Supplementary_table_new.xlsx
