# Supplementary material for: From duplication to divergence: Single-cell insights into transcriptional and cis-regulatory landscapes in soybean
Source: Plant Cell. 2025 Nov 24;37(12):koaf279. doi: 10.1093/plcell/koaf279 (PMC12679596; doi:10.1093/plcell/koaf279)
Supplement: koaf279_Supplementary_Data [file koaf279_supplementary_data.zip › 11192025_Supplementary_table_new.xlsx]

## Sheet: Summary sheet
Supplementary Tables
Table S1. Duplicated gene pairs identified in soybean.
Table S2. Percentage of duplicated gene pairs derived from different duplication mechanisms in soybean.
Table S3. Number and percentage of gene pairs exhibiting different within-tissue expression patterns in each tissue.
Table S4. Characterization of genetic variation in ACRs associated with gene pairs exhibiting different within-tissue expression patterns in each tissue.
Table S5. Percentage of gene pairs with both genes associated with ACRs or only one gene associated with ACRs for each within-tissue expression pattern in each tissue.
Table S6. Characterization of genetic variation in ACRs associated with gene pairs grouped by different duplication mechanisms in each tissue.
Table S7. Combinations of expression patterns across seven tissues and their frequences.
Table S8. Expression patterns of duplicated gene pairs across seven tissues (For mono-expressed pairs, the expressed gene is indicated by its gene ID).
Table S9. Simplified expression categories for each gene pair across seven tissues and number of shared expression categories across stages and organs.
Table S10. Counts and percentages for gene pairs (separated by different duplication mechanisms) with different number of shared expression categories across stages or across organs.
Table S11. Jaccard distances for gene pairs across stages.
Table S12. Jaccard distances for gene pairs across organs.
Table S13. Gene pairs identified in each four-gene set, with the annotation of recently duplicated or ancestrally duplicated gene pairs.
Table S14. Average percentage identity and mismatches of protein sequence of gene pairs within each four-gene set.
Table S15.Characterization of expression patterns in cotyledon-stage seed tissue for gene pairs within each set.
Table S16.Characterization of expression patterns in early maturation-stage seed tissue for gene pairs within each set.
Table S17.Characterization of expression patterns in nodule tissue for gene pairs within each set.
Table S18.Characterization of expression patterns in globular-stage seed tissue for gene pairs within each set.
Table S19.Characterization of expression patterns in heart-stage seed tissue for gene pairs within each set.
Table S20.Characterization of expression patterns in hypocotyl tissue for gene pairs within each set.
Table S21.Characterization of expression patterns in root tissue for gene pairs within each set.
Table S22. ACRs associated with gene sets in cotyledon stage seed.
Table S23. ACRs associated with gene sets in early-maturation stage seed.
Table S24. ACRs associated with gene sets in nodule.
Table S25. ACRs associated with gene sets in globular stage seed.
Table S26. ACRs associated with gene sets in heart stage seed.
Table S27. ACRs associated with gene sets in hypocotyl.
Table S28. ACRs associated with gene sets in root.
Table S29. Counts of gene sets with distinct expression patterns within each tissue.
Table S30. Characterization of expression patterns for gene sets in each tissue.
Table S31. Characterization of different conservation-type ACRs associated with each gene set in each tissue.
Table S32. Cell-type-specific genes identified in each tissue with matrix indicating the cell type(s) with significantly differential expression.
Table S33. Cell-type-specific expression across stages.
Table S34. Patterns of cell-type-specific expression across stages and their frequences.
Table S35. Shared clusters and their corresponding counts within each four-gene set in each tissue.
Table S36. Number of four-gene sets with different evolutionary trajectories of cell-type-specific expression.
Table S37. Cell-type-specific ACRs exhibiting significantly higher chromatin accessibility in the same cell types where their associated duplicated genes expressed in individual tissue.

## Sheet: Table S1
Table S1. Duplicated gene pairs identified in soybean.
duplicate_1	Location_1	duplicate_2	Location_2	E.value	duplication_status
Glyma.01G017200	glyma.Wm82.gnm4.Gm01:1645218	Glyma.01G095300	glyma.Wm82.gnm4.Gm01:30496037	4.72e-78	WGD
Glyma.01G018400	glyma.Wm82.gnm4.Gm01:1775260	Glyma.01G096600	glyma.Wm82.gnm4.Gm01:31951672	1.04e-239	WGD
Glyma.01G018700	glyma.Wm82.gnm4.Gm01:1792993	Glyma.01G096800	glyma.Wm82.gnm4.Gm01:32103816	3.03e-56	WGD
Glyma.01G018800	glyma.Wm82.gnm4.Gm01:1806791	Glyma.01G097000	glyma.Wm82.gnm4.Gm01:32153861	2.19e-94	WGD
Glyma.01G019000	glyma.Wm82.gnm4.Gm01:1820933	Glyma.01G097100	glyma.Wm82.gnm4.Gm01:32338796	6.46e-184	WGD
Glyma.01G019200	glyma.Wm82.gnm4.Gm01:1842038	Glyma.01G097400	glyma.Wm82.gnm4.Gm01:32611594	0	WGD
Glyma.01G019300	glyma.Wm82.gnm4.Gm01:1868970	Glyma.01G097900	glyma.Wm82.gnm4.Gm01:32883728	1.18e-187	WGD
Glyma.01G019400	glyma.Wm82.gnm4.Gm01:1890034	Glyma.01G098000	glyma.Wm82.gnm4.Gm01:33154045	1.85e-198	WGD
Glyma.01G078000	glyma.Wm82.gnm4.Gm01:19868661	Glyma.01G137600	glyma.Wm82.gnm4.Gm01:47527795	7.32e-148	WGD
Glyma.01G078200	glyma.Wm82.gnm4.Gm01:20083383	Glyma.01G137500	glyma.Wm82.gnm4.Gm01:47510295	1.97e-62	WGD
Glyma.01G079000	glyma.Wm82.gnm4.Gm01:20743659	Glyma.01G136600	glyma.Wm82.gnm4.Gm01:47264338	7.22e-21	WGD
Glyma.01G079100	glyma.Wm82.gnm4.Gm01:20768452	Glyma.01G136500	glyma.Wm82.gnm4.Gm01:47207607	0	WGD
Glyma.01G079500	glyma.Wm82.gnm4.Gm01:21108500	Glyma.01G136300	glyma.Wm82.gnm4.Gm01:47142408	2.79e-231	WGD
Glyma.01G079900	glyma.Wm82.gnm4.Gm01:21776680	Glyma.01G134200	glyma.Wm82.gnm4.Gm01:46630106	1.22e-97	WGD
Glyma.01G044900	glyma.Wm82.gnm4.Gm01:5021810	Glyma.02G105500	glyma.Wm82.gnm4.Gm02:9969332	1.29e-107	WGD
Glyma.01G045100	glyma.Wm82.gnm4.Gm01:5052081	Glyma.02G105600	glyma.Wm82.gnm4.Gm02:9993952	0	WGD
Glyma.01G045300	glyma.Wm82.gnm4.Gm01:5123986	Glyma.02G105700	glyma.Wm82.gnm4.Gm02:10043031	4.96e-195	WGD
Glyma.01G045400	glyma.Wm82.gnm4.Gm01:5132543	Glyma.02G105800	glyma.Wm82.gnm4.Gm02:10047640	3.30e-119	WGD
Glyma.01G045500	glyma.Wm82.gnm4.Gm01:5218813	Glyma.02G105900	glyma.Wm82.gnm4.Gm02:10059025	5.13e-218	WGD
Glyma.01G045700	glyma.Wm82.gnm4.Gm01:5257861	Glyma.02G106000	glyma.Wm82.gnm4.Gm02:10081291	4.99e-132	WGD
Glyma.01G045800	glyma.Wm82.gnm4.Gm01:5269209	Glyma.02G106100	glyma.Wm82.gnm4.Gm02:10087296	1.18e-208	WGD
Glyma.01G045900	glyma.Wm82.gnm4.Gm01:5291275	Glyma.02G106200	glyma.Wm82.gnm4.Gm02:10097538	5.53e-141	WGD
Glyma.01G046000	glyma.Wm82.gnm4.Gm01:5310080	Glyma.02G106300	glyma.Wm82.gnm4.Gm02:10109181	0	WGD
Glyma.01G046400	glyma.Wm82.gnm4.Gm01:5344749	Glyma.02G106600	glyma.Wm82.gnm4.Gm02:10122321	2.41e-185	WGD
Glyma.01G046500	glyma.Wm82.gnm4.Gm01:5353950	Glyma.02G106700	glyma.Wm82.gnm4.Gm02:10127335	2.67e-189	WGD
Glyma.01G046600	glyma.Wm82.gnm4.Gm01:5371156	Glyma.02G106800	glyma.Wm82.gnm4.Gm02:10138052	4.08e-300	WGD
Glyma.01G046700	glyma.Wm82.gnm4.Gm01:5377527	Glyma.02G106900	glyma.Wm82.gnm4.Gm02:10144305	0	WGD
Glyma.01G046800	glyma.Wm82.gnm4.Gm01:5439838	Glyma.02G107000	glyma.Wm82.gnm4.Gm02:10167282	8.14e-282	WGD
Glyma.01G046900	glyma.Wm82.gnm4.Gm01:5456718	Glyma.02G107250	glyma.Wm82.gnm4.Gm02:10199551	1.33e-37	WGD
Glyma.01G047400	glyma.Wm82.gnm4.Gm01:5509569	Glyma.02G107600	glyma.Wm82.gnm4.Gm02:10236205	4.00e-271	WGD
Glyma.01G048200	glyma.Wm82.gnm4.Gm01:5604831	Glyma.02G107900	glyma.Wm82.gnm4.Gm02:10271595	8.28e-155	WGD
Glyma.01G048500	glyma.Wm82.gnm4.Gm01:5650827	Glyma.02G108100	glyma.Wm82.gnm4.Gm02:10296216	0	WGD
Glyma.01G048600	glyma.Wm82.gnm4.Gm01:5658154	Glyma.02G108200	glyma.Wm82.gnm4.Gm02:10303010	2.69e-45	WGD
Glyma.01G048700	glyma.Wm82.gnm4.Gm01:5670158	Glyma.02G108300	glyma.Wm82.gnm4.Gm02:10308461	6.96e-130	WGD
Glyma.01G048800	glyma.Wm82.gnm4.Gm01:5671384	Glyma.02G108400	glyma.Wm82.gnm4.Gm02:10310022	0	WGD
Glyma.01G049100	glyma.Wm82.gnm4.Gm01:5707051	Glyma.02G108500	glyma.Wm82.gnm4.Gm02:10317756	7.09e-204	WGD
Glyma.01G049400	glyma.Wm82.gnm4.Gm01:5753170	Glyma.02G108600	glyma.Wm82.gnm4.Gm02:10350413	6.53e-256	WGD
Glyma.01G049500	glyma.Wm82.gnm4.Gm01:5791677	Glyma.02G108700	glyma.Wm82.gnm4.Gm02:10372530	3.04e-93	WGD
Glyma.01G049600	glyma.Wm82.gnm4.Gm01:5803540	Glyma.02G108800	glyma.Wm82.gnm4.Gm02:10376801	2.63e-261	WGD
Glyma.01G049900	glyma.Wm82.gnm4.Gm01:5852224	Glyma.02G108900	glyma.Wm82.gnm4.Gm02:10404434	9.05e-145	WGD
Glyma.01G050100	glyma.Wm82.gnm4.Gm01:5876891	Glyma.02G109100	glyma.Wm82.gnm4.Gm02:10417486	1.30e-190	WGD
Glyma.01G050350	glyma.Wm82.gnm4.Gm01:5950182	Glyma.02G109166	glyma.Wm82.gnm4.Gm02:10450430	6.97e-48	WGD
Glyma.01G050400	glyma.Wm82.gnm4.Gm01:5953398	Glyma.02G109200	glyma.Wm82.gnm4.Gm02:10453074	5.26e-249	WGD
Glyma.01G050500	glyma.Wm82.gnm4.Gm01:5983575	Glyma.02G109400	glyma.Wm82.gnm4.Gm02:10464339	1.54e-96	WGD
Glyma.01G050700	glyma.Wm82.gnm4.Gm01:6015253	Glyma.02G109600	glyma.Wm82.gnm4.Gm02:10478952	4.22e-51	WGD
Glyma.01G051300	glyma.Wm82.gnm4.Gm01:6049851	Glyma.02G109800	glyma.Wm82.gnm4.Gm02:10494763	2.22e-207	WGD
Glyma.01G051400	glyma.Wm82.gnm4.Gm01:6073848	Glyma.02G109900	glyma.Wm82.gnm4.Gm02:10517170	0	WGD
Glyma.01G051700	glyma.Wm82.gnm4.Gm01:6242109	Glyma.02G110000	glyma.Wm82.gnm4.Gm02:10537712	8.38e-163	WGD
Glyma.01G052200	glyma.Wm82.gnm4.Gm01:6316947	Glyma.02G110400	glyma.Wm82.gnm4.Gm02:10618662	3.57e-126	WGD
Glyma.01G052400	glyma.Wm82.gnm4.Gm01:6356099	Glyma.02G110700	glyma.Wm82.gnm4.Gm02:10646757	5.26e-114	WGD
Glyma.01G052500	glyma.Wm82.gnm4.Gm01:6361161	Glyma.02G110800	glyma.Wm82.gnm4.Gm02:10651553	0	WGD
Glyma.01G052700	glyma.Wm82.gnm4.Gm01:6429831	Glyma.02G111300	glyma.Wm82.gnm4.Gm02:10696223	5.63e-173	WGD
Glyma.01G052800	glyma.Wm82.gnm4.Gm01:6440939	Glyma.02G111400	glyma.Wm82.gnm4.Gm02:10701232	7.89e-134	WGD
Glyma.01G052900	glyma.Wm82.gnm4.Gm01:6510198	Glyma.02G111500	glyma.Wm82.gnm4.Gm02:10710234	1.15e-190	WGD
Glyma.01G053100	glyma.Wm82.gnm4.Gm01:6609533	Glyma.02G111600	glyma.Wm82.gnm4.Gm02:10749390	0	WGD
Glyma.01G053200	glyma.Wm82.gnm4.Gm01:6621892	Glyma.02G111700	glyma.Wm82.gnm4.Gm02:10768594	4.11e-99	WGD
Glyma.01G053300	glyma.Wm82.gnm4.Gm01:6699943	Glyma.02G111800	glyma.Wm82.gnm4.Gm02:10777353	0	WGD
Glyma.01G053600	glyma.Wm82.gnm4.Gm01:6777310	Glyma.02G111900	glyma.Wm82.gnm4.Gm02:10806386	0	WGD
Glyma.01G053700	glyma.Wm82.gnm4.Gm01:6788826	Glyma.02G112000	glyma.Wm82.gnm4.Gm02:10814440	1.70e-162	WGD
Glyma.01G053800	glyma.Wm82.gnm4.Gm01:6800451	Glyma.02G112100	glyma.Wm82.gnm4.Gm02:10823328	7.10e-302	WGD
Glyma.01G054000	glyma.Wm82.gnm4.Gm01:6945215	Glyma.02G112400	glyma.Wm82.gnm4.Gm02:10866883	4.22e-114	WGD
Glyma.01G054100	glyma.Wm82.gnm4.Gm01:6949194	Glyma.02G112500	glyma.Wm82.gnm4.Gm02:10871747	9.56e-230	WGD
Glyma.01G054200	glyma.Wm82.gnm4.Gm01:6963333	Glyma.02G112600	glyma.Wm82.gnm4.Gm02:10880530	2.91e-150	WGD
Glyma.01G054300	glyma.Wm82.gnm4.Gm01:6986363	Glyma.02G112800	glyma.Wm82.gnm4.Gm02:10890368	2.25e-234	WGD
Glyma.01G054400	glyma.Wm82.gnm4.Gm01:6991385	Glyma.02G112900	glyma.Wm82.gnm4.Gm02:10894264	8.50e-122	WGD
Glyma.01G054500	glyma.Wm82.gnm4.Gm01:7006834	Glyma.02G113000	glyma.Wm82.gnm4.Gm02:10899886	1.54e-131	WGD
Glyma.01G054800	glyma.Wm82.gnm4.Gm01:7076211	Glyma.02G113300	glyma.Wm82.gnm4.Gm02:10980853	0	WGD
Glyma.01G054900	glyma.Wm82.gnm4.Gm01:7090293	Glyma.02G113400	glyma.Wm82.gnm4.Gm02:10997545	5.81e-204	WGD
Glyma.01G055000	glyma.Wm82.gnm4.Gm01:7096751	Glyma.02G113500	glyma.Wm82.gnm4.Gm02:10999739	1.24e-114	WGD
Glyma.01G055200	glyma.Wm82.gnm4.Gm01:7129933	Glyma.02G113600	glyma.Wm82.gnm4.Gm02:11009950	2.41e-215	WGD
Glyma.01G055300	glyma.Wm82.gnm4.Gm01:7132814	Glyma.02G113700	glyma.Wm82.gnm4.Gm02:11013017	0	WGD
Glyma.01G055400	glyma.Wm82.gnm4.Gm01:7148172	Glyma.02G113800	glyma.Wm82.gnm4.Gm02:11024575	1.55e-110	WGD
Glyma.01G055500	glyma.Wm82.gnm4.Gm01:7150937	Glyma.02G113900	glyma.Wm82.gnm4.Gm02:11028365	8.32e-54	WGD
Glyma.01G055900	glyma.Wm82.gnm4.Gm01:7212472	Glyma.02G114200	glyma.Wm82.gnm4.Gm02:11049999	9.93e-182	WGD
Glyma.01G056000	glyma.Wm82.gnm4.Gm01:7214517	Glyma.02G114300	glyma.Wm82.gnm4.Gm02:11051617	6.95e-146	WGD
Glyma.01G056202	glyma.Wm82.gnm4.Gm01:7249701	Glyma.02G114500	glyma.Wm82.gnm4.Gm02:11068294	9.53e-131	WGD
Glyma.01G056300	glyma.Wm82.gnm4.Gm01:7251763	Glyma.02G114800	glyma.Wm82.gnm4.Gm02:11099282	6.17e-92	WGD
Glyma.01G056400	glyma.Wm82.gnm4.Gm01:7281679	Glyma.02G115000	glyma.Wm82.gnm4.Gm02:11117286	2.18e-38	WGD
Glyma.01G056500	glyma.Wm82.gnm4.Gm01:7285256	Glyma.02G115100	glyma.Wm82.gnm4.Gm02:11120144	5.26e-186	WGD
Glyma.01G056800	glyma.Wm82.gnm4.Gm01:7350634	Glyma.02G115200	glyma.Wm82.gnm4.Gm02:11152718	7.80e-168	WGD
Glyma.01G056900	glyma.Wm82.gnm4.Gm01:7365717	Glyma.02G115300	glyma.Wm82.gnm4.Gm02:11170788	8.16e-246	WGD
Glyma.01G057100	glyma.Wm82.gnm4.Gm01:7487169	Glyma.02G115400	glyma.Wm82.gnm4.Gm02:11189966	0	WGD
Glyma.01G057400	glyma.Wm82.gnm4.Gm01:7556307	Glyma.02G115500	glyma.Wm82.gnm4.Gm02:11213275	5.71e-155	WGD
Glyma.01G057500	glyma.Wm82.gnm4.Gm01:7572697	Glyma.02G115600	glyma.Wm82.gnm4.Gm02:11221604	0	WGD
Glyma.01G057600	glyma.Wm82.gnm4.Gm01:7583373	Glyma.02G115700	glyma.Wm82.gnm4.Gm02:11227446	2.56e-168	WGD
Glyma.01G058000	glyma.Wm82.gnm4.Gm01:7624666	Glyma.02G115900	glyma.Wm82.gnm4.Gm02:11243632	4.28e-172	WGD
Glyma.01G058200	glyma.Wm82.gnm4.Gm01:7633282	Glyma.02G116000	glyma.Wm82.gnm4.Gm02:11255179	0	WGD
Glyma.01G058300	glyma.Wm82.gnm4.Gm01:7656092	Glyma.02G116100	glyma.Wm82.gnm4.Gm02:11264134	1.41e-89	WGD
Glyma.01G058400	glyma.Wm82.gnm4.Gm01:7668050	Glyma.02G116200	glyma.Wm82.gnm4.Gm02:11270210	1.90e-245	WGD
Glyma.01G058500	glyma.Wm82.gnm4.Gm01:7704525	Glyma.02G116300	glyma.Wm82.gnm4.Gm02:11289014	7.91e-297	WGD
Glyma.01G059100	glyma.Wm82.gnm4.Gm01:7788643	Glyma.02G116500	glyma.Wm82.gnm4.Gm02:11314338	3.34e-120	WGD
Glyma.01G059200	glyma.Wm82.gnm4.Gm01:7792477	Glyma.02G116567	glyma.Wm82.gnm4.Gm02:11319157	2.37e-105	WGD
Glyma.01G060001	glyma.Wm82.gnm4.Gm01:8072539	Glyma.02G117300	glyma.Wm82.gnm4.Gm02:11375580	3.54e-185	WGD
Glyma.01G060300	glyma.Wm82.gnm4.Gm01:8110242	Glyma.02G118500	glyma.Wm82.gnm4.Gm02:11395067	1.60e-191	WGD
Glyma.01G060700	glyma.Wm82.gnm4.Gm01:8352188	Glyma.02G119000	glyma.Wm82.gnm4.Gm02:11444367	0	WGD
Glyma.01G060900	glyma.Wm82.gnm4.Gm01:8376521	Glyma.02G119200	glyma.Wm82.gnm4.Gm02:11460574	6.78e-64	WGD
Glyma.01G061000	glyma.Wm82.gnm4.Gm01:8379879	Glyma.02G119300	glyma.Wm82.gnm4.Gm02:11464460	5.09e-181	WGD
Glyma.01G061100	glyma.Wm82.gnm4.Gm01:8417840	Glyma.02G119600	glyma.Wm82.gnm4.Gm02:11492582	0	WGD
Glyma.01G061500	glyma.Wm82.gnm4.Gm01:8456943	Glyma.02G119700	glyma.Wm82.gnm4.Gm02:11517796	0	WGD
Glyma.01G061700	glyma.Wm82.gnm4.Gm01:8502174	Glyma.02G120000	glyma.Wm82.gnm4.Gm02:11538455	0	WGD
Glyma.01G061900	glyma.Wm82.gnm4.Gm01:8543379	Glyma.02G120100	glyma.Wm82.gnm4.Gm02:11552410	1.62e-91	WGD
Glyma.01G062000	glyma.Wm82.gnm4.Gm01:8600175	Glyma.02G120200	glyma.Wm82.gnm4.Gm02:11569292	6.75e-184	WGD
Glyma.01G062100	glyma.Wm82.gnm4.Gm01:8608715	Glyma.02G120300	glyma.Wm82.gnm4.Gm02:11579941	0	WGD
Glyma.01G062200	glyma.Wm82.gnm4.Gm01:8615665	Glyma.02G120400	glyma.Wm82.gnm4.Gm02:11585221	8.21e-231	WGD
Glyma.01G062300	glyma.Wm82.gnm4.Gm01:8622553	Glyma.02G120500	glyma.Wm82.gnm4.Gm02:11593226	6.80e-115	WGD
Glyma.01G062400	glyma.Wm82.gnm4.Gm01:8695448	Glyma.02G120600	glyma.Wm82.gnm4.Gm02:11606590	0	WGD
Glyma.01G062900	glyma.Wm82.gnm4.Gm01:8866947	Glyma.02G120800	glyma.Wm82.gnm4.Gm02:11644679	0	WGD
Glyma.01G063000	glyma.Wm82.gnm4.Gm01:8902695	Glyma.02G120900	glyma.Wm82.gnm4.Gm02:11655987	4.90e-274	WGD
Glyma.01G063100	glyma.Wm82.gnm4.Gm01:8938530	Glyma.02G121000	glyma.Wm82.gnm4.Gm02:11671545	1.41e-255	WGD
Glyma.01G063500	glyma.Wm82.gnm4.Gm01:9047323	Glyma.02G121100	glyma.Wm82.gnm4.Gm02:11700952	2.38e-118	WGD
Glyma.01G063600	glyma.Wm82.gnm4.Gm01:9051769	Glyma.02G121200	glyma.Wm82.gnm4.Gm02:11706232	0	WGD
Glyma.01G063700	glyma.Wm82.gnm4.Gm01:9081128	Glyma.02G121300	glyma.Wm82.gnm4.Gm02:11724749	6.06e-317	WGD
Glyma.01G063800	glyma.Wm82.gnm4.Gm01:9204972	Glyma.02G121400	glyma.Wm82.gnm4.Gm02:11746672	1.20e-123	WGD
Glyma.01G064100	glyma.Wm82.gnm4.Gm01:9362414	Glyma.02G121500	glyma.Wm82.gnm4.Gm02:11783518	4.85e-160	WGD
Glyma.01G064200	glyma.Wm82.gnm4.Gm01:9477717	Glyma.02G121600	glyma.Wm82.gnm4.Gm02:11802537	8.01e-158	WGD
Glyma.01G064400	glyma.Wm82.gnm4.Gm01:9606548	Glyma.02G122200	glyma.Wm82.gnm4.Gm02:11859686	2.85e-282	WGD
Glyma.01G064500	glyma.Wm82.gnm4.Gm01:9667588	Glyma.02G122400	glyma.Wm82.gnm4.Gm02:11868377	1.15e-60	WGD
Glyma.01G064600	glyma.Wm82.gnm4.Gm01:9673488	Glyma.02G122500	glyma.Wm82.gnm4.Gm02:11876554	0	WGD
Glyma.01G064900	glyma.Wm82.gnm4.Gm01:9949521	Glyma.02G122700	glyma.Wm82.gnm4.Gm02:11946121	1.64e-261	WGD
Glyma.01G065000	glyma.Wm82.gnm4.Gm01:9980320	Glyma.02G122800	glyma.Wm82.gnm4.Gm02:11967809	6.25e-76	WGD
Glyma.01G065100	glyma.Wm82.gnm4.Gm01:10013216	Glyma.02G122900	glyma.Wm82.gnm4.Gm02:11976879	1.96e-165	WGD
Glyma.01G065400	glyma.Wm82.gnm4.Gm01:10055035	Glyma.02G123000	glyma.Wm82.gnm4.Gm02:11988846	0	WGD
Glyma.01G065500	glyma.Wm82.gnm4.Gm01:10064870	Glyma.02G123100	glyma.Wm82.gnm4.Gm02:11997058	7.68e-162	WGD
Glyma.01G066500	glyma.Wm82.gnm4.Gm01:10535201	Glyma.02G123200	glyma.Wm82.gnm4.Gm02:12007297	0	WGD
Glyma.01G066600	glyma.Wm82.gnm4.Gm01:10608327	Glyma.02G123400	glyma.Wm82.gnm4.Gm02:12024173	1.28e-221	WGD
Glyma.01G067000	glyma.Wm82.gnm4.Gm01:10795191	Glyma.02G123700	glyma.Wm82.gnm4.Gm02:12070183	0	WGD
Glyma.01G067200	glyma.Wm82.gnm4.Gm01:10940944	Glyma.02G124000	glyma.Wm82.gnm4.Gm02:12102246	1.50e-244	WGD
Glyma.01G067600	glyma.Wm82.gnm4.Gm01:11010647	Glyma.02G124100	glyma.Wm82.gnm4.Gm02:12109344	0	WGD
Glyma.01G067700	glyma.Wm82.gnm4.Gm01:11087233	Glyma.02G124200	glyma.Wm82.gnm4.Gm02:12124755	2.71e-26	WGD
Glyma.01G067800	glyma.Wm82.gnm4.Gm01:11197127	Glyma.02G124300	glyma.Wm82.gnm4.Gm02:12143587	3.29e-201	WGD
Glyma.01G067900	glyma.Wm82.gnm4.Gm01:11233724	Glyma.02G124400	glyma.Wm82.gnm4.Gm02:12154839	2.68e-240	WGD
Glyma.01G068000	glyma.Wm82.gnm4.Gm01:11272706	Glyma.02G124500	glyma.Wm82.gnm4.Gm02:12163023	0	WGD
Glyma.01G068200	glyma.Wm82.gnm4.Gm01:11331218	Glyma.02G124700	glyma.Wm82.gnm4.Gm02:12184359	5.61e-133	WGD
Glyma.01G068600	glyma.Wm82.gnm4.Gm01:11485466	Glyma.02G125200	glyma.Wm82.gnm4.Gm02:12226869	0	WGD
Glyma.01G068800	glyma.Wm82.gnm4.Gm01:11518664	Glyma.02G125400	glyma.Wm82.gnm4.Gm02:12248775	0	WGD
Glyma.01G069000	glyma.Wm82.gnm4.Gm01:11575741	Glyma.02G125900	glyma.Wm82.gnm4.Gm02:12317334	4.43e-75	WGD
Glyma.01G069300	glyma.Wm82.gnm4.Gm01:11696145	Glyma.02G126100	glyma.Wm82.gnm4.Gm02:12368578	1.88e-134	WGD
Glyma.01G069400	glyma.Wm82.gnm4.Gm01:11708387	Glyma.02G126200	glyma.Wm82.gnm4.Gm02:12376045	6.03e-56	WGD
Glyma.01G069500	glyma.Wm82.gnm4.Gm01:11716238	Glyma.02G126300	glyma.Wm82.gnm4.Gm02:12388346	0	WGD
Glyma.01G069700	glyma.Wm82.gnm4.Gm01:11758946	Glyma.02G126600	glyma.Wm82.gnm4.Gm02:12433705	2.91e-85	WGD
Glyma.01G070150	glyma.Wm82.gnm4.Gm01:11999138	Glyma.02G127200	glyma.Wm82.gnm4.Gm02:12547763	2.07e-153	WGD
Glyma.01G070200	glyma.Wm82.gnm4.Gm01:12003010	Glyma.02G127300	glyma.Wm82.gnm4.Gm02:12551286	1.44e-239	WGD
Glyma.01G070300	glyma.Wm82.gnm4.Gm01:12029990	Glyma.02G127400	glyma.Wm82.gnm4.Gm02:12572486	0	WGD
Glyma.01G070400	glyma.Wm82.gnm4.Gm01:12550833	Glyma.02G127600	glyma.Wm82.gnm4.Gm02:12697178	4.54e-221	WGD
Glyma.01G071300	glyma.Wm82.gnm4.Gm01:12886583	Glyma.02G128000	glyma.Wm82.gnm4.Gm02:12768562	7.52e-251	WGD
Glyma.01G162000	glyma.Wm82.gnm4.Gm01:51113458	Glyma.02G044000	glyma.Wm82.gnm4.Gm02:4063955	1.38e-72	WGD
Glyma.01G162700	glyma.Wm82.gnm4.Gm01:51164826	Glyma.02G044100	glyma.Wm82.gnm4.Gm02:4074483	4.70e-135	WGD
Glyma.01G162900	glyma.Wm82.gnm4.Gm01:51186167	Glyma.02G044300	glyma.Wm82.gnm4.Gm02:4090827	6.36e-124	WGD
Glyma.01G163000	glyma.Wm82.gnm4.Gm01:51196236	Glyma.02G045000	glyma.Wm82.gnm4.Gm02:4133137	1.23e-155	WGD
Glyma.01G163300	glyma.Wm82.gnm4.Gm01:51209893	Glyma.02G045400	glyma.Wm82.gnm4.Gm02:4163324	2.07e-111	WGD
Glyma.01G163500	glyma.Wm82.gnm4.Gm01:51225699	Glyma.02G045500	glyma.Wm82.gnm4.Gm02:4172328	7.22e-26	WGD
Glyma.01G163900	glyma.Wm82.gnm4.Gm01:51257403	Glyma.02G045700	glyma.Wm82.gnm4.Gm02:4185230	1.36e-99	WGD
Glyma.01G164000	glyma.Wm82.gnm4.Gm01:51262675	Glyma.02G045800	glyma.Wm82.gnm4.Gm02:4191397	4.12e-203	WGD
Glyma.01G164200	glyma.Wm82.gnm4.Gm01:51291094	Glyma.02G046100	glyma.Wm82.gnm4.Gm02:4224275	7.14e-136	WGD
Glyma.01G164800	glyma.Wm82.gnm4.Gm01:51331002	Glyma.02G046600	glyma.Wm82.gnm4.Gm02:4258103	0	WGD
Glyma.01G164900	glyma.Wm82.gnm4.Gm01:51348400	Glyma.02G046700	glyma.Wm82.gnm4.Gm02:4278835	2.29e-209	WGD
Glyma.01G165000	glyma.Wm82.gnm4.Gm01:51357192	Glyma.02G046800	glyma.Wm82.gnm4.Gm02:4284387	0	WGD
Glyma.01G165100	glyma.Wm82.gnm4.Gm01:51368984	Glyma.02G046900	glyma.Wm82.gnm4.Gm02:4296419	4.43e-200	WGD
Glyma.01G165300	glyma.Wm82.gnm4.Gm01:51383684	Glyma.02G047000	glyma.Wm82.gnm4.Gm02:4304419	7.46e-64	WGD
Glyma.01G165400	glyma.Wm82.gnm4.Gm01:51393213	Glyma.02G047400	glyma.Wm82.gnm4.Gm02:4337590	5.20e-152	WGD
Glyma.01G165900	glyma.Wm82.gnm4.Gm01:51448317	Glyma.02G047700	glyma.Wm82.gnm4.Gm02:4365983	0	WGD
Glyma.01G166000	glyma.Wm82.gnm4.Gm01:51465146	Glyma.02G047900	glyma.Wm82.gnm4.Gm02:4383777	2.83e-39	WGD
Glyma.01G166100	glyma.Wm82.gnm4.Gm01:51475859	Glyma.02G048300	glyma.Wm82.gnm4.Gm02:4409964	2.51e-309	WGD
Glyma.01G166200	glyma.Wm82.gnm4.Gm01:51506323	Glyma.02G048400	glyma.Wm82.gnm4.Gm02:4421974	9.54e-211	WGD
Glyma.01G166300	glyma.Wm82.gnm4.Gm01:51510905	Glyma.02G048700	glyma.Wm82.gnm4.Gm02:4437386	1.70e-76	WGD
Glyma.01G166700	glyma.Wm82.gnm4.Gm01:51556545	Glyma.02G049100	glyma.Wm82.gnm4.Gm02:4452570	2.24e-173	WGD
Glyma.01G167000	glyma.Wm82.gnm4.Gm01:51603994	Glyma.02G049200	glyma.Wm82.gnm4.Gm02:4460972	2.46e-61	WGD
Glyma.01G167300	glyma.Wm82.gnm4.Gm01:51617732	Glyma.02G049300	glyma.Wm82.gnm4.Gm02:4468026	2.47e-188	WGD
Glyma.01G167900	glyma.Wm82.gnm4.Gm01:51645347	Glyma.02G050100	glyma.Wm82.gnm4.Gm02:4519834	1.91e-160	WGD
Glyma.01G168100	glyma.Wm82.gnm4.Gm01:51681298	Glyma.02G050300	glyma.Wm82.gnm4.Gm02:4546628	4.15e-244	WGD
Glyma.01G168200	glyma.Wm82.gnm4.Gm01:51691746	Glyma.02G050400	glyma.Wm82.gnm4.Gm02:4558511	0	WGD
Glyma.01G169100	glyma.Wm82.gnm4.Gm01:51765580	Glyma.02G050700	glyma.Wm82.gnm4.Gm02:4582226	0	WGD
Glyma.01G169400	glyma.Wm82.gnm4.Gm01:51798555	Glyma.02G051100	glyma.Wm82.gnm4.Gm02:4604428	1.56e-69	WGD
Glyma.01G169500	glyma.Wm82.gnm4.Gm01:51810383	Glyma.02G051300	glyma.Wm82.gnm4.Gm02:4631803	3.61e-101	WGD
Glyma.01G170000	glyma.Wm82.gnm4.Gm01:51851969	Glyma.02G051600	glyma.Wm82.gnm4.Gm02:4658411	2.04e-219	WGD
Glyma.01G170200	glyma.Wm82.gnm4.Gm01:51872731	Glyma.02G051700	glyma.Wm82.gnm4.Gm02:4683497	0	WGD
Glyma.01G170700	glyma.Wm82.gnm4.Gm01:51907143	Glyma.02G051900	glyma.Wm82.gnm4.Gm02:4718837	1.31e-68	WGD
Glyma.01G170800	glyma.Wm82.gnm4.Gm01:51935363	Glyma.02G052000	glyma.Wm82.gnm4.Gm02:4756703	0	WGD
Glyma.01G171100	glyma.Wm82.gnm4.Gm01:51947052	Glyma.02G052700	glyma.Wm82.gnm4.Gm02:4793243	1.15e-187	WGD
Glyma.01G171200	glyma.Wm82.gnm4.Gm01:51957464	Glyma.02G053200	glyma.Wm82.gnm4.Gm02:4837370	7.74e-237	WGD
Glyma.01G171400	glyma.Wm82.gnm4.Gm01:51976193	Glyma.02G053466	glyma.Wm82.gnm4.Gm02:4856977	7.17e-115	WGD
Glyma.01G171600	glyma.Wm82.gnm4.Gm01:51991131	Glyma.02G054200	glyma.Wm82.gnm4.Gm02:4889155	1.14e-212	WGD
Glyma.01G171700	glyma.Wm82.gnm4.Gm01:52005392	Glyma.02G054400	glyma.Wm82.gnm4.Gm02:4908702	1.22e-20	WGD
Glyma.01G172000	glyma.Wm82.gnm4.Gm01:52034363	Glyma.02G054800	glyma.Wm82.gnm4.Gm02:4930444	5.44e-138	WGD
Glyma.01G172100	glyma.Wm82.gnm4.Gm01:52045370	Glyma.02G054900	glyma.Wm82.gnm4.Gm02:4943642	1.55e-45	WGD
Glyma.01G172200	glyma.Wm82.gnm4.Gm01:52049893	Glyma.02G055100	glyma.Wm82.gnm4.Gm02:4951640	0	WGD
Glyma.01G173700	glyma.Wm82.gnm4.Gm01:52175615	Glyma.02G055300	glyma.Wm82.gnm4.Gm02:4972109	1.16e-252	WGD
Glyma.01G173800	glyma.Wm82.gnm4.Gm01:52180089	Glyma.02G055500	glyma.Wm82.gnm4.Gm02:4979320	1.70e-266	WGD
Glyma.01G173900	glyma.Wm82.gnm4.Gm01:52204259	Glyma.02G055800	glyma.Wm82.gnm4.Gm02:4997271	1.12e-36	WGD
Glyma.01G174200	glyma.Wm82.gnm4.Gm01:52220078	Glyma.02G056100	glyma.Wm82.gnm4.Gm02:5015528	1.12e-76	WGD
Glyma.01G175600	glyma.Wm82.gnm4.Gm01:52342227	Glyma.02G057400	glyma.Wm82.gnm4.Gm02:5117437	0	WGD
Glyma.01G176600	glyma.Wm82.gnm4.Gm01:52443189	Glyma.02G058400	glyma.Wm82.gnm4.Gm02:5205952	7.35e-225	WGD
Glyma.01G177200	glyma.Wm82.gnm4.Gm01:52479727	Glyma.02G058700	glyma.Wm82.gnm4.Gm02:5239935	1.13e-208	WGD
Glyma.01G177400	glyma.Wm82.gnm4.Gm01:52490549	Glyma.02G058800	glyma.Wm82.gnm4.Gm02:5248022	4.94e-124	WGD
Glyma.01G177500	glyma.Wm82.gnm4.Gm01:52500653	Glyma.02G058900	glyma.Wm82.gnm4.Gm02:5255993	4.55e-82	WGD
Glyma.01G178200	glyma.Wm82.gnm4.Gm01:52562233	Glyma.02G058950	glyma.Wm82.gnm4.Gm02:5269761	2.80e-28	WGD
Glyma.01G178400	glyma.Wm82.gnm4.Gm01:52573941	Glyma.02G059100	glyma.Wm82.gnm4.Gm02:5284460	1.92e-189	WGD
Glyma.01G178500	glyma.Wm82.gnm4.Gm01:52577929	Glyma.02G059200	glyma.Wm82.gnm4.Gm02:5303385	2.24e-130	WGD
Glyma.01G178700	glyma.Wm82.gnm4.Gm01:52593206	Glyma.02G059400	glyma.Wm82.gnm4.Gm02:5323531	5.11e-189	WGD
Glyma.01G178800	glyma.Wm82.gnm4.Gm01:52600410	Glyma.02G059500	glyma.Wm82.gnm4.Gm02:5330162	5.68e-173	WGD
Glyma.01G179000	glyma.Wm82.gnm4.Gm01:52619191	Glyma.02G059700	glyma.Wm82.gnm4.Gm02:5350826	6.33e-267	WGD
Glyma.01G179800	glyma.Wm82.gnm4.Gm01:52680021	Glyma.02G059900	glyma.Wm82.gnm4.Gm02:5362479	3.23e-277	WGD
Glyma.01G179900	glyma.Wm82.gnm4.Gm01:52712604	Glyma.02G060002	glyma.Wm82.gnm4.Gm02:5407143	2.33e-228	WGD
Glyma.01G180000	glyma.Wm82.gnm4.Gm01:52731167	Glyma.02G060102	glyma.Wm82.gnm4.Gm02:5431145	9.62e-132	WGD
Glyma.01G180100	glyma.Wm82.gnm4.Gm01:52745015	Glyma.02G060500	glyma.Wm82.gnm4.Gm02:5448412	0	WGD
Glyma.01G180200	glyma.Wm82.gnm4.Gm01:52765798	Glyma.02G060732	glyma.Wm82.gnm4.Gm02:5483864	1.17e-197	WGD
Glyma.01G180366	glyma.Wm82.gnm4.Gm01:52777381	Glyma.02G060800	glyma.Wm82.gnm4.Gm02:5488190	2.11e-76	WGD
Glyma.01G180500	glyma.Wm82.gnm4.Gm01:52797496	Glyma.02G060900	glyma.Wm82.gnm4.Gm02:5504086	3.63e-54	WGD
Glyma.01G180700	glyma.Wm82.gnm4.Gm01:52806551	Glyma.02G061000	glyma.Wm82.gnm4.Gm02:5514853	2.42e-83	WGD
Glyma.01G180800	glyma.Wm82.gnm4.Gm01:52810932	Glyma.02G061100	glyma.Wm82.gnm4.Gm02:5524154	6.74e-203	WGD
Glyma.01G181102	glyma.Wm82.gnm4.Gm01:52821737	Glyma.02G061400	glyma.Wm82.gnm4.Gm02:5539160	1.33e-93	WGD
Glyma.01G182000	glyma.Wm82.gnm4.Gm01:52882622	Glyma.02G062251	glyma.Wm82.gnm4.Gm02:5583292	7.39e-119	WGD
Glyma.01G083700	glyma.Wm82.gnm4.Gm01:24558870	Glyma.02G097700	glyma.Wm82.gnm4.Gm02:8745355	0	WGD
Glyma.01G084200	glyma.Wm82.gnm4.Gm01:24746730	Glyma.02G097900	glyma.Wm82.gnm4.Gm02:8791366	5.57e-287	WGD
Glyma.01G084600	glyma.Wm82.gnm4.Gm01:25058316	Glyma.02G098000	glyma.Wm82.gnm4.Gm02:8879666	0	WGD
Glyma.01G084700	glyma.Wm82.gnm4.Gm01:25112336	Glyma.02G098100	glyma.Wm82.gnm4.Gm02:8894687	1.22e-111	WGD
Glyma.01G084800	glyma.Wm82.gnm4.Gm01:25188659	Glyma.02G098200	glyma.Wm82.gnm4.Gm02:8917068	1.12e-202	WGD
Glyma.01G086201	glyma.Wm82.gnm4.Gm01:25608664	Glyma.02G098300	glyma.Wm82.gnm4.Gm02:8931714	0	WGD
Glyma.01G086700	glyma.Wm82.gnm4.Gm01:25906608	Glyma.02G098800	glyma.Wm82.gnm4.Gm02:9126215	1.50e-191	WGD
Glyma.01G086800	glyma.Wm82.gnm4.Gm01:26178280	Glyma.02G099100	glyma.Wm82.gnm4.Gm02:9177470	2.70e-166	WGD
Glyma.01G086900	glyma.Wm82.gnm4.Gm01:26267088	Glyma.02G099200	glyma.Wm82.gnm4.Gm02:9214261	2.54e-160	WGD
Glyma.01G087000	glyma.Wm82.gnm4.Gm01:26270230	Glyma.02G099300	glyma.Wm82.gnm4.Gm02:9217168	6.54e-113	WGD
Glyma.01G087500	glyma.Wm82.gnm4.Gm01:26491094	Glyma.02G099500	glyma.Wm82.gnm4.Gm02:9264199	9.83e-229	WGD
Glyma.01G087700	glyma.Wm82.gnm4.Gm01:26633241	Glyma.02G099800	glyma.Wm82.gnm4.Gm02:9326168	0	WGD
Glyma.01G087800	glyma.Wm82.gnm4.Gm01:26678821	Glyma.02G099900	glyma.Wm82.gnm4.Gm02:9353976	1.32e-241	WGD
Glyma.01G087900	glyma.Wm82.gnm4.Gm01:26716072	Glyma.02G100000	glyma.Wm82.gnm4.Gm02:9370298	0	WGD
Glyma.01G088200	glyma.Wm82.gnm4.Gm01:26764206	Glyma.02G100200	glyma.Wm82.gnm4.Gm02:9393260	2.34e-297	WGD
Glyma.01G088300	glyma.Wm82.gnm4.Gm01:26864508	Glyma.02G100700	glyma.Wm82.gnm4.Gm02:9426892	3.11e-140	WGD
Glyma.01G089100	glyma.Wm82.gnm4.Gm01:27065312	Glyma.02G100900	glyma.Wm82.gnm4.Gm02:9471386	6.01e-205	WGD
Glyma.01G089202	glyma.Wm82.gnm4.Gm01:27070812	Glyma.02G101000	glyma.Wm82.gnm4.Gm02:9478887	2.28e-86	WGD
Glyma.01G089300	glyma.Wm82.gnm4.Gm01:27072777	Glyma.02G101100	glyma.Wm82.gnm4.Gm02:9483066	0	WGD
Glyma.01G089500	glyma.Wm82.gnm4.Gm01:27120964	Glyma.02G101200	glyma.Wm82.gnm4.Gm02:9498631	0	WGD
Glyma.01G089700	glyma.Wm82.gnm4.Gm01:27168268	Glyma.02G101300	glyma.Wm82.gnm4.Gm02:9518057	1.86e-122	WGD
Glyma.01G089800	glyma.Wm82.gnm4.Gm01:27228479	Glyma.02G101400	glyma.Wm82.gnm4.Gm02:9548548	1.88e-236	WGD
Glyma.01G089900	glyma.Wm82.gnm4.Gm01:27237363	Glyma.02G101500	glyma.Wm82.gnm4.Gm02:9555631	3.97e-301	WGD
Glyma.01G090002	glyma.Wm82.gnm4.Gm01:27296026	Glyma.02G101800	glyma.Wm82.gnm4.Gm02:9598726	7.95e-133	WGD
Glyma.01G090200	glyma.Wm82.gnm4.Gm01:27306918	Glyma.02G101900	glyma.Wm82.gnm4.Gm02:9610740	6.25e-186	WGD
Glyma.01G159500	glyma.Wm82.gnm4.Gm01:50891507	Glyma.02G041700	glyma.Wm82.gnm4.Gm02:3910999	2.42e-239	WGD
Glyma.01G159800	glyma.Wm82.gnm4.Gm01:50933330	Glyma.02G041900	glyma.Wm82.gnm4.Gm02:3933187	2.65e-233	WGD
Glyma.01G160000	glyma.Wm82.gnm4.Gm01:50962096	Glyma.02G042000	glyma.Wm82.gnm4.Gm02:3935990	2.44e-120	WGD
Glyma.01G160100	glyma.Wm82.gnm4.Gm01:50975635	Glyma.02G042500	glyma.Wm82.gnm4.Gm02:3976327	1.57e-123	WGD
Glyma.01G160800	glyma.Wm82.gnm4.Gm01:51015930	Glyma.02G042600	glyma.Wm82.gnm4.Gm02:3982485	3.36e-70	WGD
Glyma.01G160900	glyma.Wm82.gnm4.Gm01:51019054	Glyma.02G042700	glyma.Wm82.gnm4.Gm02:3988574	2.73e-119	WGD
Glyma.01G023500	glyma.Wm82.gnm4.Gm01:2376368	Glyma.02G041500	glyma.Wm82.gnm4.Gm02:3883597	4.01e-150	WGD
Glyma.01G023600	glyma.Wm82.gnm4.Gm01:2389896	Glyma.02G041400	glyma.Wm82.gnm4.Gm02:3854147	0	WGD
Glyma.01G023700	glyma.Wm82.gnm4.Gm01:2414010	Glyma.02G041300	glyma.Wm82.gnm4.Gm02:3848520	1.70e-34	WGD
Glyma.01G023767	glyma.Wm82.gnm4.Gm01:2435453	Glyma.02G041200	glyma.Wm82.gnm4.Gm02:3845604	8.82e-169	WGD
Glyma.01G023833	glyma.Wm82.gnm4.Gm01:2440747	Glyma.02G041000	glyma.Wm82.gnm4.Gm02:3838726	7.57e-112	WGD
Glyma.01G023900	glyma.Wm82.gnm4.Gm01:2442840	Glyma.02G040900	glyma.Wm82.gnm4.Gm02:3831081	0	WGD
Glyma.01G024300	glyma.Wm82.gnm4.Gm01:2493036	Glyma.02G040802	glyma.Wm82.gnm4.Gm02:3816016	6.39e-82	WGD
Glyma.01G024600	glyma.Wm82.gnm4.Gm01:2514066	Glyma.02G040600	glyma.Wm82.gnm4.Gm02:3800788	7.42e-105	WGD
Glyma.01G024700	glyma.Wm82.gnm4.Gm01:2538332	Glyma.02G040500	glyma.Wm82.gnm4.Gm02:3782278	8.65e-117	WGD
Glyma.01G024800	glyma.Wm82.gnm4.Gm01:2546749	Glyma.02G040301	glyma.Wm82.gnm4.Gm02:3770236	7.70e-82	WGD
Glyma.01G024900	glyma.Wm82.gnm4.Gm01:2559384	Glyma.02G040200	glyma.Wm82.gnm4.Gm02:3764249	1.23e-130	WGD
Glyma.01G025000	glyma.Wm82.gnm4.Gm01:2567901	Glyma.02G040100	glyma.Wm82.gnm4.Gm02:3757274	3.16e-147	WGD
Glyma.01G025100	glyma.Wm82.gnm4.Gm01:2601201	Glyma.02G039700	glyma.Wm82.gnm4.Gm02:3704999	3.58e-14	WGD
Glyma.01G025200	glyma.Wm82.gnm4.Gm01:2616005	Glyma.02G039500	glyma.Wm82.gnm4.Gm02:3688053	1.76e-220	WGD
Glyma.01G025300	glyma.Wm82.gnm4.Gm01:2649013	Glyma.02G039400	glyma.Wm82.gnm4.Gm02:3665632	0	WGD
Glyma.01G025400	glyma.Wm82.gnm4.Gm01:2683296	Glyma.02G039300	glyma.Wm82.gnm4.Gm02:3643202	1.21e-217	WGD
Glyma.01G025600	glyma.Wm82.gnm4.Gm01:2702582	Glyma.02G039100	glyma.Wm82.gnm4.Gm02:3631630	1.95e-38	WGD
Glyma.01G025800	glyma.Wm82.gnm4.Gm01:2714442	Glyma.02G039000	glyma.Wm82.gnm4.Gm02:3623232	6.10e-115	WGD
Glyma.01G025900	glyma.Wm82.gnm4.Gm01:2730589	Glyma.02G038900	glyma.Wm82.gnm4.Gm02:3608488	3.69e-139	WGD
Glyma.01G026000	glyma.Wm82.gnm4.Gm01:2732409	Glyma.02G038800	glyma.Wm82.gnm4.Gm02:3600128	0	WGD
Glyma.01G026100	glyma.Wm82.gnm4.Gm01:2743369	Glyma.02G038700	glyma.Wm82.gnm4.Gm02:3597472	1.88e-89	WGD
Glyma.01G026400	glyma.Wm82.gnm4.Gm01:2764980	Glyma.02G038400	glyma.Wm82.gnm4.Gm02:3557309	0	WGD
Glyma.01G026500	glyma.Wm82.gnm4.Gm01:2768610	Glyma.02G038300	glyma.Wm82.gnm4.Gm02:3552873	1.16e-164	WGD
Glyma.01G026600	glyma.Wm82.gnm4.Gm01:2781405	Glyma.02G038200	glyma.Wm82.gnm4.Gm02:3542917	6.70e-63	WGD
Glyma.01G026700	glyma.Wm82.gnm4.Gm01:2800629	Glyma.02G038100	glyma.Wm82.gnm4.Gm02:3527764	0	WGD
Glyma.01G026800	glyma.Wm82.gnm4.Gm01:2822949	Glyma.02G038000	glyma.Wm82.gnm4.Gm02:3518811	7.96e-282	WGD
Glyma.01G027000	glyma.Wm82.gnm4.Gm01:2840469	Glyma.02G037800	glyma.Wm82.gnm4.Gm02:3508923	1.81e-234	WGD
Glyma.01G027300	glyma.Wm82.gnm4.Gm01:2856084	Glyma.02G037700	glyma.Wm82.gnm4.Gm02:3501675	8.30e-301	WGD
Glyma.01G027400	glyma.Wm82.gnm4.Gm01:2863271	Glyma.02G037600	glyma.Wm82.gnm4.Gm02:3492416	1.66e-277	WGD
Glyma.01G027433	glyma.Wm82.gnm4.Gm01:2872025	Glyma.02G037500	glyma.Wm82.gnm4.Gm02:3475134	6.71e-50	WGD
Glyma.01G027800	glyma.Wm82.gnm4.Gm01:2899466	Glyma.02G037400	glyma.Wm82.gnm4.Gm02:3455947	0	WGD
Glyma.01G027900	glyma.Wm82.gnm4.Gm01:2916032	Glyma.02G037300	glyma.Wm82.gnm4.Gm02:3443107	0	WGD
Glyma.01G027967	glyma.Wm82.gnm4.Gm01:2927414	Glyma.02G037200	glyma.Wm82.gnm4.Gm02:3434547	4.73e-83	WGD
Glyma.01G028100	glyma.Wm82.gnm4.Gm01:2934605	Glyma.02G037100	glyma.Wm82.gnm4.Gm02:3427137	0	WGD
Glyma.01G028200	glyma.Wm82.gnm4.Gm01:2938672	Glyma.02G037000	glyma.Wm82.gnm4.Gm02:3423438	1.58e-171	WGD
Glyma.01G028300	glyma.Wm82.gnm4.Gm01:2952373	Glyma.02G036900	glyma.Wm82.gnm4.Gm02:3412419	4.12e-213	WGD
Glyma.01G028600	glyma.Wm82.gnm4.Gm01:3005353	Glyma.02G036700	glyma.Wm82.gnm4.Gm02:3383176	0	WGD
Glyma.01G028700	glyma.Wm82.gnm4.Gm01:3017184	Glyma.02G036500	glyma.Wm82.gnm4.Gm02:3366265	0	WGD
Glyma.01G028800	glyma.Wm82.gnm4.Gm01:3040098	Glyma.02G036400	glyma.Wm82.gnm4.Gm02:3344354	2.41e-247	WGD
Glyma.01G028900	glyma.Wm82.gnm4.Gm01:3063197	Glyma.02G036300	glyma.Wm82.gnm4.Gm02:3322973	6.39e-307	WGD
Glyma.01G029000	glyma.Wm82.gnm4.Gm01:3082554	Glyma.02G036200	glyma.Wm82.gnm4.Gm02:3315191	1.52e-179	WGD
Glyma.01G029100	glyma.Wm82.gnm4.Gm01:3087251	Glyma.02G036100	glyma.Wm82.gnm4.Gm02:3309302	2.24e-250	WGD
Glyma.01G029500	glyma.Wm82.gnm4.Gm01:3135917	Glyma.02G035800	glyma.Wm82.gnm4.Gm02:3284284	1.64e-229	WGD
Glyma.01G029800	glyma.Wm82.gnm4.Gm01:3151986	Glyma.02G035600	glyma.Wm82.gnm4.Gm02:3271706	3.82e-130	WGD
Glyma.01G029900	glyma.Wm82.gnm4.Gm01:3154925	Glyma.02G035501	glyma.Wm82.gnm4.Gm02:3268096	6.62e-127	WGD
Glyma.01G030000	glyma.Wm82.gnm4.Gm01:3162934	Glyma.02G035400	glyma.Wm82.gnm4.Gm02:3260556	7.63e-67	WGD
Glyma.01G030200	glyma.Wm82.gnm4.Gm01:3170513	Glyma.02G035300	glyma.Wm82.gnm4.Gm02:3252413	0	WGD
Glyma.01G030300	glyma.Wm82.gnm4.Gm01:3181143	Glyma.02G035200	glyma.Wm82.gnm4.Gm02:3245209	9.02e-125	WGD
Glyma.01G030400	glyma.Wm82.gnm4.Gm01:3186086	Glyma.02G035100	glyma.Wm82.gnm4.Gm02:3237265	1.71e-92	WGD
Glyma.01G030500	glyma.Wm82.gnm4.Gm01:3192559	Glyma.02G035000	glyma.Wm82.gnm4.Gm02:3224955	3.01e-200	WGD
Glyma.01G030600	glyma.Wm82.gnm4.Gm01:3205761	Glyma.02G034800	glyma.Wm82.gnm4.Gm02:3211620	1.18e-89	WGD
Glyma.01G030900	glyma.Wm82.gnm4.Gm01:3238009	Glyma.02G034700	glyma.Wm82.gnm4.Gm02:3191855	5.80e-252	WGD
Glyma.01G031300	glyma.Wm82.gnm4.Gm01:3260710	Glyma.02G034500	glyma.Wm82.gnm4.Gm02:3174189	0	WGD
Glyma.01G031400	glyma.Wm82.gnm4.Gm01:3267466	Glyma.02G034300	glyma.Wm82.gnm4.Gm02:3154209	0	WGD
Glyma.01G031500	glyma.Wm82.gnm4.Gm01:3281535	Glyma.02G034000	glyma.Wm82.gnm4.Gm02:3138704	0	WGD
Glyma.01G031700	glyma.Wm82.gnm4.Gm01:3301635	Glyma.02G033900	glyma.Wm82.gnm4.Gm02:3122939	5.68e-247	WGD
Glyma.01G031800	glyma.Wm82.gnm4.Gm01:3328730	Glyma.02G033600	glyma.Wm82.gnm4.Gm02:3093933	0	WGD
Glyma.01G031900	glyma.Wm82.gnm4.Gm01:3344971	Glyma.02G033500	glyma.Wm82.gnm4.Gm02:3079910	0	WGD
Glyma.01G032000	glyma.Wm82.gnm4.Gm01:3364236	Glyma.02G033400	glyma.Wm82.gnm4.Gm02:3066994	0	WGD
Glyma.01G032100	glyma.Wm82.gnm4.Gm01:3374839	Glyma.02G033300	glyma.Wm82.gnm4.Gm02:3051348	0	WGD
Glyma.01G032200	glyma.Wm82.gnm4.Gm01:3393572	Glyma.02G033200	glyma.Wm82.gnm4.Gm02:3040787	7.71e-228	WGD
Glyma.01G032300	glyma.Wm82.gnm4.Gm01:3397254	Glyma.02G033100	glyma.Wm82.gnm4.Gm02:3038134	1.73e-118	WGD
Glyma.01G032400	glyma.Wm82.gnm4.Gm01:3405462	Glyma.02G033001	glyma.Wm82.gnm4.Gm02:3034543	3.04e-101	WGD
Glyma.01G032500	glyma.Wm82.gnm4.Gm01:3415608	Glyma.02G032800	glyma.Wm82.gnm4.Gm02:3010105	0	WGD
Glyma.01G032600	glyma.Wm82.gnm4.Gm01:3428719	Glyma.02G032700	glyma.Wm82.gnm4.Gm02:3004484	3.29e-221	WGD
Glyma.01G033500	glyma.Wm82.gnm4.Gm01:3514370	Glyma.02G032500	glyma.Wm82.gnm4.Gm02:2952264	1.81e-214	WGD
Glyma.01G033800	glyma.Wm82.gnm4.Gm01:3536007	Glyma.02G032400	glyma.Wm82.gnm4.Gm02:2937345	7.35e-224	WGD
Glyma.01G034000	glyma.Wm82.gnm4.Gm01:3553233	Glyma.02G032300	glyma.Wm82.gnm4.Gm02:2930721	1.43e-109	WGD
Glyma.01G034100	glyma.Wm82.gnm4.Gm01:3564919	Glyma.02G032200	glyma.Wm82.gnm4.Gm02:2918849	9.77e-267	WGD
Glyma.01G034200	glyma.Wm82.gnm4.Gm01:3569894	Glyma.02G032100	glyma.Wm82.gnm4.Gm02:2910612	7.32e-169	WGD
Glyma.01G034300	glyma.Wm82.gnm4.Gm01:3577515	Glyma.02G031800	glyma.Wm82.gnm4.Gm02:2901128	5.51e-213	WGD
Glyma.01G034800	glyma.Wm82.gnm4.Gm01:3605664	Glyma.02G031300	glyma.Wm82.gnm4.Gm02:2876631	1.51e-153	WGD
Glyma.01G035000	glyma.Wm82.gnm4.Gm01:3626335	Glyma.02G031000	glyma.Wm82.gnm4.Gm02:2838836	0	WGD
Glyma.01G035100	glyma.Wm82.gnm4.Gm01:3636465	Glyma.02G030900	glyma.Wm82.gnm4.Gm02:2831518	6.62e-205	WGD
Glyma.01G035300	glyma.Wm82.gnm4.Gm01:3670039	Glyma.02G030800	glyma.Wm82.gnm4.Gm02:2813961	1.21e-108	WGD
Glyma.01G035400	glyma.Wm82.gnm4.Gm01:3684267	Glyma.02G030700	glyma.Wm82.gnm4.Gm02:2802144	0	WGD
Glyma.01G035600	glyma.Wm82.gnm4.Gm01:3708835	Glyma.02G030200	glyma.Wm82.gnm4.Gm02:2778368	2.29e-223	WGD
Glyma.01G035700	glyma.Wm82.gnm4.Gm01:3729334	Glyma.02G030100	glyma.Wm82.gnm4.Gm02:2757094	1.31e-219	WGD
Glyma.01G036000	glyma.Wm82.gnm4.Gm01:3762214	Glyma.02G029900	glyma.Wm82.gnm4.Gm02:2740080	8.35e-319	WGD
Glyma.01G036200	glyma.Wm82.gnm4.Gm01:3782803	Glyma.02G029800	glyma.Wm82.gnm4.Gm02:2711790	1.46e-160	WGD
Glyma.01G036300	glyma.Wm82.gnm4.Gm01:3804956	Glyma.02G029750	glyma.Wm82.gnm4.Gm02:2709759	2.44e-32	WGD
Glyma.01G036400	glyma.Wm82.gnm4.Gm01:3808523	Glyma.02G029700	glyma.Wm82.gnm4.Gm02:2707352	2.00e-38	WGD
Glyma.01G036500	glyma.Wm82.gnm4.Gm01:3812946	Glyma.02G029600	glyma.Wm82.gnm4.Gm02:2701010	1.27e-282	WGD
Glyma.01G036600	glyma.Wm82.gnm4.Gm01:3851751	Glyma.02G029400	glyma.Wm82.gnm4.Gm02:2680401	7.37e-145	WGD
Glyma.01G036700	glyma.Wm82.gnm4.Gm01:3856618	Glyma.02G029300	glyma.Wm82.gnm4.Gm02:2668309	3.64e-219	WGD
Glyma.01G036800	glyma.Wm82.gnm4.Gm01:3907671	Glyma.02G029200	glyma.Wm82.gnm4.Gm02:2643271	7.49e-182	WGD
Glyma.01G036900	glyma.Wm82.gnm4.Gm01:3913595	Glyma.02G028700	glyma.Wm82.gnm4.Gm02:2597000	1.05e-147	WGD
Glyma.01G037100	glyma.Wm82.gnm4.Gm01:3923128	Glyma.02G028300	glyma.Wm82.gnm4.Gm02:2541684	7.85e-70	WGD
Glyma.01G037200	glyma.Wm82.gnm4.Gm01:3937712	Glyma.02G027800	glyma.Wm82.gnm4.Gm02:2471129	6.12e-237	WGD
Glyma.01G037300	glyma.Wm82.gnm4.Gm01:3949398	Glyma.02G027600	glyma.Wm82.gnm4.Gm02:2454122	0	WGD
Glyma.01G037400	glyma.Wm82.gnm4.Gm01:3963346	Glyma.02G027500	glyma.Wm82.gnm4.Gm02:2447733	4.50e-193	WGD
Glyma.01G037500	glyma.Wm82.gnm4.Gm01:3977953	Glyma.02G027400	glyma.Wm82.gnm4.Gm02:2441098	2.29e-129	WGD
Glyma.01G037600	glyma.Wm82.gnm4.Gm01:3993584	Glyma.02G027200	glyma.Wm82.gnm4.Gm02:2427107	0	WGD
Glyma.01G037700	glyma.Wm82.gnm4.Gm01:3997743	Glyma.02G027100	glyma.Wm82.gnm4.Gm02:2421680	2.19e-268	WGD
Glyma.01G037800	glyma.Wm82.gnm4.Gm01:4003106	Glyma.02G027000	glyma.Wm82.gnm4.Gm02:2419226	2.10e-153	WGD
Glyma.01G037900	glyma.Wm82.gnm4.Gm01:4006315	Glyma.02G026900	glyma.Wm82.gnm4.Gm02:2415766	1.59e-275	WGD
Glyma.01G038002	glyma.Wm82.gnm4.Gm01:4018347	Glyma.02G026800	glyma.Wm82.gnm4.Gm02:2393739	2.70e-138	WGD
Glyma.01G038100	glyma.Wm82.gnm4.Gm01:4025242	Glyma.02G026751	glyma.Wm82.gnm4.Gm02:2388965	3.43e-167	WGD
Glyma.01G038250	glyma.Wm82.gnm4.Gm01:4036627	Glyma.02G026700	glyma.Wm82.gnm4.Gm02:2373900	3.93e-142	WGD
Glyma.01G038400	glyma.Wm82.gnm4.Gm01:4083446	Glyma.02G026600	glyma.Wm82.gnm4.Gm02:2354713	0	WGD
Glyma.01G038500	glyma.Wm82.gnm4.Gm01:4107381	Glyma.02G026500	glyma.Wm82.gnm4.Gm02:2339461	0	WGD
Glyma.01G038600	glyma.Wm82.gnm4.Gm01:4122026	Glyma.02G026300	glyma.Wm82.gnm4.Gm02:2324420	1.13e-139	WGD
Glyma.01G038700	glyma.Wm82.gnm4.Gm01:4149179	Glyma.02G026000	glyma.Wm82.gnm4.Gm02:2304023	2.72e-144	WGD
Glyma.01G038800	glyma.Wm82.gnm4.Gm01:4154940	Glyma.02G025900	glyma.Wm82.gnm4.Gm02:2296992	2.58e-240	WGD
Glyma.01G038900	glyma.Wm82.gnm4.Gm01:4176429	Glyma.02G025700	glyma.Wm82.gnm4.Gm02:2284596	2.83e-52	WGD
Glyma.01G039100	glyma.Wm82.gnm4.Gm01:4227217	Glyma.02G025600	glyma.Wm82.gnm4.Gm02:2264339	7.36e-107	WGD
Glyma.01G039200	glyma.Wm82.gnm4.Gm01:4231875	Glyma.02G025400	glyma.Wm82.gnm4.Gm02:2250070	2.91e-150	WGD
Glyma.01G039400	glyma.Wm82.gnm4.Gm01:4262611	Glyma.02G025300	glyma.Wm82.gnm4.Gm02:2232251	5.61e-172	WGD
Glyma.01G039500	glyma.Wm82.gnm4.Gm01:4282351	Glyma.02G025200	glyma.Wm82.gnm4.Gm02:2211461	0	WGD
Glyma.01G039700	glyma.Wm82.gnm4.Gm01:4296726	Glyma.02G025100	glyma.Wm82.gnm4.Gm02:2200945	0	WGD
Glyma.01G039800	glyma.Wm82.gnm4.Gm01:4308477	Glyma.02G025000	glyma.Wm82.gnm4.Gm02:2182166	0	WGD
Glyma.01G039900	glyma.Wm82.gnm4.Gm01:4316764	Glyma.02G024900	glyma.Wm82.gnm4.Gm02:2177548	4.14e-202	WGD
Glyma.01G040000	glyma.Wm82.gnm4.Gm01:4328530	Glyma.02G024600	glyma.Wm82.gnm4.Gm02:2157988	5.17e-131	WGD
Glyma.01G040300	glyma.Wm82.gnm4.Gm01:4345262	Glyma.02G024500	glyma.Wm82.gnm4.Gm02:2148800	0	WGD
Glyma.01G040400	glyma.Wm82.gnm4.Gm01:4361955	Glyma.02G024200	glyma.Wm82.gnm4.Gm02:2126402	0	WGD
Glyma.01G040500	glyma.Wm82.gnm4.Gm01:4373164	Glyma.02G024100	glyma.Wm82.gnm4.Gm02:2121829	1.08e-117	WGD
Glyma.01G040600	glyma.Wm82.gnm4.Gm01:4381650	Glyma.02G023500	glyma.Wm82.gnm4.Gm02:2094650	9.89e-187	WGD
Glyma.01G040700	glyma.Wm82.gnm4.Gm01:4384487	Glyma.02G023000	glyma.Wm82.gnm4.Gm02:2067619	1.99e-54	WGD
Glyma.01G041300	glyma.Wm82.gnm4.Gm01:4421354	Glyma.02G022800	glyma.Wm82.gnm4.Gm02:2057488	2.17e-243	WGD
Glyma.01G041400	glyma.Wm82.gnm4.Gm01:4449335	Glyma.02G022700	glyma.Wm82.gnm4.Gm02:2043132	0	WGD
Glyma.01G041500	glyma.Wm82.gnm4.Gm01:4477334	Glyma.02G022500	glyma.Wm82.gnm4.Gm02:2023071	0	WGD
Glyma.01G041600	glyma.Wm82.gnm4.Gm01:4482548	Glyma.02G022400	glyma.Wm82.gnm4.Gm02:2019319	2.42e-270	WGD
Glyma.01G041651	glyma.Wm82.gnm4.Gm01:4486853	Glyma.02G022351	glyma.Wm82.gnm4.Gm02:2015888	6.62e-88	WGD
Glyma.01G041700	glyma.Wm82.gnm4.Gm01:4521874	Glyma.02G022300	glyma.Wm82.gnm4.Gm02:1994440	1.73e-175	WGD
Glyma.01G042100	glyma.Wm82.gnm4.Gm01:4594806	Glyma.02G022200	glyma.Wm82.gnm4.Gm02:1948002	0	WGD
Glyma.01G042300	glyma.Wm82.gnm4.Gm01:4604942	Glyma.02G022000	glyma.Wm82.gnm4.Gm02:1938450	7.00e-263	WGD
Glyma.01G042400	glyma.Wm82.gnm4.Gm01:4630809	Glyma.02G021700	glyma.Wm82.gnm4.Gm02:1902555	0	WGD
Glyma.01G042500	glyma.Wm82.gnm4.Gm01:4637068	Glyma.02G021600	glyma.Wm82.gnm4.Gm02:1895667	1.79e-153	WGD
Glyma.01G042600	glyma.Wm82.gnm4.Gm01:4641416	Glyma.02G021400	glyma.Wm82.gnm4.Gm02:1882805	4.08e-180	WGD
Glyma.01G042800	glyma.Wm82.gnm4.Gm01:4662958	Glyma.02G020800	glyma.Wm82.gnm4.Gm02:1860233	5.18e-184	WGD
Glyma.01G043000	glyma.Wm82.gnm4.Gm01:4674472	Glyma.02G020400	glyma.Wm82.gnm4.Gm02:1837197	5.86e-55	WGD
Glyma.01G043300	glyma.Wm82.gnm4.Gm01:4699241	Glyma.02G020300	glyma.Wm82.gnm4.Gm02:1820748	3.41e-295	WGD
Glyma.01G043400	glyma.Wm82.gnm4.Gm01:4720583	Glyma.02G020200	glyma.Wm82.gnm4.Gm02:1815617	6.07e-293	WGD
Glyma.01G043600	glyma.Wm82.gnm4.Gm01:4743242	Glyma.02G020000	glyma.Wm82.gnm4.Gm02:1806457	2.39e-112	WGD
Glyma.01G043700	glyma.Wm82.gnm4.Gm01:4746551	Glyma.02G019800	glyma.Wm82.gnm4.Gm02:1794933	0	WGD
Glyma.01G043800	glyma.Wm82.gnm4.Gm01:4764089	Glyma.02G019700	glyma.Wm82.gnm4.Gm02:1786634	0	WGD
Glyma.01G044000	glyma.Wm82.gnm4.Gm01:4819453	Glyma.02G019600	glyma.Wm82.gnm4.Gm02:1746556	3.45e-159	WGD
Glyma.01G044100	glyma.Wm82.gnm4.Gm01:4836397	Glyma.02G019500	glyma.Wm82.gnm4.Gm02:1720935	7.04e-298	WGD
Glyma.01G044200	glyma.Wm82.gnm4.Gm01:4864068	Glyma.02G019400	glyma.Wm82.gnm4.Gm02:1706899	2.22e-244	WGD
Glyma.01G044300	glyma.Wm82.gnm4.Gm01:4869618	Glyma.02G019300	glyma.Wm82.gnm4.Gm02:1699104	6.52e-302	WGD
Glyma.01G044500	glyma.Wm82.gnm4.Gm01:4905585	Glyma.02G019200	glyma.Wm82.gnm4.Gm02:1674809	2.55e-102	WGD
Glyma.01G044600	glyma.Wm82.gnm4.Gm01:4913821	Glyma.02G019100	glyma.Wm82.gnm4.Gm02:1665665	1.03e-171	WGD
Glyma.01G044800	glyma.Wm82.gnm4.Gm01:4975202	Glyma.02G018900	glyma.Wm82.gnm4.Gm02:1632790	1.13e-55	WGD
Glyma.01G090400	glyma.Wm82.gnm4.Gm01:27376401	Glyma.02G131300	glyma.Wm82.gnm4.Gm02:13986258	3.89e-59	WGD
Glyma.01G090700	glyma.Wm82.gnm4.Gm01:27457987	Glyma.02G131200	glyma.Wm82.gnm4.Gm02:13970435	8.26e-135	WGD
Glyma.01G091000	glyma.Wm82.gnm4.Gm01:27520602	Glyma.02G130701	glyma.Wm82.gnm4.Gm02:13191190	2.35e-311	WGD
Glyma.01G091100	glyma.Wm82.gnm4.Gm01:27605553	Glyma.02G130600	glyma.Wm82.gnm4.Gm02:13131219	0	WGD
Glyma.01G091300	glyma.Wm82.gnm4.Gm01:27677311	Glyma.02G130500	glyma.Wm82.gnm4.Gm02:13122615	1.11e-23	WGD
Glyma.01G091400	glyma.Wm82.gnm4.Gm01:27679736	Glyma.02G130400	glyma.Wm82.gnm4.Gm02:13119906	2.18e-278	WGD
Glyma.01G091800	glyma.Wm82.gnm4.Gm01:27925959	Glyma.02G130200	glyma.Wm82.gnm4.Gm02:13060828	0	WGD
Glyma.01G092100	glyma.Wm82.gnm4.Gm01:27954020	Glyma.02G130100	glyma.Wm82.gnm4.Gm02:13053556	8.40e-85	WGD
Glyma.01G092400	glyma.Wm82.gnm4.Gm01:28004531	Glyma.02G129800	glyma.Wm82.gnm4.Gm02:13038083	0	WGD
Glyma.01G092900	glyma.Wm82.gnm4.Gm01:28099312	Glyma.02G129500	glyma.Wm82.gnm4.Gm02:12990587	0	WGD
Glyma.01G093200	glyma.Wm82.gnm4.Gm01:28340970	Glyma.02G129200	glyma.Wm82.gnm4.Gm02:12938297	6.13e-166	WGD
Glyma.01G093400	glyma.Wm82.gnm4.Gm01:28374975	Glyma.02G129100	glyma.Wm82.gnm4.Gm02:12921852	1.41e-232	WGD
Glyma.01G093902	glyma.Wm82.gnm4.Gm01:28626546	Glyma.02G128900	glyma.Wm82.gnm4.Gm02:12880103	0	WGD
Glyma.01G098400	glyma.Wm82.gnm4.Gm01:33287760	Glyma.03G065100	glyma.Wm82.gnm4.Gm03:11934391	7.20e-290	WGD
Glyma.01G098700	glyma.Wm82.gnm4.Gm01:33465651	Glyma.03G065900	glyma.Wm82.gnm4.Gm03:12594825	7.33e-160	WGD
Glyma.01G099600	glyma.Wm82.gnm4.Gm01:33699083	Glyma.03G069800	glyma.Wm82.gnm4.Gm03:12976171	0	WGD
Glyma.01G099700	glyma.Wm82.gnm4.Gm01:33791975	Glyma.03G069600	glyma.Wm82.gnm4.Gm03:14097635	7.80e-182	WGD
Glyma.01G099800	glyma.Wm82.gnm4.Gm01:33844149	Glyma.03G069400	glyma.Wm82.gnm4.Gm03:14180079	0	WGD
Glyma.01G100000	glyma.Wm82.gnm4.Gm01:33908067	Glyma.03G069200	glyma.Wm82.gnm4.Gm03:14220685	6.02e-186	WGD
Glyma.01G100100	glyma.Wm82.gnm4.Gm01:33913112	Glyma.03G068900	glyma.Wm82.gnm4.Gm03:14323177	1.87e-43	WGD
Glyma.01G100200	glyma.Wm82.gnm4.Gm01:33946567	Glyma.03G068800	glyma.Wm82.gnm4.Gm03:14426846	3.18e-162	WGD
Glyma.01G100900	glyma.Wm82.gnm4.Gm01:34083656	Glyma.03G068700	glyma.Wm82.gnm4.Gm03:14434732	2.65e-258	WGD
Glyma.01G101000	glyma.Wm82.gnm4.Gm01:34102420	Glyma.03G068600	glyma.Wm82.gnm4.Gm03:14459664	0	WGD
Glyma.01G101100	glyma.Wm82.gnm4.Gm01:34168871	Glyma.03G067800	glyma.Wm82.gnm4.Gm03:14693811	2.97e-273	WGD
Glyma.01G101800	glyma.Wm82.gnm4.Gm01:34487005	Glyma.03G067700	glyma.Wm82.gnm4.Gm03:14805176	9.72e-202	WGD
Glyma.01G102300	glyma.Wm82.gnm4.Gm01:34678217	Glyma.03G067200	glyma.Wm82.gnm4.Gm03:15139782	3.06e-52	WGD
Glyma.01G102400	glyma.Wm82.gnm4.Gm01:34693574	Glyma.03G067100	glyma.Wm82.gnm4.Gm03:15145046	2.98e-103	WGD
Glyma.01G102600	glyma.Wm82.gnm4.Gm01:34746975	Glyma.03G066800	glyma.Wm82.gnm4.Gm03:15271531	5.33e-207	WGD
Glyma.01G103100	glyma.Wm82.gnm4.Gm01:35009067	Glyma.03G070200	glyma.Wm82.gnm4.Gm03:15884490	4.41e-260	WGD
Glyma.01G103200	glyma.Wm82.gnm4.Gm01:35046237	Glyma.03G070400	glyma.Wm82.gnm4.Gm03:16169958	3.44e-230	WGD
Glyma.01G103500	glyma.Wm82.gnm4.Gm01:35188261	Glyma.03G070500	glyma.Wm82.gnm4.Gm03:16450240	0	WGD
Glyma.01G104100	glyma.Wm82.gnm4.Gm01:35608569	Glyma.03G070600	glyma.Wm82.gnm4.Gm03:16522793	0	WGD
Glyma.01G104200	glyma.Wm82.gnm4.Gm01:35636580	Glyma.03G070900	glyma.Wm82.gnm4.Gm03:16569203	0	WGD
Glyma.01G104600	glyma.Wm82.gnm4.Gm01:35785579	Glyma.03G071500	glyma.Wm82.gnm4.Gm03:16728019	0	WGD
Glyma.01G104800	glyma.Wm82.gnm4.Gm01:35860593	Glyma.03G071700	glyma.Wm82.gnm4.Gm03:16789496	0	WGD
Glyma.01G105000	glyma.Wm82.gnm4.Gm01:35926327	Glyma.03G072100	glyma.Wm82.gnm4.Gm03:17046365	0	WGD
Glyma.01G105300	glyma.Wm82.gnm4.Gm01:36103742	Glyma.03G073100	glyma.Wm82.gnm4.Gm03:17336324	1.28e-92	WGD
Glyma.01G105400	glyma.Wm82.gnm4.Gm01:36138739	Glyma.03G073200	glyma.Wm82.gnm4.Gm03:17437630	2.50e-48	WGD
Glyma.01G105500	glyma.Wm82.gnm4.Gm01:36181020	Glyma.03G073300	glyma.Wm82.gnm4.Gm03:17456290	9.94e-164	WGD
Glyma.01G105600	glyma.Wm82.gnm4.Gm01:36223726	Glyma.03G073400	glyma.Wm82.gnm4.Gm03:17523971	1.14e-86	WGD
Glyma.01G105900	glyma.Wm82.gnm4.Gm01:36246960	Glyma.03G073600	glyma.Wm82.gnm4.Gm03:17533189	0	WGD
Glyma.01G106000	glyma.Wm82.gnm4.Gm01:36392303	Glyma.03G073702	glyma.Wm82.gnm4.Gm03:17565283	3.63e-156	WGD
Glyma.01G106100	glyma.Wm82.gnm4.Gm01:36416674	Glyma.03G073704	glyma.Wm82.gnm4.Gm03:17571608	2.09e-156	WGD
Glyma.01G106200	glyma.Wm82.gnm4.Gm01:36453921	Glyma.03G073710	glyma.Wm82.gnm4.Gm03:17668967	4.09e-106	WGD
Glyma.01G106500	glyma.Wm82.gnm4.Gm01:36638738	Glyma.03G073712	glyma.Wm82.gnm4.Gm03:17732202	4.59e-120	WGD
Glyma.01G106600	glyma.Wm82.gnm4.Gm01:36736572	Glyma.03G073714	glyma.Wm82.gnm4.Gm03:17749351	0	WGD
Glyma.01G106867	glyma.Wm82.gnm4.Gm01:37035913	Glyma.03G073752	glyma.Wm82.gnm4.Gm03:18153427	1.83e-95	WGD
Glyma.01G107000	glyma.Wm82.gnm4.Gm01:37089499	Glyma.03G073760	glyma.Wm82.gnm4.Gm03:18732251	0	WGD
Glyma.01G107100	glyma.Wm82.gnm4.Gm01:37094424	Glyma.03G073762	glyma.Wm82.gnm4.Gm03:18737001	1.46e-170	WGD
Glyma.01G108000	glyma.Wm82.gnm4.Gm01:37412926	Glyma.03G073768	glyma.Wm82.gnm4.Gm03:18781430	1.86e-228	WGD
Glyma.01G108200	glyma.Wm82.gnm4.Gm01:37484016	Glyma.03G073776	glyma.Wm82.gnm4.Gm03:18905653	1.40e-315	WGD
Glyma.01G108700	glyma.Wm82.gnm4.Gm01:37555647	Glyma.03G074000	glyma.Wm82.gnm4.Gm03:19560945	9.86e-119	WGD
Glyma.01G108800	glyma.Wm82.gnm4.Gm01:37590389	Glyma.03G074167	glyma.Wm82.gnm4.Gm03:19671038	8.10e-144	WGD
Glyma.01G109200	glyma.Wm82.gnm4.Gm01:37760629	Glyma.03G074300	glyma.Wm82.gnm4.Gm03:19707165	8.92e-224	WGD
Glyma.01G109300	glyma.Wm82.gnm4.Gm01:37763195	Glyma.03G074400	glyma.Wm82.gnm4.Gm03:19709829	0	WGD
Glyma.01G109500	glyma.Wm82.gnm4.Gm01:37859971	Glyma.03G074600	glyma.Wm82.gnm4.Gm03:19745980	1.66e-105	WGD
Glyma.01G109700	glyma.Wm82.gnm4.Gm01:37864834	Glyma.03G074800	glyma.Wm82.gnm4.Gm03:19750851	3.18e-293	WGD
Glyma.01G109800	glyma.Wm82.gnm4.Gm01:37874679	Glyma.03G074900	glyma.Wm82.gnm4.Gm03:19763773	0	WGD
Glyma.01G110200	glyma.Wm82.gnm4.Gm01:37960498	Glyma.03G075700	glyma.Wm82.gnm4.Gm03:19983057	2.65e-206	WGD
Glyma.01G110300	glyma.Wm82.gnm4.Gm01:38024498	Glyma.03G076000	glyma.Wm82.gnm4.Gm03:20018180	7.27e-205	WGD
Glyma.01G110400	glyma.Wm82.gnm4.Gm01:38044009	Glyma.03G076100	glyma.Wm82.gnm4.Gm03:20025340	1.19e-215	WGD
Glyma.01G110500	glyma.Wm82.gnm4.Gm01:38058970	Glyma.03G076200	glyma.Wm82.gnm4.Gm03:20033240	8.45e-134	WGD
Glyma.01G110600	glyma.Wm82.gnm4.Gm01:38108047	Glyma.03G076300	glyma.Wm82.gnm4.Gm03:20043537	1.41e-117	WGD
Glyma.01G110900	glyma.Wm82.gnm4.Gm01:38142940	Glyma.03G076500	glyma.Wm82.gnm4.Gm03:20107634	1.04e-185	WGD
Glyma.01G111000	glyma.Wm82.gnm4.Gm01:38160429	Glyma.03G076600	glyma.Wm82.gnm4.Gm03:20159413	2.84e-58	WGD
Glyma.01G111200	glyma.Wm82.gnm4.Gm01:38229842	Glyma.03G076800	glyma.Wm82.gnm4.Gm03:20199614	0	WGD
Glyma.01G111300	glyma.Wm82.gnm4.Gm01:38265952	Glyma.03G076900	glyma.Wm82.gnm4.Gm03:20216609	0	WGD
Glyma.01G111500	glyma.Wm82.gnm4.Gm01:38336306	Glyma.03G077100	glyma.Wm82.gnm4.Gm03:20267569	3.85e-83	WGD
Glyma.01G111900	glyma.Wm82.gnm4.Gm01:38442902	Glyma.03G077200	glyma.Wm82.gnm4.Gm03:20371655	8.01e-243	WGD
Glyma.01G112200	glyma.Wm82.gnm4.Gm01:38583141	Glyma.03G077400	glyma.Wm82.gnm4.Gm03:20385997	0	WGD
Glyma.01G112400	glyma.Wm82.gnm4.Gm01:38632763	Glyma.03G077600	glyma.Wm82.gnm4.Gm03:20423749	3.20e-317	WGD
Glyma.01G112600	glyma.Wm82.gnm4.Gm01:38884447	Glyma.03G077900	glyma.Wm82.gnm4.Gm03:20567270	0	WGD
Glyma.01G112700	glyma.Wm82.gnm4.Gm01:38933257	Glyma.03G078000	glyma.Wm82.gnm4.Gm03:20575443	1.08e-209	WGD
Glyma.01G112900	glyma.Wm82.gnm4.Gm01:39137719	Glyma.03G078200	glyma.Wm82.gnm4.Gm03:20818246	0	WGD
Glyma.01G113000	glyma.Wm82.gnm4.Gm01:39205817	Glyma.03G078300	glyma.Wm82.gnm4.Gm03:20834305	0	WGD
Glyma.01G113100	glyma.Wm82.gnm4.Gm01:39243255	Glyma.03G078400	glyma.Wm82.gnm4.Gm03:20859436	1.54e-77	WGD
Glyma.01G113200	glyma.Wm82.gnm4.Gm01:39286081	Glyma.03G078600	glyma.Wm82.gnm4.Gm03:20897549	0	WGD
Glyma.01G113400	glyma.Wm82.gnm4.Gm01:39365070	Glyma.03G078700	glyma.Wm82.gnm4.Gm03:20954669	2.04e-194	WGD
Glyma.01G117900	glyma.Wm82.gnm4.Gm01:41200754	Glyma.03G054900	glyma.Wm82.gnm4.Gm03:7492155	0	WGD
Glyma.01G118000	glyma.Wm82.gnm4.Gm01:41228142	Glyma.03G055100	glyma.Wm82.gnm4.Gm03:7593613	0	WGD
Glyma.01G118200	glyma.Wm82.gnm4.Gm01:41293552	Glyma.03G055200	glyma.Wm82.gnm4.Gm03:7623035	9.56e-230	WGD
Glyma.01G119300	glyma.Wm82.gnm4.Gm01:41527822	Glyma.03G055401	glyma.Wm82.gnm4.Gm03:7642028	4.16e-54	WGD
Glyma.01G119400	glyma.Wm82.gnm4.Gm01:41533887	Glyma.03G055500	glyma.Wm82.gnm4.Gm03:7646423	5.89e-268	WGD
Glyma.01G119500	glyma.Wm82.gnm4.Gm01:41721501	Glyma.03G055900	glyma.Wm82.gnm4.Gm03:7735952	0	WGD
Glyma.01G119600	glyma.Wm82.gnm4.Gm01:41734136	Glyma.03G056000	glyma.Wm82.gnm4.Gm03:7747931	2.10e-51	WGD
Glyma.01G119900	glyma.Wm82.gnm4.Gm01:41801391	Glyma.03G056300	glyma.Wm82.gnm4.Gm03:7799963	1.76e-194	WGD
Glyma.01G120400	glyma.Wm82.gnm4.Gm01:41899564	Glyma.03G056700	glyma.Wm82.gnm4.Gm03:7845207	0	WGD
Glyma.01G120800	glyma.Wm82.gnm4.Gm01:41942158	Glyma.03G056800	glyma.Wm82.gnm4.Gm03:7880417	1.31e-220	WGD
Glyma.01G121000	glyma.Wm82.gnm4.Gm01:42031333	Glyma.03G056900	glyma.Wm82.gnm4.Gm03:7899189	3.56e-108	WGD
Glyma.01G121209	glyma.Wm82.gnm4.Gm01:42454873	Glyma.03G057100	glyma.Wm82.gnm4.Gm03:8045517	6.53e-124	WGD
Glyma.01G121218	glyma.Wm82.gnm4.Gm01:42514430	Glyma.03G057300	glyma.Wm82.gnm4.Gm03:8115293	2.37e-175	WGD
Glyma.01G121300	glyma.Wm82.gnm4.Gm01:42883524	Glyma.03G057500	glyma.Wm82.gnm4.Gm03:8162048	1.51e-225	WGD
Glyma.01G121400	glyma.Wm82.gnm4.Gm01:42896265	Glyma.03G057600	glyma.Wm82.gnm4.Gm03:8209332	0	WGD
Glyma.01G121700	glyma.Wm82.gnm4.Gm01:42945211	Glyma.03G057800	glyma.Wm82.gnm4.Gm03:8250463	5.37e-100	WGD
Glyma.01G122000	glyma.Wm82.gnm4.Gm01:42993875	Glyma.03G058000	glyma.Wm82.gnm4.Gm03:8294028	5.83e-172	WGD
Glyma.01G122100	glyma.Wm82.gnm4.Gm01:42998555	Glyma.03G058100	glyma.Wm82.gnm4.Gm03:8298068	0	WGD
Glyma.01G122800	glyma.Wm82.gnm4.Gm01:43360252	Glyma.03G058300	glyma.Wm82.gnm4.Gm03:8325471	2.97e-262	WGD
Glyma.01G078000	glyma.Wm82.gnm4.Gm01:19868661	Glyma.03G029501	glyma.Wm82.gnm4.Gm03:3204163	5.03e-61	WGD
Glyma.01G078200	glyma.Wm82.gnm4.Gm01:20083383	Glyma.03G029600	glyma.Wm82.gnm4.Gm03:3216911	3.78e-58	WGD
Glyma.01G078300	glyma.Wm82.gnm4.Gm01:20123661	Glyma.03G030900	glyma.Wm82.gnm4.Gm03:3426518	1.37e-226	WGD
Glyma.01G079000	glyma.Wm82.gnm4.Gm01:20743659	Glyma.03G031600	glyma.Wm82.gnm4.Gm03:3517879	3.61e-19	WGD
Glyma.01G079100	glyma.Wm82.gnm4.Gm01:20768452	Glyma.03G031700	glyma.Wm82.gnm4.Gm03:3532522	0	WGD
Glyma.01G079500	glyma.Wm82.gnm4.Gm01:21108500	Glyma.03G031800	glyma.Wm82.gnm4.Gm03:3565562	4.95e-228	WGD
Glyma.01G079900	glyma.Wm82.gnm4.Gm01:21776680	Glyma.03G033600	glyma.Wm82.gnm4.Gm03:3848231	4.15e-87	WGD
Glyma.01G139500	glyma.Wm82.gnm4.Gm01:47835173	Glyma.03G027300	glyma.Wm82.gnm4.Gm03:2969740	0	WGD
Glyma.01G139600	glyma.Wm82.gnm4.Gm01:47840650	Glyma.03G027400	glyma.Wm82.gnm4.Gm03:2975262	0	WGD
Glyma.01G139633	glyma.Wm82.gnm4.Gm01:47874538	Glyma.03G027700	glyma.Wm82.gnm4.Gm03:3000424	3.74e-179	WGD
Glyma.01G139700	glyma.Wm82.gnm4.Gm01:47878471	Glyma.03G027800	glyma.Wm82.gnm4.Gm03:3003541	2.50e-130	WGD
Glyma.01G139900	glyma.Wm82.gnm4.Gm01:47893813	Glyma.03G027900	glyma.Wm82.gnm4.Gm03:3013822	5.00e-44	WGD
Glyma.01G140200	glyma.Wm82.gnm4.Gm01:47931486	Glyma.03G028000	glyma.Wm82.gnm4.Gm03:3034874	1.50e-187	WGD
Glyma.01G123000	glyma.Wm82.gnm4.Gm01:43438278	Glyma.03G052300	glyma.Wm82.gnm4.Gm03:6935253	2.48e-72	WGD
Glyma.01G123100	glyma.Wm82.gnm4.Gm01:43439999	Glyma.03G052200	glyma.Wm82.gnm4.Gm03:6926632	5.01e-116	WGD
Glyma.01G123300	glyma.Wm82.gnm4.Gm01:43626892	Glyma.03G051600	glyma.Wm82.gnm4.Gm03:6830117	1.52e-141	WGD
Glyma.01G123500	glyma.Wm82.gnm4.Gm01:43658267	Glyma.03G051500	glyma.Wm82.gnm4.Gm03:6793106	2.84e-45	WGD
Glyma.01G123600	glyma.Wm82.gnm4.Gm01:43835116	Glyma.03G051400	glyma.Wm82.gnm4.Gm03:6765726	2.02e-176	WGD
Glyma.01G123900	glyma.Wm82.gnm4.Gm01:43935411	Glyma.03G051300	glyma.Wm82.gnm4.Gm03:6721270	0	WGD
Glyma.01G124000	glyma.Wm82.gnm4.Gm01:43941386	Glyma.03G051200	glyma.Wm82.gnm4.Gm03:6719078	3.18e-178	WGD
Glyma.01G124100	glyma.Wm82.gnm4.Gm01:43989564	Glyma.03G050500	glyma.Wm82.gnm4.Gm03:6613984	4.88e-115	WGD
Glyma.01G124200	glyma.Wm82.gnm4.Gm01:44011116	Glyma.03G050400	glyma.Wm82.gnm4.Gm03:6588628	0	WGD
Glyma.01G124300	glyma.Wm82.gnm4.Gm01:44020494	Glyma.03G050300	glyma.Wm82.gnm4.Gm03:6584251	2.11e-193	WGD
Glyma.01G124400	glyma.Wm82.gnm4.Gm01:44026721	Glyma.03G050200	glyma.Wm82.gnm4.Gm03:6579082	2.18e-53	WGD
Glyma.01G124500	glyma.Wm82.gnm4.Gm01:44073286	Glyma.03G050100	glyma.Wm82.gnm4.Gm03:6560948	4.73e-162	WGD
Glyma.01G124602	glyma.Wm82.gnm4.Gm01:44092542	Glyma.03G050000	glyma.Wm82.gnm4.Gm03:6549196	3.82e-120	WGD
Glyma.01G124802	glyma.Wm82.gnm4.Gm01:44177388	Glyma.03G049800	glyma.Wm82.gnm4.Gm03:6514865	1.02e-120	WGD
Glyma.01G125000	glyma.Wm82.gnm4.Gm01:44211093	Glyma.03G049600	glyma.Wm82.gnm4.Gm03:6499429	0	WGD
Glyma.01G125200	glyma.Wm82.gnm4.Gm01:44327514	Glyma.03G049300	glyma.Wm82.gnm4.Gm03:6417184	0	WGD
Glyma.01G125400	glyma.Wm82.gnm4.Gm01:44497552	Glyma.03G048800	glyma.Wm82.gnm4.Gm03:6317812	1.30e-91	WGD
Glyma.01G126600	glyma.Wm82.gnm4.Gm01:44674019	Glyma.03G044900	glyma.Wm82.gnm4.Gm03:5962966	1.85e-45	WGD
Glyma.01G127100	glyma.Wm82.gnm4.Gm01:44816405	Glyma.03G044500	glyma.Wm82.gnm4.Gm03:5926043	1.59e-72	WGD
Glyma.01G127200	glyma.Wm82.gnm4.Gm01:44909662	Glyma.03G044400	glyma.Wm82.gnm4.Gm03:5913437	8.31e-83	WGD
Glyma.01G127400	glyma.Wm82.gnm4.Gm01:44993259	Glyma.03G044300	glyma.Wm82.gnm4.Gm03:5882613	9.04e-133	WGD
Glyma.01G127500	glyma.Wm82.gnm4.Gm01:45037152	Glyma.03G044200	glyma.Wm82.gnm4.Gm03:5848037	3.87e-291	WGD
Glyma.01G127600	glyma.Wm82.gnm4.Gm01:45043859	Glyma.03G043060	glyma.Wm82.gnm4.Gm03:5606230	1.27e-109	WGD
Glyma.01G127700	glyma.Wm82.gnm4.Gm01:45057632	Glyma.03G043500	glyma.Wm82.gnm4.Gm03:5544554	0	WGD
Glyma.01G127900	glyma.Wm82.gnm4.Gm01:45108304	Glyma.03G045400	glyma.Wm82.gnm4.Gm03:5518669	5.88e-246	WGD
Glyma.01G128000	glyma.Wm82.gnm4.Gm01:45119133	Glyma.03G042800	glyma.Wm82.gnm4.Gm03:5504847	5.98e-97	WGD
Glyma.01G128100	glyma.Wm82.gnm4.Gm01:45122590	Glyma.03G042700	glyma.Wm82.gnm4.Gm03:5495346	0	WGD
Glyma.01G128200	glyma.Wm82.gnm4.Gm01:45139640	Glyma.03G042600	glyma.Wm82.gnm4.Gm03:5482617	0	WGD
Glyma.01G128300	glyma.Wm82.gnm4.Gm01:45182149	Glyma.03G042400	glyma.Wm82.gnm4.Gm03:5448995	6.39e-294	WGD
Glyma.01G128500	glyma.Wm82.gnm4.Gm01:45218584	Glyma.03G041800	glyma.Wm82.gnm4.Gm03:5398307	1.88e-64	WGD
Glyma.01G128700	glyma.Wm82.gnm4.Gm01:45229942	Glyma.03G041600	glyma.Wm82.gnm4.Gm03:5374463	0	WGD
Glyma.01G129000	glyma.Wm82.gnm4.Gm01:45362599	Glyma.03G040900	glyma.Wm82.gnm4.Gm03:5255420	7.36e-102	WGD
Glyma.01G129200	glyma.Wm82.gnm4.Gm01:45414121	Glyma.03G040700	glyma.Wm82.gnm4.Gm03:5215502	1.47e-38	WGD
Glyma.01G129400	glyma.Wm82.gnm4.Gm01:45428253	Glyma.03G040600	glyma.Wm82.gnm4.Gm03:5205507	0	WGD
Glyma.01G129700	glyma.Wm82.gnm4.Gm01:45522191	Glyma.03G040500	glyma.Wm82.gnm4.Gm03:5153928	2.89e-94	WGD
Glyma.01G130000	glyma.Wm82.gnm4.Gm01:45539632	Glyma.03G040100	glyma.Wm82.gnm4.Gm03:5115404	4.21e-40	WGD
Glyma.01G130200	glyma.Wm82.gnm4.Gm01:45589813	Glyma.03G040000	glyma.Wm82.gnm4.Gm03:5099211	7.31e-70	WGD
Glyma.01G130500	glyma.Wm82.gnm4.Gm01:45689105	Glyma.03G038100	glyma.Wm82.gnm4.Gm03:4890278	4.01e-182	WGD
Glyma.01G131100	glyma.Wm82.gnm4.Gm01:45800309	Glyma.03G037609	glyma.Wm82.gnm4.Gm03:4828177	9.09e-56	WGD
Glyma.01G131200	glyma.Wm82.gnm4.Gm01:45806082	Glyma.03G037600	glyma.Wm82.gnm4.Gm03:4824446	2.99e-75	WGD
Glyma.01G131300	glyma.Wm82.gnm4.Gm01:45841752	Glyma.03G037009	glyma.Wm82.gnm4.Gm03:4709487	1.21e-32	WGD
Glyma.01G131500	glyma.Wm82.gnm4.Gm01:45896253	Glyma.03G036900	glyma.Wm82.gnm4.Gm03:4683375	1.14e-161	WGD
Glyma.01G131800	glyma.Wm82.gnm4.Gm01:45945920	Glyma.03G036700	glyma.Wm82.gnm4.Gm03:4626896	0	WGD
Glyma.01G131900	glyma.Wm82.gnm4.Gm01:45961226	Glyma.03G036600	glyma.Wm82.gnm4.Gm03:4619333	8.68e-187	WGD
Glyma.01G132000	glyma.Wm82.gnm4.Gm01:46007187	Glyma.03G036500	glyma.Wm82.gnm4.Gm03:4588715	0	WGD
Glyma.01G132200	glyma.Wm82.gnm4.Gm01:46056650	Glyma.03G036200	glyma.Wm82.gnm4.Gm03:4546692	0	WGD
Glyma.01G132300	glyma.Wm82.gnm4.Gm01:46179100	Glyma.03G036000	glyma.Wm82.gnm4.Gm03:4521991	4.80e-262	WGD
Glyma.01G132400	glyma.Wm82.gnm4.Gm01:46200530	Glyma.03G035900	glyma.Wm82.gnm4.Gm03:4509158	0	WGD
Glyma.01G132500	glyma.Wm82.gnm4.Gm01:46290026	Glyma.03G035600	glyma.Wm82.gnm4.Gm03:4481148	6.50e-30	WGD
Glyma.01G132800	glyma.Wm82.gnm4.Gm01:46336797	Glyma.03G035400	glyma.Wm82.gnm4.Gm03:4468881	4.17e-274	WGD
Glyma.01G132866	glyma.Wm82.gnm4.Gm01:46352179	Glyma.03G035300	glyma.Wm82.gnm4.Gm03:4460668	1.96e-126	WGD
Glyma.01G133000	glyma.Wm82.gnm4.Gm01:46355690	Glyma.03G035200	glyma.Wm82.gnm4.Gm03:4452184	0	WGD
Glyma.01G133200	glyma.Wm82.gnm4.Gm01:46448038	Glyma.03G034300	glyma.Wm82.gnm4.Gm03:3964507	6.88e-73	WGD
Glyma.01G133300	glyma.Wm82.gnm4.Gm01:46457442	Glyma.03G034200	glyma.Wm82.gnm4.Gm03:3951952	0	WGD
Glyma.01G133501	glyma.Wm82.gnm4.Gm01:46468800	Glyma.03G034000	glyma.Wm82.gnm4.Gm03:3933863	5.12e-206	WGD
Glyma.01G133900	glyma.Wm82.gnm4.Gm01:46530094	Glyma.03G033900	glyma.Wm82.gnm4.Gm03:3914749	4.93e-154	WGD
Glyma.01G134100	glyma.Wm82.gnm4.Gm01:46605714	Glyma.03G033700	glyma.Wm82.gnm4.Gm03:3863824	6.54e-127	WGD
Glyma.01G134200	glyma.Wm82.gnm4.Gm01:46630106	Glyma.03G033600	glyma.Wm82.gnm4.Gm03:3848231	3.48e-150	WGD
Glyma.01G134400	glyma.Wm82.gnm4.Gm01:46680922	Glyma.03G033300	glyma.Wm82.gnm4.Gm03:3814535	7.13e-268	WGD
Glyma.01G135400	glyma.Wm82.gnm4.Gm01:46861375	Glyma.03G032900	glyma.Wm82.gnm4.Gm03:3772907	1.51e-106	WGD
Glyma.01G135500	glyma.Wm82.gnm4.Gm01:46882656	Glyma.03G032400	glyma.Wm82.gnm4.Gm03:3655792	2.93e-176	WGD
Glyma.01G135600	glyma.Wm82.gnm4.Gm01:46887855	Glyma.03G032300	glyma.Wm82.gnm4.Gm03:3651893	3.14e-40	WGD
Glyma.01G135900	glyma.Wm82.gnm4.Gm01:46942166	Glyma.03G032200	glyma.Wm82.gnm4.Gm03:3626506	7.06e-236	WGD
Glyma.01G136000	glyma.Wm82.gnm4.Gm01:46956596	Glyma.03G032100	glyma.Wm82.gnm4.Gm03:3615841	2.24e-163	WGD
Glyma.01G136100	glyma.Wm82.gnm4.Gm01:47023958	Glyma.03G031900	glyma.Wm82.gnm4.Gm03:3595360	0	WGD
Glyma.01G136300	glyma.Wm82.gnm4.Gm01:47142408	Glyma.03G031800	glyma.Wm82.gnm4.Gm03:3565562	0	WGD
Glyma.01G136500	glyma.Wm82.gnm4.Gm01:47207607	Glyma.03G031700	glyma.Wm82.gnm4.Gm03:3532522	0	WGD
Glyma.01G136600	glyma.Wm82.gnm4.Gm01:47264338	Glyma.03G031600	glyma.Wm82.gnm4.Gm03:3517879	6.12e-76	WGD
Glyma.01G137200	glyma.Wm82.gnm4.Gm01:47379343	Glyma.03G029800	glyma.Wm82.gnm4.Gm03:3264869	1.80e-154	WGD
Glyma.01G137300	glyma.Wm82.gnm4.Gm01:47412942	Glyma.03G029700	glyma.Wm82.gnm4.Gm03:3245682	9.88e-163	WGD
Glyma.01G137500	glyma.Wm82.gnm4.Gm01:47510295	Glyma.03G029600	glyma.Wm82.gnm4.Gm03:3216911	1.31e-106	WGD
Glyma.01G137600	glyma.Wm82.gnm4.Gm01:47527795	Glyma.03G029501	glyma.Wm82.gnm4.Gm03:3204163	3.25e-83	WGD
Glyma.01G137700	glyma.Wm82.gnm4.Gm01:47540231	Glyma.03G029200	glyma.Wm82.gnm4.Gm03:3150671	2.56e-285	WGD
Glyma.01G138000	glyma.Wm82.gnm4.Gm01:47623969	Glyma.03G029000	glyma.Wm82.gnm4.Gm03:3129266	0	WGD
Glyma.01G138300	glyma.Wm82.gnm4.Gm01:47667587	Glyma.03G028800	glyma.Wm82.gnm4.Gm03:3097344	4.06e-299	WGD
Glyma.01G138600	glyma.Wm82.gnm4.Gm01:47726087	Glyma.03G028500	glyma.Wm82.gnm4.Gm03:3078276	6.29e-112	WGD
Glyma.01G138800	glyma.Wm82.gnm4.Gm01:47769405	Glyma.03G028400	glyma.Wm82.gnm4.Gm03:3073701	2.54e-295	WGD
Glyma.01G139000	glyma.Wm82.gnm4.Gm01:47779731	Glyma.03G028300	glyma.Wm82.gnm4.Gm03:3068309	9.67e-211	WGD
Glyma.01G139100	glyma.Wm82.gnm4.Gm01:47786587	Glyma.03G028200	glyma.Wm82.gnm4.Gm03:3063933	6.76e-125	WGD
Glyma.01G140600	glyma.Wm82.gnm4.Gm01:48031481	Glyma.03G026900	glyma.Wm82.gnm4.Gm03:2905292	0	WGD
Glyma.01G140850	glyma.Wm82.gnm4.Gm01:48090954	Glyma.03G026700	glyma.Wm82.gnm4.Gm03:2894767	7.26e-91	WGD
Glyma.01G141100	glyma.Wm82.gnm4.Gm01:48224909	Glyma.03G026600	glyma.Wm82.gnm4.Gm03:2881998	1.46e-143	WGD
Glyma.01G141200	glyma.Wm82.gnm4.Gm01:48310290	Glyma.03G025800	glyma.Wm82.gnm4.Gm03:2765452	3.06e-57	WGD
Glyma.01G141400	glyma.Wm82.gnm4.Gm01:48349319	Glyma.03G025700	glyma.Wm82.gnm4.Gm03:2761509	9.60e-59	WGD
Glyma.01G141900	glyma.Wm82.gnm4.Gm01:48516187	Glyma.03G025600	glyma.Wm82.gnm4.Gm03:2751674	3.52e-194	WGD
Glyma.01G142300	glyma.Wm82.gnm4.Gm01:48566745	Glyma.03G025500	glyma.Wm82.gnm4.Gm03:2738810	1.65e-153	WGD
Glyma.01G142400	glyma.Wm82.gnm4.Gm01:48658697	Glyma.03G024400	glyma.Wm82.gnm4.Gm03:2605662	3.12e-52	WGD
Glyma.01G142600	glyma.Wm82.gnm4.Gm01:48690429	Glyma.03G024100	glyma.Wm82.gnm4.Gm03:2533044	0	WGD
Glyma.01G142700	glyma.Wm82.gnm4.Gm01:48716264	Glyma.03G024000	glyma.Wm82.gnm4.Gm03:2519559	0	WGD
Glyma.01G142900	glyma.Wm82.gnm4.Gm01:48737022	Glyma.03G023900	glyma.Wm82.gnm4.Gm03:2508883	6.73e-154	WGD
Glyma.01G143100	glyma.Wm82.gnm4.Gm01:48747620	Glyma.03G023500	glyma.Wm82.gnm4.Gm03:2462112	3.08e-218	WGD
Glyma.01G143700	glyma.Wm82.gnm4.Gm01:48852621	Glyma.03G023401	glyma.Wm82.gnm4.Gm03:2429574	0	WGD
Glyma.01G143800	glyma.Wm82.gnm4.Gm01:48859653	Glyma.03G023100	glyma.Wm82.gnm4.Gm03:2419183	5.70e-134	WGD
Glyma.01G143900	glyma.Wm82.gnm4.Gm01:48889783	Glyma.03G023000	glyma.Wm82.gnm4.Gm03:2397696	5.11e-134	WGD
Glyma.01G144200	glyma.Wm82.gnm4.Gm01:48913830	Glyma.03G022900	glyma.Wm82.gnm4.Gm03:2384005	0	WGD
Glyma.01G144300	glyma.Wm82.gnm4.Gm01:48924382	Glyma.03G022800	glyma.Wm82.gnm4.Gm03:2382066	2.03e-133	WGD
Glyma.01G144400	glyma.Wm82.gnm4.Gm01:48967972	Glyma.03G022700	glyma.Wm82.gnm4.Gm03:2332688	7.09e-140	WGD
Glyma.01G144500	glyma.Wm82.gnm4.Gm01:48976070	Glyma.03G022450	glyma.Wm82.gnm4.Gm03:2313747	6.74e-71	WGD
Glyma.01G144700	glyma.Wm82.gnm4.Gm01:49024944	Glyma.03G022200	glyma.Wm82.gnm4.Gm03:2300685	2.96e-47	WGD
Glyma.01G144800	glyma.Wm82.gnm4.Gm01:49040438	Glyma.03G022052	glyma.Wm82.gnm4.Gm03:2275917	4.74e-118	WGD
Glyma.01G144900	glyma.Wm82.gnm4.Gm01:49062151	Glyma.03G021900	glyma.Wm82.gnm4.Gm03:2260182	3.49e-272	WGD
Glyma.01G145000	glyma.Wm82.gnm4.Gm01:49070530	Glyma.03G021800	glyma.Wm82.gnm4.Gm03:2239869	1.81e-76	WGD
Glyma.01G114000	glyma.Wm82.gnm4.Gm01:39821952	Glyma.03G063600	glyma.Wm82.gnm4.Gm03:10311364	0	WGD
Glyma.01G114400	glyma.Wm82.gnm4.Gm01:40117396	Glyma.03G063400	glyma.Wm82.gnm4.Gm03:10192360	7.91e-298	WGD
Glyma.01G114800	glyma.Wm82.gnm4.Gm01:40219905	Glyma.03G063200	glyma.Wm82.gnm4.Gm03:10078057	3.56e-72	WGD
Glyma.01G115000	glyma.Wm82.gnm4.Gm01:40298373	Glyma.03G062500	glyma.Wm82.gnm4.Gm03:9830509	9.20e-246	WGD
Glyma.01G115600	glyma.Wm82.gnm4.Gm01:40534803	Glyma.03G061200	glyma.Wm82.gnm4.Gm03:9288153	2.12e-163	WGD
Glyma.01G115900	glyma.Wm82.gnm4.Gm01:40630997	Glyma.03G060300	glyma.Wm82.gnm4.Gm03:8807876	2.48e-205	WGD
Glyma.01G116000	glyma.Wm82.gnm4.Gm01:40642852	Glyma.03G060200	glyma.Wm82.gnm4.Gm03:8801003	1.47e-63	WGD
Glyma.01G116100	glyma.Wm82.gnm4.Gm01:40647405	Glyma.03G060100	glyma.Wm82.gnm4.Gm03:8793312	1.10e-166	WGD
Glyma.01G116300	glyma.Wm82.gnm4.Gm01:40697827	Glyma.03G059600	glyma.Wm82.gnm4.Gm03:8693914	8.34e-130	WGD
Glyma.01G041700	glyma.Wm82.gnm4.Gm01:4521874	Glyma.04G174467	glyma.Wm82.gnm4.Gm04:42428534	1.03e-32	WGD
Glyma.01G042700	glyma.Wm82.gnm4.Gm01:4656138	Glyma.04G173900	glyma.Wm82.gnm4.Gm04:42368767	2.75e-187	WGD
Glyma.01G043300	glyma.Wm82.gnm4.Gm01:4699241	Glyma.04G173500	glyma.Wm82.gnm4.Gm04:42300254	3.40e-78	WGD
Glyma.01G044800	glyma.Wm82.gnm4.Gm01:4975202	Glyma.04G172500	glyma.Wm82.gnm4.Gm04:41944048	2.38e-41	WGD
Glyma.01G045100	glyma.Wm82.gnm4.Gm01:5052081	Glyma.04G172300	glyma.Wm82.gnm4.Gm04:41832202	1.34e-163	WGD
Glyma.01G045500	glyma.Wm82.gnm4.Gm01:5218813	Glyma.04G170600	glyma.Wm82.gnm4.Gm04:41537779	8.01e-80	WGD
Glyma.01G046700	glyma.Wm82.gnm4.Gm01:5377527	Glyma.04G170300	glyma.Wm82.gnm4.Gm04:41459308	0	WGD
Glyma.01G047700	glyma.Wm82.gnm4.Gm01:5538967	Glyma.04G169300	glyma.Wm82.gnm4.Gm04:41187731	1.37e-63	WGD
Glyma.01G217600	glyma.Wm82.gnm4.Gm01:55881014	Glyma.05G204600	glyma.Wm82.gnm4.Gm05:38809399	1.44e-102	WGD
Glyma.01G217800	glyma.Wm82.gnm4.Gm01:55889898	Glyma.05G205100	glyma.Wm82.gnm4.Gm05:38836808	7.20e-46	WGD
Glyma.01G217900	glyma.Wm82.gnm4.Gm01:55896678	Glyma.05G205200	glyma.Wm82.gnm4.Gm05:38847314	1.66e-139	WGD
Glyma.01G218100	glyma.Wm82.gnm4.Gm01:55918069	Glyma.05G206100	glyma.Wm82.gnm4.Gm05:38899361	0	WGD
Glyma.01G218200	glyma.Wm82.gnm4.Gm01:55928046	Glyma.05G206200	glyma.Wm82.gnm4.Gm05:38912890	2.07e-88	WGD
Glyma.01G218800	glyma.Wm82.gnm4.Gm01:55960614	Glyma.05G206300	glyma.Wm82.gnm4.Gm05:38923853	0	WGD
Glyma.01G218900	glyma.Wm82.gnm4.Gm01:55965964	Glyma.05G206500	glyma.Wm82.gnm4.Gm05:38935282	7.83e-86	WGD
Glyma.01G219001	glyma.Wm82.gnm4.Gm01:55973862	Glyma.05G206700	glyma.Wm82.gnm4.Gm05:38942107	5.51e-105	WGD
Glyma.01G219400	glyma.Wm82.gnm4.Gm01:55998536	Glyma.05G207100	glyma.Wm82.gnm4.Gm05:38951075	2.62e-90	WGD
Glyma.01G219600	glyma.Wm82.gnm4.Gm01:56003102	Glyma.05G207300	glyma.Wm82.gnm4.Gm05:38955783	4.73e-142	WGD
Glyma.01G219900	glyma.Wm82.gnm4.Gm01:56035802	Glyma.05G207600	glyma.Wm82.gnm4.Gm05:38983739	1.61e-237	WGD
Glyma.01G220100	glyma.Wm82.gnm4.Gm01:56046876	Glyma.05G207800	glyma.Wm82.gnm4.Gm05:39000150	3.27e-98	WGD
Glyma.01G220300	glyma.Wm82.gnm4.Gm01:56060917	Glyma.05G207900	glyma.Wm82.gnm4.Gm05:39009409	2.00e-260	WGD
Glyma.01G220600	glyma.Wm82.gnm4.Gm01:56074740	Glyma.05G208700	glyma.Wm82.gnm4.Gm05:39076969	4.76e-199	WGD
Glyma.01G220800	glyma.Wm82.gnm4.Gm01:56088928	Glyma.05G209100	glyma.Wm82.gnm4.Gm05:39151577	1.13e-183	WGD
Glyma.01G220900	glyma.Wm82.gnm4.Gm01:56101876	Glyma.05G209250	glyma.Wm82.gnm4.Gm05:39180197	2.51e-234	WGD
Glyma.01G221000	glyma.Wm82.gnm4.Gm01:56107687	Glyma.05G209600	glyma.Wm82.gnm4.Gm05:39206191	8.24e-47	WGD
Glyma.01G221100	glyma.Wm82.gnm4.Gm01:56118886	Glyma.05G209800	glyma.Wm82.gnm4.Gm05:39225335	9.50e-92	WGD
Glyma.01G221200	glyma.Wm82.gnm4.Gm01:56123129	Glyma.05G209900	glyma.Wm82.gnm4.Gm05:39232670	4.82e-135	WGD
Glyma.01G221300	glyma.Wm82.gnm4.Gm01:56127489	Glyma.05G210000	glyma.Wm82.gnm4.Gm05:39237527	2.07e-63	WGD
Glyma.01G221500	glyma.Wm82.gnm4.Gm01:56157588	Glyma.05G210300	glyma.Wm82.gnm4.Gm05:39270074	3.98e-273	WGD
Glyma.01G221600	glyma.Wm82.gnm4.Gm01:56168042	Glyma.05G210400	glyma.Wm82.gnm4.Gm05:39284346	7.93e-260	WGD
Glyma.01G221900	glyma.Wm82.gnm4.Gm01:56191673	Glyma.05G210800	glyma.Wm82.gnm4.Gm05:39307260	1.01e-35	WGD
Glyma.01G222000	glyma.Wm82.gnm4.Gm01:56197321	Glyma.05G211000	glyma.Wm82.gnm4.Gm05:39316241	1.00e-246	WGD
Glyma.01G222100	glyma.Wm82.gnm4.Gm01:56202503	Glyma.05G211100	glyma.Wm82.gnm4.Gm05:39320105	9.87e-96	WGD
Glyma.01G222200	glyma.Wm82.gnm4.Gm01:56206857	Glyma.05G211200	glyma.Wm82.gnm4.Gm05:39331165	5.23e-180	WGD
Glyma.01G222300	glyma.Wm82.gnm4.Gm01:56218994	Glyma.05G211900	glyma.Wm82.gnm4.Gm05:39387550	2.91e-68	WGD
Glyma.01G222600	glyma.Wm82.gnm4.Gm01:56241794	Glyma.05G212300	glyma.Wm82.gnm4.Gm05:39422229	8.07e-102	WGD
Glyma.01G222700	glyma.Wm82.gnm4.Gm01:56263287	Glyma.05G212500	glyma.Wm82.gnm4.Gm05:39448880	0	WGD
Glyma.01G223000	glyma.Wm82.gnm4.Gm01:56285808	Glyma.05G212700	glyma.Wm82.gnm4.Gm05:39465740	1.90e-42	WGD
Glyma.01G223100	glyma.Wm82.gnm4.Gm01:56297261	Glyma.05G212900	glyma.Wm82.gnm4.Gm05:39484143	0	WGD
Glyma.01G223200	glyma.Wm82.gnm4.Gm01:56304865	Glyma.05G213200	glyma.Wm82.gnm4.Gm05:39517563	1.28e-282	WGD
Glyma.01G223400	glyma.Wm82.gnm4.Gm01:56320739	Glyma.05G213300	glyma.Wm82.gnm4.Gm05:39527314	1.28e-141	WGD
Glyma.01G223800	glyma.Wm82.gnm4.Gm01:56350997	Glyma.05G213500	glyma.Wm82.gnm4.Gm05:39548470	2.84e-30	WGD
Glyma.01G224000	glyma.Wm82.gnm4.Gm01:56369610	Glyma.05G214300	glyma.Wm82.gnm4.Gm05:39590540	1.52e-267	WGD
Glyma.01G224100	glyma.Wm82.gnm4.Gm01:56385839	Glyma.05G214400	glyma.Wm82.gnm4.Gm05:39602430	1.29e-57	WGD
Glyma.01G224200	glyma.Wm82.gnm4.Gm01:56409058	Glyma.05G214900	glyma.Wm82.gnm4.Gm05:39620446	0	WGD
Glyma.01G224500	glyma.Wm82.gnm4.Gm01:56434097	Glyma.05G215600	glyma.Wm82.gnm4.Gm05:39667393	1.20e-280	WGD
Glyma.01G224600	glyma.Wm82.gnm4.Gm01:56441483	Glyma.05G215700	glyma.Wm82.gnm4.Gm05:39679805	1.18e-63	WGD
Glyma.01G224800	glyma.Wm82.gnm4.Gm01:56450726	Glyma.05G215900	glyma.Wm82.gnm4.Gm05:39684760	2.25e-126	WGD
Glyma.01G225200	glyma.Wm82.gnm4.Gm01:56494271	Glyma.05G216600	glyma.Wm82.gnm4.Gm05:39735038	0	WGD
Glyma.01G225500	glyma.Wm82.gnm4.Gm01:56520302	Glyma.05G216900	glyma.Wm82.gnm4.Gm05:39761779	1.64e-37	WGD
Glyma.01G225800	glyma.Wm82.gnm4.Gm01:56552800	Glyma.05G217100	glyma.Wm82.gnm4.Gm05:39783646	8.99e-219	WGD
Glyma.01G225900	glyma.Wm82.gnm4.Gm01:56558505	Glyma.05G217300	glyma.Wm82.gnm4.Gm05:39792874	0	WGD
Glyma.01G226000	glyma.Wm82.gnm4.Gm01:56566653	Glyma.05G217400	glyma.Wm82.gnm4.Gm05:39801186	3.95e-207	WGD
Glyma.01G226100	glyma.Wm82.gnm4.Gm01:56570402	Glyma.05G217500	glyma.Wm82.gnm4.Gm05:39806345	3.76e-75	WGD
Glyma.01G226200	glyma.Wm82.gnm4.Gm01:56572542	Glyma.05G217600	glyma.Wm82.gnm4.Gm05:39810910	1.77e-319	WGD
Glyma.01G189100	glyma.Wm82.gnm4.Gm01:53533319	Glyma.05G096500	glyma.Wm82.gnm4.Gm05:25288759	1.56e-140	WGD
Glyma.01G189200	glyma.Wm82.gnm4.Gm01:53546397	Glyma.05G096602	glyma.Wm82.gnm4.Gm05:25519805	4.30e-67	WGD
Glyma.01G189400	glyma.Wm82.gnm4.Gm01:53558724	Glyma.05G096900	glyma.Wm82.gnm4.Gm05:25552336	3.75e-100	WGD
Glyma.01G189600	glyma.Wm82.gnm4.Gm01:53574523	Glyma.05G097100	glyma.Wm82.gnm4.Gm05:25602333	2.79e-185	WGD
Glyma.01G189700	glyma.Wm82.gnm4.Gm01:53579529	Glyma.05G097300	glyma.Wm82.gnm4.Gm05:25710499	3.66e-128	WGD
Glyma.01G190100	glyma.Wm82.gnm4.Gm01:53613986	Glyma.05G098200	glyma.Wm82.gnm4.Gm05:26158318	8.97e-125	WGD
Glyma.01G190600	glyma.Wm82.gnm4.Gm01:53646108	Glyma.05G101300	glyma.Wm82.gnm4.Gm05:26888289	0	WGD
Glyma.01G190700	glyma.Wm82.gnm4.Gm01:53654181	Glyma.05G101700	glyma.Wm82.gnm4.Gm05:27073374	1.29e-298	WGD
Glyma.01G190800	glyma.Wm82.gnm4.Gm01:53660121	Glyma.05G101900	glyma.Wm82.gnm4.Gm05:27098445	0	WGD
Glyma.01G191100	glyma.Wm82.gnm4.Gm01:53681043	Glyma.05G102400	glyma.Wm82.gnm4.Gm05:27150308	0	WGD
Glyma.01G191200	glyma.Wm82.gnm4.Gm01:53699377	Glyma.05G102800	glyma.Wm82.gnm4.Gm05:27218938	4.72e-169	WGD
Glyma.01G191400	glyma.Wm82.gnm4.Gm01:53715718	Glyma.05G103000	glyma.Wm82.gnm4.Gm05:27262627	2.06e-49	WGD
Glyma.01G192400	glyma.Wm82.gnm4.Gm01:53785200	Glyma.05G103900	glyma.Wm82.gnm4.Gm05:27712567	5.07e-83	WGD
Glyma.01G193000	glyma.Wm82.gnm4.Gm01:53862746	Glyma.05G104800	glyma.Wm82.gnm4.Gm05:27859304	2.41e-219	WGD
Glyma.01G193200	glyma.Wm82.gnm4.Gm01:53889956	Glyma.05G105100	glyma.Wm82.gnm4.Gm05:27945941	3.75e-302	WGD
Glyma.01G193600	glyma.Wm82.gnm4.Gm01:53927312	Glyma.05G105200	glyma.Wm82.gnm4.Gm05:27952086	0	WGD
Glyma.01G194200	glyma.Wm82.gnm4.Gm01:53965852	Glyma.05G105600	glyma.Wm82.gnm4.Gm05:28056945	2.07e-231	WGD
Glyma.01G194300	glyma.Wm82.gnm4.Gm01:53970190	Glyma.05G105700	glyma.Wm82.gnm4.Gm05:28065187	3.38e-253	WGD
Glyma.01G194500	glyma.Wm82.gnm4.Gm01:53983135	Glyma.05G105800	glyma.Wm82.gnm4.Gm05:28126270	7.85e-129	WGD
Glyma.01G194600	glyma.Wm82.gnm4.Gm01:53988274	Glyma.05G106000	glyma.Wm82.gnm4.Gm05:28165193	2.71e-105	WGD
Glyma.01G195000	glyma.Wm82.gnm4.Gm01:54033716	Glyma.05G106900	glyma.Wm82.gnm4.Gm05:28443243	9.91e-215	WGD
Glyma.01G195200	glyma.Wm82.gnm4.Gm01:54054973	Glyma.05G107300	glyma.Wm82.gnm4.Gm05:28553919	7.37e-256	WGD
Glyma.01G195300	glyma.Wm82.gnm4.Gm01:54064848	Glyma.05G107500	glyma.Wm82.gnm4.Gm05:28569958	4.24e-30	WGD
Glyma.01G195500	glyma.Wm82.gnm4.Gm01:54075882	Glyma.05G107600	glyma.Wm82.gnm4.Gm05:28587962	2.35e-198	WGD
Glyma.01G195700	glyma.Wm82.gnm4.Gm01:54084644	Glyma.05G107800	glyma.Wm82.gnm4.Gm05:28612608	5.63e-26	WGD
Glyma.01G195800	glyma.Wm82.gnm4.Gm01:54093284	Glyma.05G108200	glyma.Wm82.gnm4.Gm05:28715074	1.49e-42	WGD
Glyma.01G195900	glyma.Wm82.gnm4.Gm01:54103146	Glyma.05G108600	glyma.Wm82.gnm4.Gm05:28801444	2.15e-264	WGD
Glyma.01G196100	glyma.Wm82.gnm4.Gm01:54140578	Glyma.05G108900	glyma.Wm82.gnm4.Gm05:28886849	6.84e-287	WGD
Glyma.01G196200	glyma.Wm82.gnm4.Gm01:54166353	Glyma.05G109200	glyma.Wm82.gnm4.Gm05:28991553	7.62e-132	WGD
Glyma.01G196400	glyma.Wm82.gnm4.Gm01:54182590	Glyma.05G109300	glyma.Wm82.gnm4.Gm05:29013344	1.88e-59	WGD
Glyma.01G196600	glyma.Wm82.gnm4.Gm01:54199438	Glyma.05G109500	glyma.Wm82.gnm4.Gm05:29119378	4.34e-116	WGD
Glyma.01G196800	glyma.Wm82.gnm4.Gm01:54220077	Glyma.05G109600	glyma.Wm82.gnm4.Gm05:29148236	2.42e-191	WGD
Glyma.01G196900	glyma.Wm82.gnm4.Gm01:54231390	Glyma.05G109900	glyma.Wm82.gnm4.Gm05:29201514	1.13e-63	WGD
Glyma.01G197500	glyma.Wm82.gnm4.Gm01:54256953	Glyma.05G110200	glyma.Wm82.gnm4.Gm05:29240260	0	WGD
Glyma.01G197900	glyma.Wm82.gnm4.Gm01:54303283	Glyma.05G110600	glyma.Wm82.gnm4.Gm05:29366594	1.59e-92	WGD
Glyma.01G198000	glyma.Wm82.gnm4.Gm01:54313757	Glyma.05G110700	glyma.Wm82.gnm4.Gm05:29425776	4.78e-79	WGD
Glyma.01G198700	glyma.Wm82.gnm4.Gm01:54363980	Glyma.05G111400	glyma.Wm82.gnm4.Gm05:29674255	8.43e-54	WGD
Glyma.01G198800	glyma.Wm82.gnm4.Gm01:54383081	Glyma.05G111500	glyma.Wm82.gnm4.Gm05:29764097	8.50e-109	WGD
Glyma.01G198900	glyma.Wm82.gnm4.Gm01:54396220	Glyma.05G111800	glyma.Wm82.gnm4.Gm05:29779905	1.02e-108	WGD
Glyma.01G199000	glyma.Wm82.gnm4.Gm01:54408172	Glyma.05G111900	glyma.Wm82.gnm4.Gm05:29793112	1.93e-311	WGD
Glyma.01G199200	glyma.Wm82.gnm4.Gm01:54420483	Glyma.05G112200	glyma.Wm82.gnm4.Gm05:29834048	3.70e-34	WGD
Glyma.01G199400	glyma.Wm82.gnm4.Gm01:54434595	Glyma.05G112700	glyma.Wm82.gnm4.Gm05:29993801	1.06e-253	WGD
Glyma.01G199600	glyma.Wm82.gnm4.Gm01:54443854	Glyma.05G113400	glyma.Wm82.gnm4.Gm05:30095938	1.49e-313	WGD
Glyma.01G199900	glyma.Wm82.gnm4.Gm01:54469332	Glyma.05G113700	glyma.Wm82.gnm4.Gm05:30148669	1.43e-24	WGD
Glyma.01G001800	glyma.Wm82.gnm4.Gm01:279687	Glyma.05G220900	glyma.Wm82.gnm4.Gm05:40089847	4.08e-225	WGD
Glyma.01G001900	glyma.Wm82.gnm4.Gm01:284979	Glyma.05G221000	glyma.Wm82.gnm4.Gm05:40094848	0	WGD
Glyma.01G002100	glyma.Wm82.gnm4.Gm01:295051	Glyma.05G221300	glyma.Wm82.gnm4.Gm05:40123717	0	WGD
Glyma.01G002600	glyma.Wm82.gnm4.Gm01:338253	Glyma.05G222200	glyma.Wm82.gnm4.Gm05:40211348	7.44e-230	WGD
Glyma.01G003000	glyma.Wm82.gnm4.Gm01:366536	Glyma.05G222600	glyma.Wm82.gnm4.Gm05:40245396	1.28e-70	WGD
Glyma.01G003500	glyma.Wm82.gnm4.Gm01:387707	Glyma.05G222800	glyma.Wm82.gnm4.Gm05:40270103	5.86e-162	WGD
Glyma.01G003900	glyma.Wm82.gnm4.Gm01:414285	Glyma.05G223000	glyma.Wm82.gnm4.Gm05:40297411	9.16e-292	WGD
Glyma.01G004100	glyma.Wm82.gnm4.Gm01:421976	Glyma.05G223200	glyma.Wm82.gnm4.Gm05:40314073	8.64e-142	WGD
Glyma.01G004200	glyma.Wm82.gnm4.Gm01:428997	Glyma.05G223400	glyma.Wm82.gnm4.Gm05:40322351	5.22e-122	WGD
Glyma.01G004300	glyma.Wm82.gnm4.Gm01:432565	Glyma.05G223800	glyma.Wm82.gnm4.Gm05:40343148	7.24e-76	WGD
Glyma.01G004500	glyma.Wm82.gnm4.Gm01:435774	Glyma.05G224200	glyma.Wm82.gnm4.Gm05:40356642	2.23e-123	WGD
Glyma.01G004900	glyma.Wm82.gnm4.Gm01:460753	Glyma.05G224300	glyma.Wm82.gnm4.Gm05:40366021	5.48e-89	WGD
Glyma.01G005000	glyma.Wm82.gnm4.Gm01:468122	Glyma.05G224400	glyma.Wm82.gnm4.Gm05:40375263	6.46e-167	WGD
Glyma.01G005100	glyma.Wm82.gnm4.Gm01:508477	Glyma.05G224500	glyma.Wm82.gnm4.Gm05:40391663	9.39e-161	WGD
Glyma.01G005300	glyma.Wm82.gnm4.Gm01:521541	Glyma.05G224800	glyma.Wm82.gnm4.Gm05:40412046	1.31e-38	WGD
Glyma.01G005400	glyma.Wm82.gnm4.Gm01:527033	Glyma.05G224900	glyma.Wm82.gnm4.Gm05:40415732	8.78e-301	WGD
Glyma.01G005500	glyma.Wm82.gnm4.Gm01:548487	Glyma.05G225100	glyma.Wm82.gnm4.Gm05:40437552	7.98e-243	WGD
Glyma.01G005600	glyma.Wm82.gnm4.Gm01:562574	Glyma.05G225300	glyma.Wm82.gnm4.Gm05:40457979	1.31e-89	WGD
Glyma.01G005800	glyma.Wm82.gnm4.Gm01:570533	Glyma.05G225400	glyma.Wm82.gnm4.Gm05:40462111	1.44e-233	WGD
Glyma.01G005900	glyma.Wm82.gnm4.Gm01:579446	Glyma.05G225600	glyma.Wm82.gnm4.Gm05:40477030	1.77e-89	WGD
Glyma.01G006000	glyma.Wm82.gnm4.Gm01:588750	Glyma.05G225900	glyma.Wm82.gnm4.Gm05:40501081	2.73e-57	WGD
Glyma.01G006800	glyma.Wm82.gnm4.Gm01:669085	Glyma.05G226000	glyma.Wm82.gnm4.Gm05:40507194	8.85e-229	WGD
Glyma.01G007000	glyma.Wm82.gnm4.Gm01:686693	Glyma.05G226100	glyma.Wm82.gnm4.Gm05:40515020	8.56e-128	WGD
Glyma.01G007100	glyma.Wm82.gnm4.Gm01:712272	Glyma.05G226400	glyma.Wm82.gnm4.Gm05:40529901	1.96e-178	WGD
Glyma.01G007200	glyma.Wm82.gnm4.Gm01:734913	Glyma.05G226600	glyma.Wm82.gnm4.Gm05:40544859	3.67e-300	WGD
Glyma.01G007900	glyma.Wm82.gnm4.Gm01:779137	Glyma.05G226800	glyma.Wm82.gnm4.Gm05:40557874	2.87e-312	WGD
Glyma.01G008100	glyma.Wm82.gnm4.Gm01:791956	Glyma.05G226900	glyma.Wm82.gnm4.Gm05:40565102	4.94e-169	WGD
Glyma.01G008500	glyma.Wm82.gnm4.Gm01:832234	Glyma.05G227400	glyma.Wm82.gnm4.Gm05:40606214	0	WGD
Glyma.01G009400	glyma.Wm82.gnm4.Gm01:925258	Glyma.05G227800	glyma.Wm82.gnm4.Gm05:40630585	0	WGD
Glyma.01G211500	glyma.Wm82.gnm4.Gm01:55405373	Glyma.05G051700	glyma.Wm82.gnm4.Gm05:4770116	2.19e-150	WGD
Glyma.01G211900	glyma.Wm82.gnm4.Gm01:55448274	Glyma.05G052700	glyma.Wm82.gnm4.Gm05:4846528	9.99e-240	WGD
Glyma.01G212100	glyma.Wm82.gnm4.Gm01:55465539	Glyma.05G052800	glyma.Wm82.gnm4.Gm05:4857038	1.02e-106	WGD
Glyma.01G212200	glyma.Wm82.gnm4.Gm01:55469736	Glyma.05G053100	glyma.Wm82.gnm4.Gm05:4888057	0	WGD
Glyma.01G212400	glyma.Wm82.gnm4.Gm01:55488542	Glyma.05G053200	glyma.Wm82.gnm4.Gm05:4914771	0	WGD
Glyma.01G212600	glyma.Wm82.gnm4.Gm01:55498274	Glyma.05G053400	glyma.Wm82.gnm4.Gm05:4962245	1.02e-45	WGD
Glyma.01G212700	glyma.Wm82.gnm4.Gm01:55500483	Glyma.05G053500	glyma.Wm82.gnm4.Gm05:4969977	3.41e-72	WGD
Glyma.01G212800	glyma.Wm82.gnm4.Gm01:55509096	Glyma.05G053900	glyma.Wm82.gnm4.Gm05:5009449	6.78e-263	WGD
Glyma.01G213000	glyma.Wm82.gnm4.Gm01:55526221	Glyma.05G054000	glyma.Wm82.gnm4.Gm05:5025437	2.77e-254	WGD
Glyma.01G213100	glyma.Wm82.gnm4.Gm01:55542555	Glyma.05G054200	glyma.Wm82.gnm4.Gm05:5043508	3.78e-122	WGD
Glyma.01G213200	glyma.Wm82.gnm4.Gm01:55548381	Glyma.05G054300	glyma.Wm82.gnm4.Gm05:5048190	2.98e-152	WGD
Glyma.01G213500	glyma.Wm82.gnm4.Gm01:55574980	Glyma.05G054500	glyma.Wm82.gnm4.Gm05:5079862	9.59e-140	WGD
Glyma.01G213800	glyma.Wm82.gnm4.Gm01:55595329	Glyma.05G054600	glyma.Wm82.gnm4.Gm05:5092722	1.92e-176	WGD
Glyma.01G184800	glyma.Wm82.gnm4.Gm01:53140881	Glyma.05G083900	glyma.Wm82.gnm4.Gm05:18483805	1.09e-21	WGD
Glyma.01G184900	glyma.Wm82.gnm4.Gm01:53146665	Glyma.05G084000	glyma.Wm82.gnm4.Gm05:18489102	5.73e-15	WGD
Glyma.01G185000	glyma.Wm82.gnm4.Gm01:53153168	Glyma.05G084100	glyma.Wm82.gnm4.Gm05:18890100	1.88e-29	WGD
Glyma.01G185200	glyma.Wm82.gnm4.Gm01:53164323	Glyma.05G084200	glyma.Wm82.gnm4.Gm05:18902969	8.49e-189	WGD
Glyma.01G185400	glyma.Wm82.gnm4.Gm01:53196002	Glyma.05G085000	glyma.Wm82.gnm4.Gm05:19463623	2.45e-40	WGD
Glyma.01G185600	glyma.Wm82.gnm4.Gm01:53218881	Glyma.05G085200	glyma.Wm82.gnm4.Gm05:19566460	3.47e-62	WGD
Glyma.01G200100	glyma.Wm82.gnm4.Gm01:54496254	Glyma.05G070600	glyma.Wm82.gnm4.Gm05:7573239	0	WGD
Glyma.01G200466	glyma.Wm82.gnm4.Gm01:54517851	Glyma.05G070400	glyma.Wm82.gnm4.Gm05:7515513	2.50e-162	WGD
Glyma.01G200700	glyma.Wm82.gnm4.Gm01:54541421	Glyma.05G070266	glyma.Wm82.gnm4.Gm05:7487146	5.69e-73	WGD
Glyma.01G200800	glyma.Wm82.gnm4.Gm01:54552134	Glyma.05G070200	glyma.Wm82.gnm4.Gm05:7470105	2.24e-270	WGD
Glyma.01G202100	glyma.Wm82.gnm4.Gm01:54615074	Glyma.05G069100	glyma.Wm82.gnm4.Gm05:7264248	6.45e-130	WGD
Glyma.01G202400	glyma.Wm82.gnm4.Gm01:54627128	Glyma.05G068900	glyma.Wm82.gnm4.Gm05:7243600	1.27e-138	WGD
Glyma.01G203100	glyma.Wm82.gnm4.Gm01:54698744	Glyma.05G068600	glyma.Wm82.gnm4.Gm05:7187966	0	WGD
Glyma.01G203200	glyma.Wm82.gnm4.Gm01:54720938	Glyma.05G068500	glyma.Wm82.gnm4.Gm05:7158527	5.40e-59	WGD
Glyma.01G203300	glyma.Wm82.gnm4.Gm01:54744288	Glyma.05G068400	glyma.Wm82.gnm4.Gm05:7100360	1.10e-90	WGD
Glyma.01G203400	glyma.Wm82.gnm4.Gm01:54775225	Glyma.05G068000	glyma.Wm82.gnm4.Gm05:7005439	0	WGD
Glyma.01G203500	glyma.Wm82.gnm4.Gm01:54780274	Glyma.05G067800	glyma.Wm82.gnm4.Gm05:6974787	9.56e-197	WGD
Glyma.01G203600	glyma.Wm82.gnm4.Gm01:54788517	Glyma.05G067400	glyma.Wm82.gnm4.Gm05:6937945	5.00e-63	WGD
Glyma.01G203800	glyma.Wm82.gnm4.Gm01:54793888	Glyma.05G067100	glyma.Wm82.gnm4.Gm05:6895415	4.15e-142	WGD
Glyma.01G204200	glyma.Wm82.gnm4.Gm01:54820085	Glyma.05G066700	glyma.Wm82.gnm4.Gm05:6805099	2.39e-197	WGD
Glyma.01G204600	glyma.Wm82.gnm4.Gm01:54848814	Glyma.05G066200	glyma.Wm82.gnm4.Gm05:6604781	7.50e-291	WGD
Glyma.01G204700	glyma.Wm82.gnm4.Gm01:54852781	Glyma.05G066100	glyma.Wm82.gnm4.Gm05:6602132	1.07e-104	WGD
Glyma.01G204800	glyma.Wm82.gnm4.Gm01:54861141	Glyma.05G065100	glyma.Wm82.gnm4.Gm05:6516654	1.07e-31	WGD
Glyma.01G205100	glyma.Wm82.gnm4.Gm01:54873667	Glyma.05G064800	glyma.Wm82.gnm4.Gm05:6489245	2.42e-286	WGD
Glyma.01G205200	glyma.Wm82.gnm4.Gm01:54891583	Glyma.05G064700	glyma.Wm82.gnm4.Gm05:6461950	5.60e-134	WGD
Glyma.01G205300	glyma.Wm82.gnm4.Gm01:54896283	Glyma.05G064600	glyma.Wm82.gnm4.Gm05:6444656	5.29e-104	WGD
Glyma.01G205900	glyma.Wm82.gnm4.Gm01:54938572	Glyma.05G064200	glyma.Wm82.gnm4.Gm05:6385378	3.66e-271	WGD
Glyma.01G206200	glyma.Wm82.gnm4.Gm01:54971510	Glyma.05G063800	glyma.Wm82.gnm4.Gm05:6318477	3.49e-141	WGD
Glyma.01G206600	glyma.Wm82.gnm4.Gm01:54989827	Glyma.05G063600	glyma.Wm82.gnm4.Gm05:6299139	2.78e-106	WGD
Glyma.01G206700	glyma.Wm82.gnm4.Gm01:55001881	Glyma.05G063500	glyma.Wm82.gnm4.Gm05:6255294	1.57e-88	WGD
Glyma.01G206800	glyma.Wm82.gnm4.Gm01:55007018	Glyma.05G063100	glyma.Wm82.gnm4.Gm05:6116519	8.35e-103	WGD
Glyma.01G207000	glyma.Wm82.gnm4.Gm01:55016655	Glyma.05G063000	glyma.Wm82.gnm4.Gm05:6107487	1.37e-114	WGD
Glyma.01G207300	glyma.Wm82.gnm4.Gm01:55043236	Glyma.05G062700	glyma.Wm82.gnm4.Gm05:6074716	2.46e-132	WGD
Glyma.01G207500	glyma.Wm82.gnm4.Gm01:55054257	Glyma.05G062200	glyma.Wm82.gnm4.Gm05:5979743	0	WGD
Glyma.01G207600	glyma.Wm82.gnm4.Gm01:55066581	Glyma.05G061900	glyma.Wm82.gnm4.Gm05:5913857	3.75e-82	WGD
Glyma.01G207700	glyma.Wm82.gnm4.Gm01:55072442	Glyma.05G061400	glyma.Wm82.gnm4.Gm05:5862210	8.66e-145	WGD
Glyma.01G207900	glyma.Wm82.gnm4.Gm01:55093159	Glyma.05G060600	glyma.Wm82.gnm4.Gm05:5780740	6.99e-79	WGD
Glyma.01G208000	glyma.Wm82.gnm4.Gm01:55097514	Glyma.05G060500	glyma.Wm82.gnm4.Gm05:5776158	8.65e-177	WGD
Glyma.01G208300	glyma.Wm82.gnm4.Gm01:55114766	Glyma.05G060400	glyma.Wm82.gnm4.Gm05:5759303	6.19e-318	WGD
Glyma.01G208600	glyma.Wm82.gnm4.Gm01:55138482	Glyma.05G060300	glyma.Wm82.gnm4.Gm05:5742288	0	WGD
Glyma.01G208700	glyma.Wm82.gnm4.Gm01:55150470	Glyma.05G060200	glyma.Wm82.gnm4.Gm05:5736141	3.59e-315	WGD
Glyma.01G209000	glyma.Wm82.gnm4.Gm01:55168532	Glyma.05G059900	glyma.Wm82.gnm4.Gm05:5713928	3.65e-165	WGD
Glyma.01G209100	glyma.Wm82.gnm4.Gm01:55181682	Glyma.05G059800	glyma.Wm82.gnm4.Gm05:5696666	5.35e-72	WGD
Glyma.01G209600	glyma.Wm82.gnm4.Gm01:55231126	Glyma.05G059300	glyma.Wm82.gnm4.Gm05:5650967	2.63e-94	WGD
Glyma.01G210100	glyma.Wm82.gnm4.Gm01:55262480	Glyma.05G058700	glyma.Wm82.gnm4.Gm05:5561025	1.40e-134	WGD
Glyma.01G210200	glyma.Wm82.gnm4.Gm01:55269924	Glyma.05G058300	glyma.Wm82.gnm4.Gm05:5525836	2.71e-79	WGD
Glyma.01G210400	glyma.Wm82.gnm4.Gm01:55283350	Glyma.05G058100	glyma.Wm82.gnm4.Gm05:5501056	6.84e-212	WGD
Glyma.01G210500	glyma.Wm82.gnm4.Gm01:55297702	Glyma.05G056900	glyma.Wm82.gnm4.Gm05:5372484	1.91e-213	WGD
Glyma.01G210600	glyma.Wm82.gnm4.Gm01:55303391	Glyma.05G056800	glyma.Wm82.gnm4.Gm05:5358382	0	WGD
Glyma.01G210700	glyma.Wm82.gnm4.Gm01:55339183	Glyma.05G056600	glyma.Wm82.gnm4.Gm05:5325297	3.63e-126	WGD
Glyma.01G210800	glyma.Wm82.gnm4.Gm01:55342160	Glyma.05G056500	glyma.Wm82.gnm4.Gm05:5314940	6.94e-112	WGD
Glyma.01G211000	glyma.Wm82.gnm4.Gm01:55374575	Glyma.05G056300	glyma.Wm82.gnm4.Gm05:5270621	0	WGD
Glyma.01G211200	glyma.Wm82.gnm4.Gm01:55386761	Glyma.05G055600	glyma.Wm82.gnm4.Gm05:5161113	8.52e-264	WGD
Glyma.01G211300	glyma.Wm82.gnm4.Gm01:55393719	Glyma.05G055200	glyma.Wm82.gnm4.Gm05:5141141	1.07e-68	WGD
Glyma.01G214300	glyma.Wm82.gnm4.Gm01:55633456	Glyma.05G051300	glyma.Wm82.gnm4.Gm05:4709103	2.73e-161	WGD
Glyma.01G214400	glyma.Wm82.gnm4.Gm01:55639680	Glyma.05G051200	glyma.Wm82.gnm4.Gm05:4704561	2.46e-50	WGD
Glyma.01G214500	glyma.Wm82.gnm4.Gm01:55643241	Glyma.05G051100	glyma.Wm82.gnm4.Gm05:4692116	3.13e-254	WGD
Glyma.01G214800	glyma.Wm82.gnm4.Gm01:55670979	Glyma.05G050600	glyma.Wm82.gnm4.Gm05:4642996	9.41e-181	WGD
Glyma.01G215400	glyma.Wm82.gnm4.Gm01:55700851	Glyma.05G050500	glyma.Wm82.gnm4.Gm05:4639890	1.13e-114	WGD
Glyma.01G215600	glyma.Wm82.gnm4.Gm01:55714525	Glyma.05G050200	glyma.Wm82.gnm4.Gm05:4615260	1.38e-257	WGD
Glyma.01G216000	glyma.Wm82.gnm4.Gm01:55768505	Glyma.05G049900	glyma.Wm82.gnm4.Gm05:4585669	1.87e-63	WGD
Glyma.01G216200	glyma.Wm82.gnm4.Gm01:55779893	Glyma.05G049800	glyma.Wm82.gnm4.Gm05:4578916	3.83e-66	WGD
Glyma.01G216600	glyma.Wm82.gnm4.Gm01:55801810	Glyma.05G049700	glyma.Wm82.gnm4.Gm05:4557194	2.58e-259	WGD
Glyma.01G217200	glyma.Wm82.gnm4.Gm01:55850845	Glyma.05G049000	glyma.Wm82.gnm4.Gm05:4480898	1.02e-128	WGD
Glyma.01G217300	glyma.Wm82.gnm4.Gm01:55856214	Glyma.05G048800	glyma.Wm82.gnm4.Gm05:4463319	1.41e-186	WGD
Glyma.01G185800	glyma.Wm82.gnm4.Gm01:53227640	Glyma.05G095900	glyma.Wm82.gnm4.Gm05:25037227	1.55e-95	WGD
Glyma.01G186300	glyma.Wm82.gnm4.Gm01:53287578	Glyma.05G095500	glyma.Wm82.gnm4.Gm05:24761895	1.46e-111	WGD
Glyma.01G186700	glyma.Wm82.gnm4.Gm01:53314619	Glyma.05G094900	glyma.Wm82.gnm4.Gm05:24324221	4.02e-69	WGD
Glyma.01G186900	glyma.Wm82.gnm4.Gm01:53332065	Glyma.05G094400	glyma.Wm82.gnm4.Gm05:24017725	3.91e-157	WGD
Glyma.01G187500	glyma.Wm82.gnm4.Gm01:53377326	Glyma.05G094000	glyma.Wm82.gnm4.Gm05:23892776	0	WGD
Glyma.01G187900	glyma.Wm82.gnm4.Gm01:53408468	Glyma.05G093000	glyma.Wm82.gnm4.Gm05:23452501	3.55e-254	WGD
Glyma.01G188200	glyma.Wm82.gnm4.Gm01:53432323	Glyma.05G091800	glyma.Wm82.gnm4.Gm05:22249261	0	WGD
Glyma.01G188400	glyma.Wm82.gnm4.Gm01:53457075	Glyma.05G091200	glyma.Wm82.gnm4.Gm05:21982295	1.55e-234	WGD
Glyma.01G188900	glyma.Wm82.gnm4.Gm01:53519044	Glyma.05G091100	glyma.Wm82.gnm4.Gm05:21270192	1.41e-119	WGD
Glyma.01G189000	glyma.Wm82.gnm4.Gm01:53527927	Glyma.05G085700	glyma.Wm82.gnm4.Gm05:20005882	2.18e-186	WGD
Glyma.01G183100	glyma.Wm82.gnm4.Gm01:52955855	Glyma.05G082700	glyma.Wm82.gnm4.Gm05:17224424	6.41e-271	WGD
Glyma.01G183300	glyma.Wm82.gnm4.Gm01:52966781	Glyma.05G082400	glyma.Wm82.gnm4.Gm05:17135645	1.68e-193	WGD
Glyma.01G183500	glyma.Wm82.gnm4.Gm01:52978009	Glyma.05G081900	glyma.Wm82.gnm4.Gm05:16687303	2.67e-228	WGD
Glyma.01G183700	glyma.Wm82.gnm4.Gm01:53015589	Glyma.05G081700	glyma.Wm82.gnm4.Gm05:16578230	4.22e-28	WGD
Glyma.01G183900	glyma.Wm82.gnm4.Gm01:53033734	Glyma.05G081400	glyma.Wm82.gnm4.Gm05:16137045	1.18e-69	WGD
Glyma.01G184000	glyma.Wm82.gnm4.Gm01:53054234	Glyma.05G080900	glyma.Wm82.gnm4.Gm05:16053323	4.83e-236	WGD
Glyma.01G184300	glyma.Wm82.gnm4.Gm01:53073566	Glyma.05G090900	glyma.Wm82.gnm4.Gm05:15514885	0	WGD
Glyma.01G184500	glyma.Wm82.gnm4.Gm01:53086036	Glyma.05G090500	glyma.Wm82.gnm4.Gm05:15168997	0	WGD
Glyma.01G184600	glyma.Wm82.gnm4.Gm01:53105741	Glyma.05G090400	glyma.Wm82.gnm4.Gm05:15156509	8.92e-312	WGD
Glyma.01G191700	glyma.Wm82.gnm4.Gm01:53734404	Glyma.05G104400	glyma.Wm82.gnm4.Gm05:27765238	1.15e-151	WGD
Glyma.01G192000	glyma.Wm82.gnm4.Gm01:53756259	Glyma.05G104300	glyma.Wm82.gnm4.Gm05:27745296	2.74e-47	WGD
Glyma.01G192100	glyma.Wm82.gnm4.Gm01:53760212	Glyma.05G104200	glyma.Wm82.gnm4.Gm05:27733229	1.44e-249	WGD
Glyma.01G192200	glyma.Wm82.gnm4.Gm01:53769981	Glyma.05G104100	glyma.Wm82.gnm4.Gm05:27726942	1.07e-290	WGD
Glyma.01G192300	glyma.Wm82.gnm4.Gm01:53779973	Glyma.05G104000	glyma.Wm82.gnm4.Gm05:27715330	4.03e-300	WGD
Glyma.01G192500	glyma.Wm82.gnm4.Gm01:53796152	Glyma.05G103600	glyma.Wm82.gnm4.Gm05:27627301	1.85e-177	WGD
Glyma.01G192600	glyma.Wm82.gnm4.Gm01:53815241	Glyma.05G103300	glyma.Wm82.gnm4.Gm05:27442401	3.82e-106	WGD
Glyma.01G145600	glyma.Wm82.gnm4.Gm01:49169921	Glyma.05G229100	glyma.Wm82.gnm4.Gm05:40725516	5.81e-71	WGD
Glyma.01G146000	glyma.Wm82.gnm4.Gm01:49206266	Glyma.05G228850	glyma.Wm82.gnm4.Gm05:40717484	8.78e-178	WGD
Glyma.01G146100	glyma.Wm82.gnm4.Gm01:49234686	Glyma.05G228700	glyma.Wm82.gnm4.Gm05:40711195	3.71e-253	WGD
Glyma.01G146200	glyma.Wm82.gnm4.Gm01:49254592	Glyma.05G228600	glyma.Wm82.gnm4.Gm05:40703106	1.82e-25	WGD
Glyma.01G146300	glyma.Wm82.gnm4.Gm01:49258736	Glyma.05G228500	glyma.Wm82.gnm4.Gm05:40695537	7.47e-188	WGD
Glyma.01G146700	glyma.Wm82.gnm4.Gm01:49362749	Glyma.05G228400	glyma.Wm82.gnm4.Gm05:40687758	7.73e-274	WGD
Glyma.01G147600	glyma.Wm82.gnm4.Gm01:49539754	Glyma.05G228100	glyma.Wm82.gnm4.Gm05:40670218	1.17e-67	WGD
Glyma.01G041400	glyma.Wm82.gnm4.Gm01:4449335	Glyma.05G030300	glyma.Wm82.gnm4.Gm05:2604046	1.72e-157	WGD
Glyma.01G041700	glyma.Wm82.gnm4.Gm01:4521874	Glyma.05G030000	glyma.Wm82.gnm4.Gm05:2582777	2.91e-72	WGD
Glyma.01G042100	glyma.Wm82.gnm4.Gm01:4594806	Glyma.05G029900	glyma.Wm82.gnm4.Gm05:2567508	1.13e-285	WGD
Glyma.01G043600	glyma.Wm82.gnm4.Gm01:4743242	Glyma.05G028800	glyma.Wm82.gnm4.Gm05:2478422	3.26e-110	WGD
Glyma.01G044100	glyma.Wm82.gnm4.Gm01:4836397	Glyma.05G028300	glyma.Wm82.gnm4.Gm05:2440876	9.27e-175	WGD
Glyma.01G045400	glyma.Wm82.gnm4.Gm01:5132543	Glyma.05G027700	glyma.Wm82.gnm4.Gm05:2409493	3.33e-79	WGD
Glyma.01G040600	glyma.Wm82.gnm4.Gm01:4381650	Glyma.06G189700	glyma.Wm82.gnm4.Gm06:16587107	3.78e-105	WGD
Glyma.01G041700	glyma.Wm82.gnm4.Gm01:4521874	Glyma.06G190200	glyma.Wm82.gnm4.Gm06:16656664	3.65e-65	WGD
Glyma.01G043300	glyma.Wm82.gnm4.Gm01:4699241	Glyma.06G190800	glyma.Wm82.gnm4.Gm06:16712949	1.30e-76	WGD
Glyma.01G043600	glyma.Wm82.gnm4.Gm01:4743242	Glyma.06G190900	glyma.Wm82.gnm4.Gm06:16722459	3.26e-110	WGD
Glyma.01G044800	glyma.Wm82.gnm4.Gm01:4975202	Glyma.06G191800	glyma.Wm82.gnm4.Gm06:16820187	2.63e-38	WGD
Glyma.01G045100	glyma.Wm82.gnm4.Gm01:5052081	Glyma.06G191900	glyma.Wm82.gnm4.Gm06:16899002	1.09e-162	WGD
Glyma.01G045400	glyma.Wm82.gnm4.Gm01:5132543	Glyma.06G192700	glyma.Wm82.gnm4.Gm06:16980335	3.37e-70	WGD
Glyma.01G045500	glyma.Wm82.gnm4.Gm01:5218813	Glyma.06G193000	glyma.Wm82.gnm4.Gm06:17074184	5.36e-80	WGD
Glyma.01G046700	glyma.Wm82.gnm4.Gm01:5377527	Glyma.06G193302	glyma.Wm82.gnm4.Gm06:17105949	2.10e-149	WGD
Glyma.01G047700	glyma.Wm82.gnm4.Gm01:5538967	Glyma.06G194100	glyma.Wm82.gnm4.Gm06:17248517	1.09e-60	WGD
Glyma.01G193600	glyma.Wm82.gnm4.Gm01:53927312	Glyma.06G046000	glyma.Wm82.gnm4.Gm06:3473672	0	WGD
Glyma.01G194900	glyma.Wm82.gnm4.Gm01:54025147	Glyma.06G047200	glyma.Wm82.gnm4.Gm06:3548870	2.47e-186	WGD
Glyma.01G195200	glyma.Wm82.gnm4.Gm01:54054973	Glyma.06G047800	glyma.Wm82.gnm4.Gm06:3587903	1.54e-169	WGD
Glyma.01G195600	glyma.Wm82.gnm4.Gm01:54080766	Glyma.06G048100	glyma.Wm82.gnm4.Gm06:3597433	1.76e-118	WGD
Glyma.01G195900	glyma.Wm82.gnm4.Gm01:54103146	Glyma.06G049200	glyma.Wm82.gnm4.Gm06:3671985	1.16e-167	WGD
Glyma.01G196100	glyma.Wm82.gnm4.Gm01:54140578	Glyma.06G049900	glyma.Wm82.gnm4.Gm06:3744914	8.64e-218	WGD
Glyma.01G196300	glyma.Wm82.gnm4.Gm01:54174836	Glyma.06G050100	glyma.Wm82.gnm4.Gm06:3776329	9.02e-167	WGD
Glyma.01G101000	glyma.Wm82.gnm4.Gm01:34102420	Glyma.07G135400	glyma.Wm82.gnm4.Gm07:15885447	6.84e-238	WGD
Glyma.01G101100	glyma.Wm82.gnm4.Gm01:34168871	Glyma.07G135700	glyma.Wm82.gnm4.Gm07:15914763	5.53e-121	WGD
Glyma.01G101800	glyma.Wm82.gnm4.Gm01:34487005	Glyma.07G135900	glyma.Wm82.gnm4.Gm07:15940417	1.39e-88	WGD
Glyma.01G102300	glyma.Wm82.gnm4.Gm01:34678217	Glyma.07G136800	glyma.Wm82.gnm4.Gm07:16072657	2.03e-28	WGD
Glyma.01G102600	glyma.Wm82.gnm4.Gm01:34746975	Glyma.07G137200	glyma.Wm82.gnm4.Gm07:16123451	2.90e-69	WGD
Glyma.01G105000	glyma.Wm82.gnm4.Gm01:35926327	Glyma.07G139100	glyma.Wm82.gnm4.Gm07:16354196	0	WGD
Glyma.01G105400	glyma.Wm82.gnm4.Gm01:36138739	Glyma.07G139200	glyma.Wm82.gnm4.Gm07:16385530	1.66e-36	WGD
Glyma.01G105600	glyma.Wm82.gnm4.Gm01:36223726	Glyma.07G139300	glyma.Wm82.gnm4.Gm07:16394977	9.03e-42	WGD
Glyma.01G105900	glyma.Wm82.gnm4.Gm01:36246960	Glyma.07G139500	glyma.Wm82.gnm4.Gm07:16409799	1.53e-252	WGD
Glyma.01G106000	glyma.Wm82.gnm4.Gm01:36392303	Glyma.07G139600	glyma.Wm82.gnm4.Gm07:16417185	2.94e-106	WGD
Glyma.01G106100	glyma.Wm82.gnm4.Gm01:36416674	Glyma.07G139700	glyma.Wm82.gnm4.Gm07:16425603	1.12e-100	WGD
Glyma.01G106200	glyma.Wm82.gnm4.Gm01:36453921	Glyma.07G140800	glyma.Wm82.gnm4.Gm07:16515853	7.69e-86	WGD
Glyma.01G106700	glyma.Wm82.gnm4.Gm01:36830864	Glyma.07G141200	glyma.Wm82.gnm4.Gm07:16577676	1.07e-52	WGD
Glyma.01G107000	glyma.Wm82.gnm4.Gm01:37089499	Glyma.07G141900	glyma.Wm82.gnm4.Gm07:16684865	6.97e-291	WGD
Glyma.01G108000	glyma.Wm82.gnm4.Gm01:37412926	Glyma.07G142000	glyma.Wm82.gnm4.Gm07:16716775	4.04e-194	WGD
Glyma.01G108200	glyma.Wm82.gnm4.Gm01:37484016	Glyma.07G142400	glyma.Wm82.gnm4.Gm07:16766310	1.13e-272	WGD
Glyma.01G108800	glyma.Wm82.gnm4.Gm01:37590389	Glyma.07G142800	glyma.Wm82.gnm4.Gm07:16830776	1.07e-111	WGD
Glyma.01G109200	glyma.Wm82.gnm4.Gm01:37760629	Glyma.07G143000	glyma.Wm82.gnm4.Gm07:16885402	4.91e-135	WGD
Glyma.01G110400	glyma.Wm82.gnm4.Gm01:38044009	Glyma.07G144200	glyma.Wm82.gnm4.Gm07:17061496	2.70e-196	WGD
Glyma.01G111200	glyma.Wm82.gnm4.Gm01:38229842	Glyma.07G144500	glyma.Wm82.gnm4.Gm07:17081570	0	WGD
Glyma.01G111500	glyma.Wm82.gnm4.Gm01:38336306	Glyma.07G144600	glyma.Wm82.gnm4.Gm07:17097718	3.75e-66	WGD
Glyma.01G111900	glyma.Wm82.gnm4.Gm01:38442902	Glyma.07G144900	glyma.Wm82.gnm4.Gm07:17155658	1.15e-137	WGD
Glyma.01G112500	glyma.Wm82.gnm4.Gm01:38692876	Glyma.07G145900	glyma.Wm82.gnm4.Gm07:17334888	0	WGD
Glyma.01G112600	glyma.Wm82.gnm4.Gm01:38884447	Glyma.07G146000	glyma.Wm82.gnm4.Gm07:17354913	2.20e-98	WGD
Glyma.01G112700	glyma.Wm82.gnm4.Gm01:38933257	Glyma.07G146300	glyma.Wm82.gnm4.Gm07:17366968	4.02e-151	WGD
Glyma.01G113000	glyma.Wm82.gnm4.Gm01:39205817	Glyma.07G146400	glyma.Wm82.gnm4.Gm07:17379954	1.41e-229	WGD
Glyma.01G113100	glyma.Wm82.gnm4.Gm01:39243255	Glyma.07G146500	glyma.Wm82.gnm4.Gm07:17387348	3.88e-43	WGD
Glyma.01G113200	glyma.Wm82.gnm4.Gm01:39286081	Glyma.07G146800	glyma.Wm82.gnm4.Gm07:17457322	1.12e-304	WGD
Glyma.01G114000	glyma.Wm82.gnm4.Gm01:39821952	Glyma.07G147000	glyma.Wm82.gnm4.Gm07:17576543	0	WGD
Glyma.01G114400	glyma.Wm82.gnm4.Gm01:40117396	Glyma.07G147200	glyma.Wm82.gnm4.Gm07:17605525	2.67e-135	WGD
Glyma.01G114900	glyma.Wm82.gnm4.Gm01:40221496	Glyma.07G147600	glyma.Wm82.gnm4.Gm07:17627077	2.33e-191	WGD
Glyma.01G115000	glyma.Wm82.gnm4.Gm01:40298373	Glyma.07G148000	glyma.Wm82.gnm4.Gm07:17664169	2.45e-73	WGD
Glyma.01G123000	glyma.Wm82.gnm4.Gm01:43438278	Glyma.07G153600	glyma.Wm82.gnm4.Gm07:18642188	3.12e-37	WGD
Glyma.01G123300	glyma.Wm82.gnm4.Gm01:43626892	Glyma.07G153700	glyma.Wm82.gnm4.Gm07:18648326	3.79e-86	WGD
Glyma.01G123400	glyma.Wm82.gnm4.Gm01:43637146	Glyma.07G153800	glyma.Wm82.gnm4.Gm07:18654399	0	WGD
Glyma.01G123600	glyma.Wm82.gnm4.Gm01:43835116	Glyma.07G153900	glyma.Wm82.gnm4.Gm07:18783534	6.17e-94	WGD
Glyma.01G124000	glyma.Wm82.gnm4.Gm01:43941386	Glyma.07G154000	glyma.Wm82.gnm4.Gm07:18802153	7.90e-93	WGD
Glyma.01G124400	glyma.Wm82.gnm4.Gm01:44026721	Glyma.07G155100	glyma.Wm82.gnm4.Gm07:18926820	3.75e-33	WGD
Glyma.01G124500	glyma.Wm82.gnm4.Gm01:44073286	Glyma.07G155200	glyma.Wm82.gnm4.Gm07:18928343	1.34e-122	WGD
Glyma.01G124602	glyma.Wm82.gnm4.Gm01:44092542	Glyma.07G155400	glyma.Wm82.gnm4.Gm07:18946313	1.36e-104	WGD
Glyma.01G124700	glyma.Wm82.gnm4.Gm01:44111762	Glyma.07G155500	glyma.Wm82.gnm4.Gm07:18979421	1.37e-90	WGD
Glyma.01G124802	glyma.Wm82.gnm4.Gm01:44177388	Glyma.07G155600	glyma.Wm82.gnm4.Gm07:18988946	9.55e-101	WGD
Glyma.01G124900	glyma.Wm82.gnm4.Gm01:44181602	Glyma.07G155700	glyma.Wm82.gnm4.Gm07:19022995	5.52e-173	WGD
Glyma.01G125100	glyma.Wm82.gnm4.Gm01:44322189	Glyma.07G155900	glyma.Wm82.gnm4.Gm07:19043758	6.02e-57	WGD
Glyma.01G125200	glyma.Wm82.gnm4.Gm01:44327514	Glyma.07G156000	glyma.Wm82.gnm4.Gm07:19048619	3.26e-287	WGD
Glyma.01G125900	glyma.Wm82.gnm4.Gm01:44577739	Glyma.07G156400	glyma.Wm82.gnm4.Gm07:19079323	1.26e-68	WGD
Glyma.01G126000	glyma.Wm82.gnm4.Gm01:44580934	Glyma.07G156500	glyma.Wm82.gnm4.Gm07:19083386	1.20e-57	WGD
Glyma.01G126700	glyma.Wm82.gnm4.Gm01:44701483	Glyma.07G157100	glyma.Wm82.gnm4.Gm07:19164907	1.41e-74	WGD
Glyma.01G001800	glyma.Wm82.gnm4.Gm01:279687	Glyma.07G130700	glyma.Wm82.gnm4.Gm07:15343265	2.48e-257	WGD
Glyma.01G001900	glyma.Wm82.gnm4.Gm01:284979	Glyma.07G130500	glyma.Wm82.gnm4.Gm07:15323935	0	WGD
Glyma.01G002100	glyma.Wm82.gnm4.Gm01:295051	Glyma.07G130400	glyma.Wm82.gnm4.Gm07:15310353	0	WGD
Glyma.01G002200	glyma.Wm82.gnm4.Gm01:307444	Glyma.07G130300	glyma.Wm82.gnm4.Gm07:15294092	1.68e-211	WGD
Glyma.01G002300	glyma.Wm82.gnm4.Gm01:321498	Glyma.07G130100	glyma.Wm82.gnm4.Gm07:15275765	9.79e-206	WGD
Glyma.01G002400	glyma.Wm82.gnm4.Gm01:332065	Glyma.07G129900	glyma.Wm82.gnm4.Gm07:15265291	3.36e-107	WGD
Glyma.01G002501	glyma.Wm82.gnm4.Gm01:336880	Glyma.07G129800	glyma.Wm82.gnm4.Gm07:15261470	1.89e-28	WGD
Glyma.01G002600	glyma.Wm82.gnm4.Gm01:338253	Glyma.07G129700	glyma.Wm82.gnm4.Gm07:15257361	4.03e-276	WGD
Glyma.01G002700	glyma.Wm82.gnm4.Gm01:343058	Glyma.07G129600	glyma.Wm82.gnm4.Gm07:15250176	1.33e-140	WGD
Glyma.01G002800	glyma.Wm82.gnm4.Gm01:346947	Glyma.07G129500	glyma.Wm82.gnm4.Gm07:15247619	2.22e-115	WGD
Glyma.01G002902	glyma.Wm82.gnm4.Gm01:350695	Glyma.07G129200	glyma.Wm82.gnm4.Gm07:15232271	3.72e-109	WGD
Glyma.01G003100	glyma.Wm82.gnm4.Gm01:372964	Glyma.07G128900	glyma.Wm82.gnm4.Gm07:15212246	8.28e-34	WGD
Glyma.01G003200	glyma.Wm82.gnm4.Gm01:375684	Glyma.07G128800	glyma.Wm82.gnm4.Gm07:15208370	4.26e-129	WGD
Glyma.01G003300	glyma.Wm82.gnm4.Gm01:380261	Glyma.07G128700	glyma.Wm82.gnm4.Gm07:15198783	9.66e-64	WGD
Glyma.01G003400	glyma.Wm82.gnm4.Gm01:383089	Glyma.07G128600	glyma.Wm82.gnm4.Gm07:15195856	2.15e-280	WGD
Glyma.01G003450	glyma.Wm82.gnm4.Gm01:385444	Glyma.07G128500	glyma.Wm82.gnm4.Gm07:15193115	1.77e-68	WGD
Glyma.01G003500	glyma.Wm82.gnm4.Gm01:387707	Glyma.07G128400	glyma.Wm82.gnm4.Gm07:15187544	2.68e-181	WGD
Glyma.01G003600	glyma.Wm82.gnm4.Gm01:391262	Glyma.07G128300	glyma.Wm82.gnm4.Gm07:15183650	0	WGD
Glyma.01G003700	glyma.Wm82.gnm4.Gm01:394631	Glyma.07G128200	glyma.Wm82.gnm4.Gm07:15179587	5.12e-174	WGD
Glyma.01G003800	glyma.Wm82.gnm4.Gm01:400707	Glyma.07G128100	glyma.Wm82.gnm4.Gm07:15175221	3.67e-267	WGD
Glyma.01G003900	glyma.Wm82.gnm4.Gm01:414285	Glyma.07G128000	glyma.Wm82.gnm4.Gm07:15158642	4.21e-310	WGD
Glyma.01G004000	glyma.Wm82.gnm4.Gm01:418433	Glyma.07G127900	glyma.Wm82.gnm4.Gm07:15143170	4.10e-95	WGD
Glyma.01G004100	glyma.Wm82.gnm4.Gm01:421976	Glyma.07G127800	glyma.Wm82.gnm4.Gm07:15127427	0	WGD
Glyma.01G004600	glyma.Wm82.gnm4.Gm01:442089	Glyma.07G127200	glyma.Wm82.gnm4.Gm07:15101013	1.30e-30	WGD
Glyma.01G004800	glyma.Wm82.gnm4.Gm01:450190	Glyma.07G127100	glyma.Wm82.gnm4.Gm07:15070983	0	WGD
Glyma.01G004900	glyma.Wm82.gnm4.Gm01:460753	Glyma.07G126900	glyma.Wm82.gnm4.Gm07:15059163	1.68e-154	WGD
Glyma.01G005000	glyma.Wm82.gnm4.Gm01:468122	Glyma.07G126800	glyma.Wm82.gnm4.Gm07:15035092	9.07e-222	WGD
Glyma.01G005100	glyma.Wm82.gnm4.Gm01:508477	Glyma.07G126600	glyma.Wm82.gnm4.Gm07:14967962	8.87e-160	WGD
Glyma.01G005500	glyma.Wm82.gnm4.Gm01:548487	Glyma.07G126500	glyma.Wm82.gnm4.Gm07:14947033	2.85e-282	WGD
Glyma.01G005600	glyma.Wm82.gnm4.Gm01:562574	Glyma.07G126000	glyma.Wm82.gnm4.Gm07:14889402	1.46e-143	WGD
Glyma.01G005800	glyma.Wm82.gnm4.Gm01:570533	Glyma.07G125800	glyma.Wm82.gnm4.Gm07:14876765	2.58e-286	WGD
Glyma.01G005900	glyma.Wm82.gnm4.Gm01:579446	Glyma.07G125700	glyma.Wm82.gnm4.Gm07:14860016	1.20e-96	WGD
Glyma.01G006000	glyma.Wm82.gnm4.Gm01:588750	Glyma.07G125600	glyma.Wm82.gnm4.Gm07:14847280	1.16e-85	WGD
Glyma.01G006200	glyma.Wm82.gnm4.Gm01:602221	Glyma.07G125500	glyma.Wm82.gnm4.Gm07:14843311	1.40e-45	WGD
Glyma.01G006500	glyma.Wm82.gnm4.Gm01:617347	Glyma.07G125300	glyma.Wm82.gnm4.Gm07:14765540	0	WGD
Glyma.01G006600	glyma.Wm82.gnm4.Gm01:646549	Glyma.07G125200	glyma.Wm82.gnm4.Gm07:14755762	0	WGD
Glyma.01G006800	glyma.Wm82.gnm4.Gm01:669085	Glyma.07G125100	glyma.Wm82.gnm4.Gm07:14743157	7.64e-269	WGD
Glyma.01G007000	glyma.Wm82.gnm4.Gm01:686693	Glyma.07G124900	glyma.Wm82.gnm4.Gm07:14733682	2.77e-218	WGD
Glyma.01G007100	glyma.Wm82.gnm4.Gm01:712272	Glyma.07G124600	glyma.Wm82.gnm4.Gm07:14689619	1.27e-227	WGD
Glyma.01G007200	glyma.Wm82.gnm4.Gm01:734913	Glyma.07G124500	glyma.Wm82.gnm4.Gm07:14647305	0	WGD
Glyma.01G048000	glyma.Wm82.gnm4.Gm01:5586664	Glyma.07G230300	glyma.Wm82.gnm4.Gm07:41396236	3.52e-172	WGD
Glyma.01G049100	glyma.Wm82.gnm4.Gm01:5707051	Glyma.07G229800	glyma.Wm82.gnm4.Gm07:41319562	6.52e-124	WGD
Glyma.01G049400	glyma.Wm82.gnm4.Gm01:5753170	Glyma.07G229600	glyma.Wm82.gnm4.Gm07:41276661	1.87e-130	WGD
Glyma.01G049500	glyma.Wm82.gnm4.Gm01:5791677	Glyma.07G229500	glyma.Wm82.gnm4.Gm07:41258639	1.38e-48	WGD
Glyma.01G050100	glyma.Wm82.gnm4.Gm01:5876891	Glyma.07G229000	glyma.Wm82.gnm4.Gm07:41197384	7.64e-169	WGD
Glyma.01G052500	glyma.Wm82.gnm4.Gm01:6361161	Glyma.07G228200	glyma.Wm82.gnm4.Gm07:40955205	1.18e-308	WGD
Glyma.01G052600	glyma.Wm82.gnm4.Gm01:6418489	Glyma.07G228000	glyma.Wm82.gnm4.Gm07:40910381	3.61e-277	WGD
Glyma.01G053300	glyma.Wm82.gnm4.Gm01:6699943	Glyma.07G227700	glyma.Wm82.gnm4.Gm07:40868505	6.27e-297	WGD
Glyma.01G053600	glyma.Wm82.gnm4.Gm01:6777310	Glyma.07G227600	glyma.Wm82.gnm4.Gm07:40854722	4.38e-227	WGD
Glyma.01G053800	glyma.Wm82.gnm4.Gm01:6800451	Glyma.07G227200	glyma.Wm82.gnm4.Gm07:40810284	2.49e-174	WGD
Glyma.01G054800	glyma.Wm82.gnm4.Gm01:7076211	Glyma.07G227100	glyma.Wm82.gnm4.Gm07:40777377	0	WGD
Glyma.01G056000	glyma.Wm82.gnm4.Gm01:7214517	Glyma.07G226700	glyma.Wm82.gnm4.Gm07:40732045	6.43e-50	WGD
Glyma.01G057500	glyma.Wm82.gnm4.Gm01:7572697	Glyma.07G226100	glyma.Wm82.gnm4.Gm07:40645347	0	WGD
Glyma.01G058000	glyma.Wm82.gnm4.Gm01:7624666	Glyma.07G226000	glyma.Wm82.gnm4.Gm07:40622690	1.15e-158	WGD
Glyma.01G118000	glyma.Wm82.gnm4.Gm01:41228142	Glyma.07G153100	glyma.Wm82.gnm4.Gm07:18548754	0	WGD
Glyma.01G119400	glyma.Wm82.gnm4.Gm01:41533887	Glyma.07G152700	glyma.Wm82.gnm4.Gm07:18454661	1.44e-253	WGD
Glyma.01G120400	glyma.Wm82.gnm4.Gm01:41899564	Glyma.07G151300	glyma.Wm82.gnm4.Gm07:18217258	2.07e-272	WGD
Glyma.01G120800	glyma.Wm82.gnm4.Gm01:41942158	Glyma.07G151200	glyma.Wm82.gnm4.Gm07:18198303	5.23e-85	WGD
Glyma.01G121000	glyma.Wm82.gnm4.Gm01:42031333	Glyma.07G151100	glyma.Wm82.gnm4.Gm07:18168219	5.47e-92	WGD
Glyma.01G121209	glyma.Wm82.gnm4.Gm01:42454873	Glyma.07G150900	glyma.Wm82.gnm4.Gm07:18043121	1.98e-110	WGD
Glyma.01G121218	glyma.Wm82.gnm4.Gm01:42514430	Glyma.07G150800	glyma.Wm82.gnm4.Gm07:18008008	1.16e-166	WGD
Glyma.01G121300	glyma.Wm82.gnm4.Gm01:42883524	Glyma.07G150700	glyma.Wm82.gnm4.Gm07:17998282	8.36e-179	WGD
Glyma.01G122000	glyma.Wm82.gnm4.Gm01:42993875	Glyma.07G150200	glyma.Wm82.gnm4.Gm07:17905487	2.59e-125	WGD
Glyma.01G122100	glyma.Wm82.gnm4.Gm01:42998555	Glyma.07G149900	glyma.Wm82.gnm4.Gm07:17854053	0	WGD
Glyma.01G122800	glyma.Wm82.gnm4.Gm01:43360252	Glyma.07G149600	glyma.Wm82.gnm4.Gm07:17835654	7.78e-233	WGD
Glyma.01G217800	glyma.Wm82.gnm4.Gm01:55889898	Glyma.08G012000	glyma.Wm82.gnm4.Gm08:953792	1.74e-49	WGD
Glyma.01G217900	glyma.Wm82.gnm4.Gm01:55896678	Glyma.08G012100	glyma.Wm82.gnm4.Gm08:962845	2.44e-139	WGD
Glyma.01G218100	glyma.Wm82.gnm4.Gm01:55918069	Glyma.08G013000	glyma.Wm82.gnm4.Gm08:1017399	0	WGD
Glyma.01G218200	glyma.Wm82.gnm4.Gm01:55928046	Glyma.08G013100	glyma.Wm82.gnm4.Gm08:1027235	2.14e-88	WGD
Glyma.01G218800	glyma.Wm82.gnm4.Gm01:55960614	Glyma.08G013200	glyma.Wm82.gnm4.Gm08:1039637	0	WGD
Glyma.01G218900	glyma.Wm82.gnm4.Gm01:55965964	Glyma.08G013400	glyma.Wm82.gnm4.Gm08:1051800	5.38e-86	WGD
Glyma.01G219001	glyma.Wm82.gnm4.Gm01:55973862	Glyma.08G013600	glyma.Wm82.gnm4.Gm08:1064318	1.84e-109	WGD
Glyma.01G219400	glyma.Wm82.gnm4.Gm01:55998536	Glyma.08G013800	glyma.Wm82.gnm4.Gm08:1074518	7.81e-89	WGD
Glyma.01G219600	glyma.Wm82.gnm4.Gm01:56003102	Glyma.08G014000	glyma.Wm82.gnm4.Gm08:1080521	3.40e-137	WGD
Glyma.01G219900	glyma.Wm82.gnm4.Gm01:56035802	Glyma.08G014300	glyma.Wm82.gnm4.Gm08:1105086	4.92e-238	WGD
Glyma.01G220200	glyma.Wm82.gnm4.Gm01:56050345	Glyma.08G014500	glyma.Wm82.gnm4.Gm08:1128279	1.20e-243	WGD
Glyma.01G220300	glyma.Wm82.gnm4.Gm01:56060917	Glyma.08G014600	glyma.Wm82.gnm4.Gm08:1136433	2.74e-258	WGD
Glyma.01G220600	glyma.Wm82.gnm4.Gm01:56074740	Glyma.08G015300	glyma.Wm82.gnm4.Gm08:1204556	3.46e-197	WGD
Glyma.01G220700	glyma.Wm82.gnm4.Gm01:56078148	Glyma.08G015500	glyma.Wm82.gnm4.Gm08:1212397	0	WGD
Glyma.01G220800	glyma.Wm82.gnm4.Gm01:56088928	Glyma.08G015800	glyma.Wm82.gnm4.Gm08:1243591	1.58e-167	WGD
Glyma.01G220900	glyma.Wm82.gnm4.Gm01:56101876	Glyma.08G016000	glyma.Wm82.gnm4.Gm08:1264956	0	WGD
Glyma.01G221000	glyma.Wm82.gnm4.Gm01:56107687	Glyma.08G016300	glyma.Wm82.gnm4.Gm08:1287962	2.03e-50	WGD
Glyma.01G221100	glyma.Wm82.gnm4.Gm01:56118886	Glyma.08G016500	glyma.Wm82.gnm4.Gm08:1311333	1.02e-73	WGD
Glyma.01G221200	glyma.Wm82.gnm4.Gm01:56123129	Glyma.08G016600	glyma.Wm82.gnm4.Gm08:1321195	1.96e-134	WGD
Glyma.01G221300	glyma.Wm82.gnm4.Gm01:56127489	Glyma.08G016700	glyma.Wm82.gnm4.Gm08:1330058	4.76e-63	WGD
Glyma.01G221500	glyma.Wm82.gnm4.Gm01:56157588	Glyma.08G016900	glyma.Wm82.gnm4.Gm08:1359520	1.43e-278	WGD
Glyma.01G221600	glyma.Wm82.gnm4.Gm01:56168042	Glyma.08G017000	glyma.Wm82.gnm4.Gm08:1371383	7.96e-258	WGD
Glyma.01G221900	glyma.Wm82.gnm4.Gm01:56191673	Glyma.08G017200	glyma.Wm82.gnm4.Gm08:1395799	1.23e-36	WGD
Glyma.01G222000	glyma.Wm82.gnm4.Gm01:56197321	Glyma.08G017400	glyma.Wm82.gnm4.Gm08:1404775	5.30e-245	WGD
Glyma.01G222100	glyma.Wm82.gnm4.Gm01:56202503	Glyma.08G017500	glyma.Wm82.gnm4.Gm08:1412070	9.04e-97	WGD
Glyma.01G222200	glyma.Wm82.gnm4.Gm01:56206857	Glyma.08G017600	glyma.Wm82.gnm4.Gm08:1416945	1.08e-186	WGD
Glyma.01G222300	glyma.Wm82.gnm4.Gm01:56218994	Glyma.08G018300	glyma.Wm82.gnm4.Gm08:1474702	6.32e-71	WGD
Glyma.01G222600	glyma.Wm82.gnm4.Gm01:56241794	Glyma.08G018800	glyma.Wm82.gnm4.Gm08:1515453	9.65e-102	WGD
Glyma.01G222700	glyma.Wm82.gnm4.Gm01:56263287	Glyma.08G018900	glyma.Wm82.gnm4.Gm08:1537655	0	WGD
Glyma.01G223100	glyma.Wm82.gnm4.Gm01:56297261	Glyma.08G019400	glyma.Wm82.gnm4.Gm08:1572379	0	WGD
Glyma.01G223200	glyma.Wm82.gnm4.Gm01:56304865	Glyma.08G019667	glyma.Wm82.gnm4.Gm08:1605559	5.23e-93	WGD
Glyma.01G223400	glyma.Wm82.gnm4.Gm01:56320739	Glyma.08G019800	glyma.Wm82.gnm4.Gm08:1612793	1.15e-140	WGD
Glyma.01G223800	glyma.Wm82.gnm4.Gm01:56350997	Glyma.08G020100	glyma.Wm82.gnm4.Gm08:1642894	2.00e-18	WGD
Glyma.01G224000	glyma.Wm82.gnm4.Gm01:56369610	Glyma.08G020800	glyma.Wm82.gnm4.Gm08:1683829	1.12e-270	WGD
Glyma.01G224100	glyma.Wm82.gnm4.Gm01:56385839	Glyma.08G020900	glyma.Wm82.gnm4.Gm08:1696432	1.49e-61	WGD
Glyma.01G224200	glyma.Wm82.gnm4.Gm01:56409058	Glyma.08G021200	glyma.Wm82.gnm4.Gm08:1710185	0	WGD
Glyma.01G224600	glyma.Wm82.gnm4.Gm01:56441483	Glyma.08G021800	glyma.Wm82.gnm4.Gm08:1759719	1.16e-59	WGD
Glyma.01G224800	glyma.Wm82.gnm4.Gm01:56450726	Glyma.08G021900	glyma.Wm82.gnm4.Gm08:1762807	4.26e-123	WGD
Glyma.01G225500	glyma.Wm82.gnm4.Gm01:56520302	Glyma.08G022800	glyma.Wm82.gnm4.Gm08:1829475	2.38e-35	WGD
Glyma.01G225800	glyma.Wm82.gnm4.Gm01:56552800	Glyma.08G023100	glyma.Wm82.gnm4.Gm08:1852250	4.06e-215	WGD
Glyma.01G225900	glyma.Wm82.gnm4.Gm01:56558505	Glyma.08G023300	glyma.Wm82.gnm4.Gm08:1861579	0	WGD
Glyma.01G226000	glyma.Wm82.gnm4.Gm01:56566653	Glyma.08G023400	glyma.Wm82.gnm4.Gm08:1869136	3.39e-208	WGD
Glyma.01G226100	glyma.Wm82.gnm4.Gm01:56570402	Glyma.08G023500	glyma.Wm82.gnm4.Gm08:1873297	1.79e-84	WGD
Glyma.01G226200	glyma.Wm82.gnm4.Gm01:56572542	Glyma.08G023600	glyma.Wm82.gnm4.Gm08:1877040	8.98e-312	WGD
Glyma.01G025300	glyma.Wm82.gnm4.Gm01:2649013	Glyma.08G281700	glyma.Wm82.gnm4.Gm08:38023261	0	WGD
Glyma.01G025800	glyma.Wm82.gnm4.Gm01:2714442	Glyma.08G282000	glyma.Wm82.gnm4.Gm08:38124851	9.16e-52	WGD
Glyma.01G025900	glyma.Wm82.gnm4.Gm01:2730589	Glyma.08G282202	glyma.Wm82.gnm4.Gm08:38141895	9.58e-11	WGD
Glyma.01G026200	glyma.Wm82.gnm4.Gm01:2747138	Glyma.08G282600	glyma.Wm82.gnm4.Gm08:38255862	1.08e-168	WGD
Glyma.01G026600	glyma.Wm82.gnm4.Gm01:2781405	Glyma.08G282900	glyma.Wm82.gnm4.Gm08:38308467	1.23e-36	WGD
Glyma.01G027100	glyma.Wm82.gnm4.Gm01:2845488	Glyma.08G283300	glyma.Wm82.gnm4.Gm08:38365744	2.86e-295	WGD
Glyma.01G027300	glyma.Wm82.gnm4.Gm01:2856084	Glyma.08G283400	glyma.Wm82.gnm4.Gm08:38383064	2.33e-291	WGD
Glyma.01G027800	glyma.Wm82.gnm4.Gm01:2899466	Glyma.08G283600	glyma.Wm82.gnm4.Gm08:38404662	8.35e-273	WGD
Glyma.01G027967	glyma.Wm82.gnm4.Gm01:2927414	Glyma.08G284100	glyma.Wm82.gnm4.Gm08:38596936	8.50e-35	WGD
Glyma.01G028100	glyma.Wm82.gnm4.Gm01:2934605	Glyma.08G284201	glyma.Wm82.gnm4.Gm08:38635791	6.21e-62	WGD
Glyma.01G028300	glyma.Wm82.gnm4.Gm01:2952373	Glyma.08G284300	glyma.Wm82.gnm4.Gm08:38642185	1.10e-160	WGD
Glyma.01G028600	glyma.Wm82.gnm4.Gm01:3005353	Glyma.08G284500	glyma.Wm82.gnm4.Gm08:38722723	1.42e-231	WGD
Glyma.01G028800	glyma.Wm82.gnm4.Gm01:3040098	Glyma.08G284600	glyma.Wm82.gnm4.Gm08:38759881	1.96e-157	WGD
Glyma.01G029000	glyma.Wm82.gnm4.Gm01:3082554	Glyma.08G284800	glyma.Wm82.gnm4.Gm08:38808386	3.95e-140	WGD
Glyma.01G029100	glyma.Wm82.gnm4.Gm01:3087251	Glyma.08G284900	glyma.Wm82.gnm4.Gm08:38811492	5.98e-159	WGD
Glyma.01G029300	glyma.Wm82.gnm4.Gm01:3109933	Glyma.08G285200	glyma.Wm82.gnm4.Gm08:38851107	3.12e-94	WGD
Glyma.01G029800	glyma.Wm82.gnm4.Gm01:3151986	Glyma.08G285600	glyma.Wm82.gnm4.Gm08:38949813	3.82e-130	WGD
Glyma.01G030000	glyma.Wm82.gnm4.Gm01:3162934	Glyma.08G286300	glyma.Wm82.gnm4.Gm08:39033968	2.30e-16	WGD
Glyma.01G030300	glyma.Wm82.gnm4.Gm01:3181143	Glyma.08G286400	glyma.Wm82.gnm4.Gm08:39046910	6.64e-37	WGD
Glyma.01G030500	glyma.Wm82.gnm4.Gm01:3192559	Glyma.08G286700	glyma.Wm82.gnm4.Gm08:39098072	7.69e-162	WGD
Glyma.01G030900	glyma.Wm82.gnm4.Gm01:3238009	Glyma.08G287500	glyma.Wm82.gnm4.Gm08:39280895	1.40e-172	WGD
Glyma.01G031500	glyma.Wm82.gnm4.Gm01:3281535	Glyma.08G288000	glyma.Wm82.gnm4.Gm08:39335652	0	WGD
Glyma.01G031700	glyma.Wm82.gnm4.Gm01:3301635	Glyma.08G288100	glyma.Wm82.gnm4.Gm08:39448181	6.17e-211	WGD
Glyma.01G031800	glyma.Wm82.gnm4.Gm01:3328730	Glyma.08G288500	glyma.Wm82.gnm4.Gm08:39496070	0	WGD
Glyma.01G031900	glyma.Wm82.gnm4.Gm01:3344971	Glyma.08G288600	glyma.Wm82.gnm4.Gm08:39524966	0	WGD
Glyma.01G032000	glyma.Wm82.gnm4.Gm01:3364236	Glyma.08G288800	glyma.Wm82.gnm4.Gm08:39560641	3.76e-272	WGD
Glyma.01G032100	glyma.Wm82.gnm4.Gm01:3374839	Glyma.08G289100	glyma.Wm82.gnm4.Gm08:39599444	0	WGD
Glyma.01G032200	glyma.Wm82.gnm4.Gm01:3393572	Glyma.08G289200	glyma.Wm82.gnm4.Gm08:39625905	6.98e-164	WGD
Glyma.01G032600	glyma.Wm82.gnm4.Gm01:3428719	Glyma.08G289500	glyma.Wm82.gnm4.Gm08:39687106	2.28e-143	WGD
Glyma.01G034100	glyma.Wm82.gnm4.Gm01:3564919	Glyma.08G290200	glyma.Wm82.gnm4.Gm08:39764458	8.20e-238	WGD
Glyma.01G034300	glyma.Wm82.gnm4.Gm01:3577515	Glyma.08G290300	glyma.Wm82.gnm4.Gm08:39772534	7.92e-250	WGD
Glyma.01G035000	glyma.Wm82.gnm4.Gm01:3626335	Glyma.08G290600	glyma.Wm82.gnm4.Gm08:39839836	0	WGD
Glyma.01G035300	glyma.Wm82.gnm4.Gm01:3670039	Glyma.08G290800	glyma.Wm82.gnm4.Gm08:39883279	5.94e-66	WGD
Glyma.01G035600	glyma.Wm82.gnm4.Gm01:3708835	Glyma.08G291000	glyma.Wm82.gnm4.Gm08:39897798	1.56e-170	WGD
Glyma.01G037200	glyma.Wm82.gnm4.Gm01:3937712	Glyma.08G292300	glyma.Wm82.gnm4.Gm08:40040970	8.27e-153	WGD
Glyma.01G037500	glyma.Wm82.gnm4.Gm01:3977953	Glyma.08G292400	glyma.Wm82.gnm4.Gm08:40077084	2.01e-76	WGD
Glyma.01G037600	glyma.Wm82.gnm4.Gm01:3993584	Glyma.08G292600	glyma.Wm82.gnm4.Gm08:40101686	5.88e-219	WGD
Glyma.01G037700	glyma.Wm82.gnm4.Gm01:3997743	Glyma.08G292700	glyma.Wm82.gnm4.Gm08:40105455	1.45e-133	WGD
Glyma.01G038002	glyma.Wm82.gnm4.Gm01:4018347	Glyma.08G292800	glyma.Wm82.gnm4.Gm08:40126871	1.62e-129	WGD
Glyma.01G038250	glyma.Wm82.gnm4.Gm01:4036627	Glyma.08G292900	glyma.Wm82.gnm4.Gm08:40150545	3.25e-116	WGD
Glyma.01G038500	glyma.Wm82.gnm4.Gm01:4107381	Glyma.08G293200	glyma.Wm82.gnm4.Gm08:40238261	2.00e-209	WGD
Glyma.01G038600	glyma.Wm82.gnm4.Gm01:4122026	Glyma.08G293300	glyma.Wm82.gnm4.Gm08:40258845	2.12e-54	WGD
Glyma.01G038800	glyma.Wm82.gnm4.Gm01:4154940	Glyma.08G293400	glyma.Wm82.gnm4.Gm08:40274598	2.37e-236	WGD
Glyma.01G039000	glyma.Wm82.gnm4.Gm01:4204666	Glyma.08G293600	glyma.Wm82.gnm4.Gm08:40284154	2.04e-313	WGD
Glyma.01G039200	glyma.Wm82.gnm4.Gm01:4231875	Glyma.08G294000	glyma.Wm82.gnm4.Gm08:40336263	5.30e-108	WGD
Glyma.01G039500	glyma.Wm82.gnm4.Gm01:4282351	Glyma.08G294100	glyma.Wm82.gnm4.Gm08:40361110	2.01e-244	WGD
Glyma.01G039600	glyma.Wm82.gnm4.Gm01:4292575	Glyma.08G294200	glyma.Wm82.gnm4.Gm08:40366379	3.28e-111	WGD
Glyma.01G039800	glyma.Wm82.gnm4.Gm01:4308477	Glyma.08G294300	glyma.Wm82.gnm4.Gm08:40371764	0	WGD
Glyma.01G040400	glyma.Wm82.gnm4.Gm01:4361955	Glyma.08G294800	glyma.Wm82.gnm4.Gm08:40411917	1.71e-214	WGD
Glyma.01G040600	glyma.Wm82.gnm4.Gm01:4381650	Glyma.08G295500	glyma.Wm82.gnm4.Gm08:40462424	5.73e-143	WGD
Glyma.01G040700	glyma.Wm82.gnm4.Gm01:4384487	Glyma.08G295600	glyma.Wm82.gnm4.Gm08:40466375	3.48e-56	WGD
Glyma.01G041700	glyma.Wm82.gnm4.Gm01:4521874	Glyma.08G295800	glyma.Wm82.gnm4.Gm08:40518957	1.17e-114	WGD
Glyma.01G042100	glyma.Wm82.gnm4.Gm01:4594806	Glyma.08G296000	glyma.Wm82.gnm4.Gm08:40562982	0	WGD
Glyma.01G042400	glyma.Wm82.gnm4.Gm01:4630809	Glyma.08G296400	glyma.Wm82.gnm4.Gm08:40654370	1.14e-306	WGD
Glyma.01G042700	glyma.Wm82.gnm4.Gm01:4656138	Glyma.08G296900	glyma.Wm82.gnm4.Gm08:40715618	4.78e-258	WGD
Glyma.01G043000	glyma.Wm82.gnm4.Gm01:4674472	Glyma.08G297200	glyma.Wm82.gnm4.Gm08:40758102	7.69e-82	WGD
Glyma.01G043700	glyma.Wm82.gnm4.Gm01:4746551	Glyma.08G297400	glyma.Wm82.gnm4.Gm08:40776495	8.67e-254	WGD
Glyma.01G043800	glyma.Wm82.gnm4.Gm01:4764089	Glyma.08G297500	glyma.Wm82.gnm4.Gm08:40796762	2.96e-158	WGD
Glyma.01G044100	glyma.Wm82.gnm4.Gm01:4836397	Glyma.08G297900	glyma.Wm82.gnm4.Gm08:40895634	3.38e-241	WGD
Glyma.01G044300	glyma.Wm82.gnm4.Gm01:4869618	Glyma.08G298200	glyma.Wm82.gnm4.Gm08:40941101	7.07e-215	WGD
Glyma.01G044600	glyma.Wm82.gnm4.Gm01:4913821	Glyma.08G298400	glyma.Wm82.gnm4.Gm08:40989792	4.34e-137	WGD
Glyma.01G044800	glyma.Wm82.gnm4.Gm01:4975202	Glyma.08G298700	glyma.Wm82.gnm4.Gm08:41027564	1.05e-51	WGD
Glyma.01G045100	glyma.Wm82.gnm4.Gm01:5052081	Glyma.08G298900	glyma.Wm82.gnm4.Gm08:41092116	2.12e-266	WGD
Glyma.01G045200	glyma.Wm82.gnm4.Gm01:5097482	Glyma.08G299000	glyma.Wm82.gnm4.Gm08:41123029	6.56e-42	WGD
Glyma.01G045400	glyma.Wm82.gnm4.Gm01:5132543	Glyma.08G299300	glyma.Wm82.gnm4.Gm08:41146439	7.81e-99	WGD
Glyma.01G045800	glyma.Wm82.gnm4.Gm01:5269209	Glyma.08G299500	glyma.Wm82.gnm4.Gm08:41176389	2.28e-53	WGD
Glyma.01G045900	glyma.Wm82.gnm4.Gm01:5291275	Glyma.08G299600	glyma.Wm82.gnm4.Gm08:41185224	3.48e-59	WGD
Glyma.01G046000	glyma.Wm82.gnm4.Gm01:5310080	Glyma.08G299900	glyma.Wm82.gnm4.Gm08:41216311	2.56e-285	WGD
Glyma.01G046600	glyma.Wm82.gnm4.Gm01:5371156	Glyma.08G300500	glyma.Wm82.gnm4.Gm08:41274375	4.18e-112	WGD
Glyma.01G046700	glyma.Wm82.gnm4.Gm01:5377527	Glyma.08G300700	glyma.Wm82.gnm4.Gm08:41286251	0	WGD
Glyma.01G046800	glyma.Wm82.gnm4.Gm01:5439838	Glyma.08G301100	glyma.Wm82.gnm4.Gm08:41322007	5.43e-184	WGD
Glyma.01G046900	glyma.Wm82.gnm4.Gm01:5456718	Glyma.08G301200	glyma.Wm82.gnm4.Gm08:41328594	0	WGD
Glyma.01G047000	glyma.Wm82.gnm4.Gm01:5473985	Glyma.08G301300	glyma.Wm82.gnm4.Gm08:41340833	4.19e-75	WGD
Glyma.01G001300	glyma.Wm82.gnm4.Gm01:231512	Glyma.08G027000	glyma.Wm82.gnm4.Gm08:2157905	0	WGD
Glyma.01G001800	glyma.Wm82.gnm4.Gm01:279687	Glyma.08G027400	glyma.Wm82.gnm4.Gm08:2189103	5.79e-225	WGD
Glyma.01G001900	glyma.Wm82.gnm4.Gm01:284979	Glyma.08G027500	glyma.Wm82.gnm4.Gm08:2193500	0	WGD
Glyma.01G002100	glyma.Wm82.gnm4.Gm01:295051	Glyma.08G027800	glyma.Wm82.gnm4.Gm08:2219194	0	WGD
Glyma.01G002400	glyma.Wm82.gnm4.Gm01:332065	Glyma.08G028800	glyma.Wm82.gnm4.Gm08:2305210	4.13e-90	WGD
Glyma.01G002600	glyma.Wm82.gnm4.Gm01:338253	Glyma.08G028900	glyma.Wm82.gnm4.Gm08:2309339	4.48e-229	WGD
Glyma.01G003000	glyma.Wm82.gnm4.Gm01:366536	Glyma.08G029400	glyma.Wm82.gnm4.Gm08:2347951	2.64e-70	WGD
Glyma.01G003500	glyma.Wm82.gnm4.Gm01:387707	Glyma.08G029700	glyma.Wm82.gnm4.Gm08:2373556	1.42e-163	WGD
Glyma.01G003900	glyma.Wm82.gnm4.Gm01:414285	Glyma.08G030100	glyma.Wm82.gnm4.Gm08:2408923	5.54e-293	WGD
Glyma.01G004200	glyma.Wm82.gnm4.Gm01:428997	Glyma.08G030400	glyma.Wm82.gnm4.Gm08:2427334	7.85e-113	WGD
Glyma.01G004300	glyma.Wm82.gnm4.Gm01:432565	Glyma.08G030900	glyma.Wm82.gnm4.Gm08:2450863	4.36e-77	WGD
Glyma.01G004500	glyma.Wm82.gnm4.Gm01:435774	Glyma.08G031200	glyma.Wm82.gnm4.Gm08:2463589	1.01e-126	WGD
Glyma.01G004900	glyma.Wm82.gnm4.Gm01:460753	Glyma.08G031300	glyma.Wm82.gnm4.Gm08:2471189	4.82e-50	WGD
Glyma.01G005000	glyma.Wm82.gnm4.Gm01:468122	Glyma.08G031400	glyma.Wm82.gnm4.Gm08:2478995	2.21e-170	WGD
Glyma.01G005300	glyma.Wm82.gnm4.Gm01:521541	Glyma.08G031600	glyma.Wm82.gnm4.Gm08:2515881	6.95e-55	WGD
Glyma.01G005400	glyma.Wm82.gnm4.Gm01:527033	Glyma.08G031700	glyma.Wm82.gnm4.Gm08:2519863	1.49e-297	WGD
Glyma.01G005500	glyma.Wm82.gnm4.Gm01:548487	Glyma.08G031900	glyma.Wm82.gnm4.Gm08:2546504	5.88e-253	WGD
Glyma.01G005600	glyma.Wm82.gnm4.Gm01:562574	Glyma.08G032100	glyma.Wm82.gnm4.Gm08:2567842	8.65e-91	WGD
Glyma.01G005800	glyma.Wm82.gnm4.Gm01:570533	Glyma.08G032200	glyma.Wm82.gnm4.Gm08:2573957	2.12e-233	WGD
Glyma.01G005900	glyma.Wm82.gnm4.Gm01:579446	Glyma.08G032400	glyma.Wm82.gnm4.Gm08:2589518	2.15e-90	WGD
Glyma.01G006000	glyma.Wm82.gnm4.Gm01:588750	Glyma.08G032800	glyma.Wm82.gnm4.Gm08:2614327	1.96e-58	WGD
Glyma.01G006800	glyma.Wm82.gnm4.Gm01:669085	Glyma.08G033000	glyma.Wm82.gnm4.Gm08:2626100	5.35e-230	WGD
Glyma.01G007000	glyma.Wm82.gnm4.Gm01:686693	Glyma.08G033100	glyma.Wm82.gnm4.Gm08:2632324	2.74e-148	WGD
Glyma.01G007100	glyma.Wm82.gnm4.Gm01:712272	Glyma.08G033200	glyma.Wm82.gnm4.Gm08:2647522	6.16e-180	WGD
Glyma.01G007200	glyma.Wm82.gnm4.Gm01:734913	Glyma.08G033300	glyma.Wm82.gnm4.Gm08:2665254	3.01e-299	WGD
Glyma.01G007900	glyma.Wm82.gnm4.Gm01:779137	Glyma.08G033600	glyma.Wm82.gnm4.Gm08:2681736	3.16e-315	WGD
Glyma.01G008100	glyma.Wm82.gnm4.Gm01:791956	Glyma.08G033700	glyma.Wm82.gnm4.Gm08:2688878	2.25e-166	WGD
Glyma.01G008500	glyma.Wm82.gnm4.Gm01:832234	Glyma.08G034267	glyma.Wm82.gnm4.Gm08:2721107	4.07e-125	WGD
Glyma.01G009000	glyma.Wm82.gnm4.Gm01:887649	Glyma.08G034400	glyma.Wm82.gnm4.Gm08:2730387	8.97e-43	WGD
Glyma.01G016500	glyma.Wm82.gnm4.Gm01:1576651	Glyma.08G270300	glyma.Wm82.gnm4.Gm08:34378749	0	WGD
Glyma.01G017100	glyma.Wm82.gnm4.Gm01:1636562	Glyma.08G270600	glyma.Wm82.gnm4.Gm08:34527780	5.63e-167	WGD
Glyma.01G017200	glyma.Wm82.gnm4.Gm01:1645218	Glyma.08G270800	glyma.Wm82.gnm4.Gm08:34626911	4.77e-67	WGD
Glyma.01G017300	glyma.Wm82.gnm4.Gm01:1651016	Glyma.08G271100	glyma.Wm82.gnm4.Gm08:34749394	8.17e-140	WGD
Glyma.01G018400	glyma.Wm82.gnm4.Gm01:1775260	Glyma.08G271900	glyma.Wm82.gnm4.Gm08:35013059	4.27e-228	WGD
Glyma.01G018700	glyma.Wm82.gnm4.Gm01:1792993	Glyma.08G272000	glyma.Wm82.gnm4.Gm08:35045427	6.13e-63	WGD
Glyma.01G018800	glyma.Wm82.gnm4.Gm01:1806791	Glyma.08G272500	glyma.Wm82.gnm4.Gm08:35106494	6.66e-98	WGD
Glyma.01G019000	glyma.Wm82.gnm4.Gm01:1820933	Glyma.08G272600	glyma.Wm82.gnm4.Gm08:35128954	3.86e-182	WGD
Glyma.01G019200	glyma.Wm82.gnm4.Gm01:1842038	Glyma.08G273100	glyma.Wm82.gnm4.Gm08:35193342	7.68e-310	WGD
Glyma.01G019300	glyma.Wm82.gnm4.Gm01:1868970	Glyma.08G273400	glyma.Wm82.gnm4.Gm08:35365827	8.13e-187	WGD
Glyma.01G019400	glyma.Wm82.gnm4.Gm01:1890034	Glyma.08G273500	glyma.Wm82.gnm4.Gm08:35396319	8.76e-197	WGD
Glyma.01G019500	glyma.Wm82.gnm4.Gm01:1908953	Glyma.08G273600	glyma.Wm82.gnm4.Gm08:35551656	2.61e-48	WGD
Glyma.01G019700	glyma.Wm82.gnm4.Gm01:1944435	Glyma.08G274200	glyma.Wm82.gnm4.Gm08:35627622	2.89e-139	WGD
Glyma.01G020600	glyma.Wm82.gnm4.Gm01:2074126	Glyma.08G275000	glyma.Wm82.gnm4.Gm08:35821481	2.33e-78	WGD
Glyma.01G020800	glyma.Wm82.gnm4.Gm01:2099334	Glyma.08G275500	glyma.Wm82.gnm4.Gm08:36022093	0	WGD
Glyma.01G020900	glyma.Wm82.gnm4.Gm01:2111903	Glyma.08G275750	glyma.Wm82.gnm4.Gm08:36079506	1.73e-79	WGD
Glyma.01G021100	glyma.Wm82.gnm4.Gm01:2147441	Glyma.08G276300	glyma.Wm82.gnm4.Gm08:36280999	3.45e-64	WGD
Glyma.01G022400	glyma.Wm82.gnm4.Gm01:2245313	Glyma.08G278700	glyma.Wm82.gnm4.Gm08:37094701	3.61e-218	WGD
Glyma.01G022500	glyma.Wm82.gnm4.Gm01:2255295	Glyma.08G279000	glyma.Wm82.gnm4.Gm08:37116763	2.32e-155	WGD
Glyma.01G022700	glyma.Wm82.gnm4.Gm01:2296799	Glyma.08G279101	glyma.Wm82.gnm4.Gm08:37133810	5.15e-91	WGD
Glyma.01G022900	glyma.Wm82.gnm4.Gm01:2313055	Glyma.08G279300	glyma.Wm82.gnm4.Gm08:37168158	0	WGD
Glyma.01G023000	glyma.Wm82.gnm4.Gm01:2323424	Glyma.08G279400	glyma.Wm82.gnm4.Gm08:37215813	1.01e-55	WGD
Glyma.01G023100	glyma.Wm82.gnm4.Gm01:2337462	Glyma.08G279600	glyma.Wm82.gnm4.Gm08:37247066	3.44e-199	WGD
Glyma.01G023400	glyma.Wm82.gnm4.Gm01:2372118	Glyma.08G279700	glyma.Wm82.gnm4.Gm08:37261415	1.89e-27	WGD
Glyma.01G023600	glyma.Wm82.gnm4.Gm01:2389896	Glyma.08G279800	glyma.Wm82.gnm4.Gm08:37302108	0	WGD
Glyma.01G023767	glyma.Wm82.gnm4.Gm01:2435453	Glyma.08G279900	glyma.Wm82.gnm4.Gm08:37340385	1.43e-51	WGD
Glyma.01G024000	glyma.Wm82.gnm4.Gm01:2464842	Glyma.08G280300	glyma.Wm82.gnm4.Gm08:37394218	3.43e-179	WGD
Glyma.01G024700	glyma.Wm82.gnm4.Gm01:2538332	Glyma.08G280600	glyma.Wm82.gnm4.Gm08:37551507	6.14e-120	WGD
Glyma.01G024800	glyma.Wm82.gnm4.Gm01:2546749	Glyma.08G280700	glyma.Wm82.gnm4.Gm08:37584824	0	WGD
Glyma.01G025000	glyma.Wm82.gnm4.Gm01:2567901	Glyma.08G281000	glyma.Wm82.gnm4.Gm08:37650743	4.37e-69	WGD
Glyma.01G095100	glyma.Wm82.gnm4.Gm01:30510103	Glyma.08G270701	glyma.Wm82.gnm4.Gm08:34558643	2.67e-201	WGD
Glyma.01G096300	glyma.Wm82.gnm4.Gm01:31547172	Glyma.08G271700	glyma.Wm82.gnm4.Gm08:34918352	6.08e-233	WGD
Glyma.01G096600	glyma.Wm82.gnm4.Gm01:31951672	Glyma.08G271900	glyma.Wm82.gnm4.Gm08:35013059	0	WGD
Glyma.01G096800	glyma.Wm82.gnm4.Gm01:32103816	Glyma.08G272000	glyma.Wm82.gnm4.Gm08:35045427	3.58e-112	WGD
Glyma.01G097000	glyma.Wm82.gnm4.Gm01:32153861	Glyma.08G272500	glyma.Wm82.gnm4.Gm08:35106494	6.20e-136	WGD
Glyma.01G097100	glyma.Wm82.gnm4.Gm01:32338796	Glyma.08G272600	glyma.Wm82.gnm4.Gm08:35128954	4.85e-208	WGD
Glyma.01G097200	glyma.Wm82.gnm4.Gm01:32590686	Glyma.08G272800	glyma.Wm82.gnm4.Gm08:35145578	1.16e-211	WGD
Glyma.01G097400	glyma.Wm82.gnm4.Gm01:32611594	Glyma.08G273100	glyma.Wm82.gnm4.Gm08:35193342	0	WGD
Glyma.01G097500	glyma.Wm82.gnm4.Gm01:32681747	Glyma.08G273200	glyma.Wm82.gnm4.Gm08:35218520	4.19e-211	WGD
Glyma.01G097700	glyma.Wm82.gnm4.Gm01:32716261	Glyma.08G273300	glyma.Wm82.gnm4.Gm08:35358914	1.24e-267	WGD
Glyma.01G097900	glyma.Wm82.gnm4.Gm01:32883728	Glyma.08G273400	glyma.Wm82.gnm4.Gm08:35365827	0	WGD
Glyma.01G098000	glyma.Wm82.gnm4.Gm01:33154045	Glyma.08G273500	glyma.Wm82.gnm4.Gm08:35396319	2.43e-233	WGD
Glyma.01G080500	glyma.Wm82.gnm4.Gm01:22510282	Glyma.08G261000	glyma.Wm82.gnm4.Gm08:24707501	1.54e-172	WGD
Glyma.01G081050	glyma.Wm82.gnm4.Gm01:23367781	Glyma.08G261450	glyma.Wm82.gnm4.Gm08:25796082	6.48e-45	WGD
Glyma.01G081100	glyma.Wm82.gnm4.Gm01:23368265	Glyma.08G261500	glyma.Wm82.gnm4.Gm08:25796534	1.90e-162	WGD
Glyma.01G081300	glyma.Wm82.gnm4.Gm01:23462177	Glyma.08G262800	glyma.Wm82.gnm4.Gm08:27904141	0	WGD
Glyma.01G081500	glyma.Wm82.gnm4.Gm01:23664952	Glyma.08G262900	glyma.Wm82.gnm4.Gm08:28199875	3.83e-188	WGD
Glyma.01G082000	glyma.Wm82.gnm4.Gm01:23922529	Glyma.08G263200	glyma.Wm82.gnm4.Gm08:28644986	1.18e-203	WGD
Glyma.01G082500	glyma.Wm82.gnm4.Gm01:24086956	Glyma.08G263700	glyma.Wm82.gnm4.Gm08:28866615	2.52e-70	WGD
Glyma.01G145400	glyma.Wm82.gnm4.Gm01:49122495	Glyma.08G036300	glyma.Wm82.gnm4.Gm08:2864552	7.63e-105	WGD
Glyma.01G145600	glyma.Wm82.gnm4.Gm01:49169921	Glyma.08G036100	glyma.Wm82.gnm4.Gm08:2842966	1.11e-61	WGD
Glyma.01G145900	glyma.Wm82.gnm4.Gm01:49200715	Glyma.08G036000	glyma.Wm82.gnm4.Gm08:2836329	5.91e-267	WGD
Glyma.01G146000	glyma.Wm82.gnm4.Gm01:49206266	Glyma.08G035900	glyma.Wm82.gnm4.Gm08:2831688	4.75e-176	WGD
Glyma.01G146100	glyma.Wm82.gnm4.Gm01:49234686	Glyma.08G035700	glyma.Wm82.gnm4.Gm08:2826935	1.58e-254	WGD
Glyma.01G146200	glyma.Wm82.gnm4.Gm01:49254592	Glyma.08G035600	glyma.Wm82.gnm4.Gm08:2822460	7.99e-21	WGD
Glyma.01G146300	glyma.Wm82.gnm4.Gm01:49258736	Glyma.08G035400	glyma.Wm82.gnm4.Gm08:2809634	9.93e-187	WGD
Glyma.01G146700	glyma.Wm82.gnm4.Gm01:49362749	Glyma.08G035300	glyma.Wm82.gnm4.Gm08:2797099	2.22e-241	WGD
Glyma.01G147400	glyma.Wm82.gnm4.Gm01:49497295	Glyma.08G035200	glyma.Wm82.gnm4.Gm08:2792243	1.03e-222	WGD
Glyma.01G147600	glyma.Wm82.gnm4.Gm01:49539754	Glyma.08G035000	glyma.Wm82.gnm4.Gm08:2778253	7.49e-68	WGD
Glyma.01G147700	glyma.Wm82.gnm4.Gm01:49588041	Glyma.09G212000	glyma.Wm82.gnm4.Gm09:44466169	2.59e-117	WGD
Glyma.01G147800	glyma.Wm82.gnm4.Gm01:49593566	Glyma.09G212100	glyma.Wm82.gnm4.Gm09:44470397	0	WGD
Glyma.01G148300	glyma.Wm82.gnm4.Gm01:49657850	Glyma.09G212200	glyma.Wm82.gnm4.Gm09:44493468	8.99e-202	WGD
Glyma.01G148401	glyma.Wm82.gnm4.Gm01:49663053	Glyma.09G212300	glyma.Wm82.gnm4.Gm09:44498467	2.01e-74	WGD
Glyma.01G148600	glyma.Wm82.gnm4.Gm01:49678509	Glyma.09G212500	glyma.Wm82.gnm4.Gm09:44508634	3.79e-207	WGD
Glyma.01G148800	glyma.Wm82.gnm4.Gm01:49689713	Glyma.09G212600	glyma.Wm82.gnm4.Gm09:44517433	4.15e-88	WGD
Glyma.01G148900	glyma.Wm82.gnm4.Gm01:49702116	Glyma.09G212800	glyma.Wm82.gnm4.Gm09:44527746	3.26e-229	WGD
Glyma.01G149000	glyma.Wm82.gnm4.Gm01:49710094	Glyma.09G212900	glyma.Wm82.gnm4.Gm09:44535305	0	WGD
Glyma.01G149300	glyma.Wm82.gnm4.Gm01:49726663	Glyma.09G213100	glyma.Wm82.gnm4.Gm09:44552125	0	WGD
Glyma.01G149400	glyma.Wm82.gnm4.Gm01:49758586	Glyma.09G213600	glyma.Wm82.gnm4.Gm09:44588968	1.38e-209	WGD
Glyma.01G149500	glyma.Wm82.gnm4.Gm01:49778861	Glyma.09G213700	glyma.Wm82.gnm4.Gm09:44596874	0	WGD
Glyma.01G149700	glyma.Wm82.gnm4.Gm01:49798718	Glyma.09G213800	glyma.Wm82.gnm4.Gm09:44606913	3.04e-198	WGD
Glyma.01G149800	glyma.Wm82.gnm4.Gm01:49808355	Glyma.09G213900	glyma.Wm82.gnm4.Gm09:44613847	0	WGD
Glyma.01G149900	glyma.Wm82.gnm4.Gm01:49814419	Glyma.09G214000	glyma.Wm82.gnm4.Gm09:44621235	1.21e-85	WGD
Glyma.01G150000	glyma.Wm82.gnm4.Gm01:49820573	Glyma.09G214100	glyma.Wm82.gnm4.Gm09:44626490	1.10e-169	WGD
Glyma.01G150100	glyma.Wm82.gnm4.Gm01:49822828	Glyma.09G214200	glyma.Wm82.gnm4.Gm09:44628786	8.54e-81	WGD
Glyma.01G150200	glyma.Wm82.gnm4.Gm01:49826048	Glyma.09G214300	glyma.Wm82.gnm4.Gm09:44632282	0	WGD
Glyma.01G150300	glyma.Wm82.gnm4.Gm01:49834455	Glyma.09G215301	glyma.Wm82.gnm4.Gm09:44755422	3.37e-228	WGD
Glyma.01G150400	glyma.Wm82.gnm4.Gm01:49850291	Glyma.09G215400	glyma.Wm82.gnm4.Gm09:44766673	6.15e-79	WGD
Glyma.01G150600	glyma.Wm82.gnm4.Gm01:49864361	Glyma.09G215500	glyma.Wm82.gnm4.Gm09:44772169	6.81e-37	WGD
Glyma.01G150700	glyma.Wm82.gnm4.Gm01:49873861	Glyma.09G215700	glyma.Wm82.gnm4.Gm09:44792234	0	WGD
Glyma.01G150800	glyma.Wm82.gnm4.Gm01:49886090	Glyma.09G215800	glyma.Wm82.gnm4.Gm09:44803857	2.56e-241	WGD
Glyma.01G151000	glyma.Wm82.gnm4.Gm01:49894198	Glyma.09G216000	glyma.Wm82.gnm4.Gm09:44812916	3.68e-57	WGD
Glyma.01G151100	glyma.Wm82.gnm4.Gm01:49907574	Glyma.09G216100	glyma.Wm82.gnm4.Gm09:44817902	2.87e-304	WGD
Glyma.01G151200	glyma.Wm82.gnm4.Gm01:49913506	Glyma.09G216200	glyma.Wm82.gnm4.Gm09:44822716	0	WGD
Glyma.01G151300	glyma.Wm82.gnm4.Gm01:49915497	Glyma.09G216300	glyma.Wm82.gnm4.Gm09:44824777	0	WGD
Glyma.01G151400	glyma.Wm82.gnm4.Gm01:49928010	Glyma.09G216600	glyma.Wm82.gnm4.Gm09:44845790	4.84e-74	WGD
Glyma.01G151466	glyma.Wm82.gnm4.Gm01:49931426	Glyma.09G216700	glyma.Wm82.gnm4.Gm09:44849747	1.36e-98	WGD
Glyma.01G151600	glyma.Wm82.gnm4.Gm01:49946526	Glyma.09G216800	glyma.Wm82.gnm4.Gm09:44865006	0	WGD
Glyma.01G151700	glyma.Wm82.gnm4.Gm01:49956814	Glyma.09G216900	glyma.Wm82.gnm4.Gm09:44875203	0	WGD
Glyma.01G151800	glyma.Wm82.gnm4.Gm01:49966186	Glyma.09G217000	glyma.Wm82.gnm4.Gm09:44881991	0	WGD
Glyma.01G151951	glyma.Wm82.gnm4.Gm01:49978747	Glyma.09G217100	glyma.Wm82.gnm4.Gm09:44888707	1.02e-32	WGD
Glyma.01G152100	glyma.Wm82.gnm4.Gm01:49994946	Glyma.09G217300	glyma.Wm82.gnm4.Gm09:44912977	0	WGD
Glyma.01G152200	glyma.Wm82.gnm4.Gm01:50027110	Glyma.09G217500	glyma.Wm82.gnm4.Gm09:44920081	4.58e-107	WGD
Glyma.01G152500	glyma.Wm82.gnm4.Gm01:50059630	Glyma.09G217700	glyma.Wm82.gnm4.Gm09:44943996	1.30e-197	WGD
Glyma.01G152600	glyma.Wm82.gnm4.Gm01:50067512	Glyma.09G217800	glyma.Wm82.gnm4.Gm09:44951718	2.01e-139	WGD
Glyma.01G152700	glyma.Wm82.gnm4.Gm01:50070206	Glyma.09G217900	glyma.Wm82.gnm4.Gm09:44954335	8.73e-161	WGD
Glyma.01G152800	glyma.Wm82.gnm4.Gm01:50087836	Glyma.09G218000	glyma.Wm82.gnm4.Gm09:44967761	3.86e-48	WGD
Glyma.01G152900	glyma.Wm82.gnm4.Gm01:50113608	Glyma.09G218100	glyma.Wm82.gnm4.Gm09:44990865	0	WGD
Glyma.01G153000	glyma.Wm82.gnm4.Gm01:50124014	Glyma.09G218300	glyma.Wm82.gnm4.Gm09:45001813	3.28e-129	WGD
Glyma.01G153100	glyma.Wm82.gnm4.Gm01:50127421	Glyma.09G218400	glyma.Wm82.gnm4.Gm09:45005770	5.42e-312	WGD
Glyma.01G153200	glyma.Wm82.gnm4.Gm01:50138854	Glyma.09G218500	glyma.Wm82.gnm4.Gm09:45017213	0	WGD
Glyma.01G153300	glyma.Wm82.gnm4.Gm01:50156525	Glyma.09G218600	glyma.Wm82.gnm4.Gm09:45036230	0	WGD
Glyma.01G155300	glyma.Wm82.gnm4.Gm01:50379640	Glyma.09G194900	glyma.Wm82.gnm4.Gm09:42833363	0	WGD
Glyma.01G155900	glyma.Wm82.gnm4.Gm01:50429855	Glyma.09G195100	glyma.Wm82.gnm4.Gm09:42863223	0	WGD
Glyma.01G156000	glyma.Wm82.gnm4.Gm01:50456094	Glyma.09G195400	glyma.Wm82.gnm4.Gm09:42889515	7.55e-194	WGD
Glyma.01G156200	glyma.Wm82.gnm4.Gm01:50468334	Glyma.09G195600	glyma.Wm82.gnm4.Gm09:42911343	6.18e-187	WGD
Glyma.01G156400	glyma.Wm82.gnm4.Gm01:50491015	Glyma.09G195700	glyma.Wm82.gnm4.Gm09:42925329	4.18e-228	WGD
Glyma.01G156500	glyma.Wm82.gnm4.Gm01:50502372	Glyma.09G195900	glyma.Wm82.gnm4.Gm09:42950469	2.55e-61	WGD
Glyma.01G156700	glyma.Wm82.gnm4.Gm01:50525163	Glyma.09G196000	glyma.Wm82.gnm4.Gm09:42954313	1.70e-280	WGD
Glyma.01G157000	glyma.Wm82.gnm4.Gm01:50572295	Glyma.09G196300	glyma.Wm82.gnm4.Gm09:42983654	1.76e-110	WGD
Glyma.01G157400	glyma.Wm82.gnm4.Gm01:50638908	Glyma.09G196700	glyma.Wm82.gnm4.Gm09:43013228	2.95e-60	WGD
Glyma.01G157500	glyma.Wm82.gnm4.Gm01:50648830	Glyma.09G196800	glyma.Wm82.gnm4.Gm09:43023593	2.57e-297	WGD
Glyma.01G157700	glyma.Wm82.gnm4.Gm01:50679964	Glyma.09G196900	glyma.Wm82.gnm4.Gm09:43050730	1.22e-212	WGD
Glyma.01G157800	glyma.Wm82.gnm4.Gm01:50690050	Glyma.09G197000	glyma.Wm82.gnm4.Gm09:43058597	0	WGD
Glyma.01G157900	glyma.Wm82.gnm4.Gm01:50698155	Glyma.09G197200	glyma.Wm82.gnm4.Gm09:43079615	0	WGD
Glyma.01G158200	glyma.Wm82.gnm4.Gm01:50730250	Glyma.09G197700	glyma.Wm82.gnm4.Gm09:43115044	1.73e-274	WGD
Glyma.01G158300	glyma.Wm82.gnm4.Gm01:50738923	Glyma.09G197900	glyma.Wm82.gnm4.Gm09:43130711	3.05e-148	WGD
Glyma.01G158600	glyma.Wm82.gnm4.Gm01:50772079	Glyma.09G198000	glyma.Wm82.gnm4.Gm09:43142982	0	WGD
Glyma.01G158750	glyma.Wm82.gnm4.Gm01:50794392	Glyma.09G198200	glyma.Wm82.gnm4.Gm09:43155903	1.43e-57	WGD
Glyma.01G158900	glyma.Wm82.gnm4.Gm01:50799799	Glyma.09G198400	glyma.Wm82.gnm4.Gm09:43173966	1.15e-82	WGD
Glyma.01G159301	glyma.Wm82.gnm4.Gm01:50834650	Glyma.09G198700	glyma.Wm82.gnm4.Gm09:43194844	1.85e-46	WGD
Glyma.01G159400	glyma.Wm82.gnm4.Gm01:50852676	Glyma.09G198950	glyma.Wm82.gnm4.Gm09:43218539	2.84e-39	WGD
Glyma.01G145300	glyma.Wm82.gnm4.Gm01:49117214	Glyma.09G193200	glyma.Wm82.gnm4.Gm09:42666740	2.58e-30	WGD
Glyma.01G145400	glyma.Wm82.gnm4.Gm01:49122495	Glyma.09G193300	glyma.Wm82.gnm4.Gm09:42669979	0	WGD
Glyma.01G145600	glyma.Wm82.gnm4.Gm01:49169921	Glyma.09G193400	glyma.Wm82.gnm4.Gm09:42690097	3.99e-101	WGD
Glyma.01G145900	glyma.Wm82.gnm4.Gm01:49200715	Glyma.09G193451	glyma.Wm82.gnm4.Gm09:42701498	4.19e-83	WGD
Glyma.01G146000	glyma.Wm82.gnm4.Gm01:49206266	Glyma.09G193500	glyma.Wm82.gnm4.Gm09:42706724	2.16e-219	WGD
Glyma.01G146100	glyma.Wm82.gnm4.Gm01:49234686	Glyma.09G193600	glyma.Wm82.gnm4.Gm09:42711480	1.02e-279	WGD
Glyma.01G146200	glyma.Wm82.gnm4.Gm01:49254592	Glyma.09G193700	glyma.Wm82.gnm4.Gm09:42718220	2.79e-82	WGD
Glyma.01G146300	glyma.Wm82.gnm4.Gm01:49258736	Glyma.09G193800	glyma.Wm82.gnm4.Gm09:42722385	1.13e-238	WGD
Glyma.01G146400	glyma.Wm82.gnm4.Gm01:49278665	Glyma.09G193900	glyma.Wm82.gnm4.Gm09:42732823	1.78e-312	WGD
Glyma.01G146500	glyma.Wm82.gnm4.Gm01:49283932	Glyma.09G194100	glyma.Wm82.gnm4.Gm09:42738025	1.63e-226	WGD
Glyma.01G146600	glyma.Wm82.gnm4.Gm01:49289379	Glyma.09G194200	glyma.Wm82.gnm4.Gm09:42743486	0	WGD
Glyma.01G146700	glyma.Wm82.gnm4.Gm01:49362749	Glyma.09G194400	glyma.Wm82.gnm4.Gm09:42763995	0	WGD
Glyma.01G147300	glyma.Wm82.gnm4.Gm01:49490999	Glyma.09G194500	glyma.Wm82.gnm4.Gm09:42769731	3.67e-232	WGD
Glyma.01G147500	glyma.Wm82.gnm4.Gm01:49501784	Glyma.09G194600	glyma.Wm82.gnm4.Gm09:42779427	5.35e-216	WGD
Glyma.01G147600	glyma.Wm82.gnm4.Gm01:49539754	Glyma.09G194800	glyma.Wm82.gnm4.Gm09:42799689	6.87e-114	WGD
Glyma.01G009500	glyma.Wm82.gnm4.Gm01:939656	Glyma.09G211500	glyma.Wm82.gnm4.Gm09:44407183	8.72e-64	WGD
Glyma.01G009600	glyma.Wm82.gnm4.Gm01:942434	Glyma.09G211400	glyma.Wm82.gnm4.Gm09:44403965	3.01e-156	WGD
Glyma.01G009800	glyma.Wm82.gnm4.Gm01:964684	Glyma.09G211300	glyma.Wm82.gnm4.Gm09:44386438	2.82e-90	WGD
Glyma.01G009900	glyma.Wm82.gnm4.Gm01:972266	Glyma.09G211200	glyma.Wm82.gnm4.Gm09:44379418	1.42e-297	WGD
Glyma.01G010000	glyma.Wm82.gnm4.Gm01:978202	Glyma.09G211102	glyma.Wm82.gnm4.Gm09:44373248	2.30e-64	WGD
Glyma.01G010100	glyma.Wm82.gnm4.Gm01:985648	Glyma.09G211000	glyma.Wm82.gnm4.Gm09:44363976	0	WGD
Glyma.01G010200	glyma.Wm82.gnm4.Gm01:998076	Glyma.09G210900	glyma.Wm82.gnm4.Gm09:44355377	1.26e-298	WGD
Glyma.01G010300	glyma.Wm82.gnm4.Gm01:1006221	Glyma.09G210800	glyma.Wm82.gnm4.Gm09:44345118	6.93e-181	WGD
Glyma.01G010400	glyma.Wm82.gnm4.Gm01:1013987	Glyma.09G210700	glyma.Wm82.gnm4.Gm09:44336329	0	WGD
Glyma.01G010500	glyma.Wm82.gnm4.Gm01:1023634	Glyma.09G210600	glyma.Wm82.gnm4.Gm09:44327335	0	WGD
Glyma.01G010800	glyma.Wm82.gnm4.Gm01:1041390	Glyma.09G210300	glyma.Wm82.gnm4.Gm09:44308631	0	WGD
Glyma.01G010900	glyma.Wm82.gnm4.Gm01:1052566	Glyma.09G210200	glyma.Wm82.gnm4.Gm09:44302084	3.01e-101	WGD
Glyma.01G011000	glyma.Wm82.gnm4.Gm01:1058036	Glyma.09G210100	glyma.Wm82.gnm4.Gm09:44299229	1.79e-50	WGD
Glyma.01G011100	glyma.Wm82.gnm4.Gm01:1061903	Glyma.09G210000	glyma.Wm82.gnm4.Gm09:44291673	3.70e-269	WGD
Glyma.01G011200	glyma.Wm82.gnm4.Gm01:1071493	Glyma.09G209900	glyma.Wm82.gnm4.Gm09:44282268	0	WGD
Glyma.01G011300	glyma.Wm82.gnm4.Gm01:1089567	Glyma.09G209700	glyma.Wm82.gnm4.Gm09:44266427	0	WGD
Glyma.01G011400	glyma.Wm82.gnm4.Gm01:1092782	Glyma.09G209600	glyma.Wm82.gnm4.Gm09:44262352	1.54e-128	WGD
Glyma.01G012100	glyma.Wm82.gnm4.Gm01:1167085	Glyma.09G209400	glyma.Wm82.gnm4.Gm09:44247197	2.84e-140	WGD
Glyma.01G012300	glyma.Wm82.gnm4.Gm01:1195363	Glyma.09G209300	glyma.Wm82.gnm4.Gm09:44240590	3.45e-104	WGD
Glyma.01G012400	glyma.Wm82.gnm4.Gm01:1200660	Glyma.09G209200	glyma.Wm82.gnm4.Gm09:44231747	1.41e-263	WGD
Glyma.01G012500	glyma.Wm82.gnm4.Gm01:1206669	Glyma.09G209100	glyma.Wm82.gnm4.Gm09:44226023	5.93e-319	WGD
Glyma.01G013300	glyma.Wm82.gnm4.Gm01:1270640	Glyma.09G208700	glyma.Wm82.gnm4.Gm09:44199111	4.89e-209	WGD
Glyma.01G013600	glyma.Wm82.gnm4.Gm01:1304893	Glyma.09G208500	glyma.Wm82.gnm4.Gm09:44173135	6.11e-248	WGD
Glyma.01G013800	glyma.Wm82.gnm4.Gm01:1316668	Glyma.09G208400	glyma.Wm82.gnm4.Gm09:44169314	0	WGD
Glyma.01G013900	glyma.Wm82.gnm4.Gm01:1330318	Glyma.09G208300	glyma.Wm82.gnm4.Gm09:44151643	9.73e-199	WGD
Glyma.01G014000	glyma.Wm82.gnm4.Gm01:1340255	Glyma.09G208200	glyma.Wm82.gnm4.Gm09:44143460	0	WGD
Glyma.01G014100	glyma.Wm82.gnm4.Gm01:1354751	Glyma.09G208000	glyma.Wm82.gnm4.Gm09:44127321	1.68e-269	WGD
Glyma.01G014200	glyma.Wm82.gnm4.Gm01:1375555	Glyma.09G207900	glyma.Wm82.gnm4.Gm09:44104547	4.01e-278	WGD
Glyma.01G014400	glyma.Wm82.gnm4.Gm01:1391553	Glyma.09G207700	glyma.Wm82.gnm4.Gm09:44094325	1.43e-206	WGD
Glyma.01G014500	glyma.Wm82.gnm4.Gm01:1397444	Glyma.09G207600	glyma.Wm82.gnm4.Gm09:44090982	7.59e-190	WGD
Glyma.01G014600	glyma.Wm82.gnm4.Gm01:1407340	Glyma.09G207500	glyma.Wm82.gnm4.Gm09:44080920	0	WGD
Glyma.01G014700	glyma.Wm82.gnm4.Gm01:1431333	Glyma.09G207400	glyma.Wm82.gnm4.Gm09:44060504	0	WGD
Glyma.01G014800	glyma.Wm82.gnm4.Gm01:1462363	Glyma.09G207300	glyma.Wm82.gnm4.Gm09:44033616	4.35e-204	WGD
Glyma.01G015000	glyma.Wm82.gnm4.Gm01:1488148	Glyma.09G207200	glyma.Wm82.gnm4.Gm09:44010062	0	WGD
Glyma.01G015100	glyma.Wm82.gnm4.Gm01:1499285	Glyma.09G207151	glyma.Wm82.gnm4.Gm09:44003077	2.79e-100	WGD
Glyma.01G015300	glyma.Wm82.gnm4.Gm01:1510083	Glyma.09G207100	glyma.Wm82.gnm4.Gm09:44000583	3.35e-118	WGD
Glyma.01G015400	glyma.Wm82.gnm4.Gm01:1512889	Glyma.09G207000	glyma.Wm82.gnm4.Gm09:43998581	3.62e-75	WGD
Glyma.01G015500	glyma.Wm82.gnm4.Gm01:1519013	Glyma.09G206900	glyma.Wm82.gnm4.Gm09:43990392	1.11e-173	WGD
Glyma.01G015600	glyma.Wm82.gnm4.Gm01:1524622	Glyma.09G206800	glyma.Wm82.gnm4.Gm09:43980735	1.94e-173	WGD
Glyma.01G015700	glyma.Wm82.gnm4.Gm01:1531403	Glyma.09G206700	glyma.Wm82.gnm4.Gm09:43975495	3.45e-48	WGD
Glyma.01G015900	glyma.Wm82.gnm4.Gm01:1539743	Glyma.09G206600	glyma.Wm82.gnm4.Gm09:43966611	0	WGD
Glyma.01G016100	glyma.Wm82.gnm4.Gm01:1551631	Glyma.09G206551	glyma.Wm82.gnm4.Gm09:43961369	9.82e-23	WGD
Glyma.01G016400	glyma.Wm82.gnm4.Gm01:1564917	Glyma.09G206400	glyma.Wm82.gnm4.Gm09:43943141	1.16e-145	WGD
Glyma.01G016500	glyma.Wm82.gnm4.Gm01:1576651	Glyma.09G206300	glyma.Wm82.gnm4.Gm09:43925253	0	WGD
Glyma.01G016600	glyma.Wm82.gnm4.Gm01:1595357	Glyma.09G206200	glyma.Wm82.gnm4.Gm09:43907923	1.33e-226	WGD
Glyma.01G016700	glyma.Wm82.gnm4.Gm01:1601716	Glyma.09G206100	glyma.Wm82.gnm4.Gm09:43901879	1.19e-219	WGD
Glyma.01G016800	glyma.Wm82.gnm4.Gm01:1611641	Glyma.09G206000	glyma.Wm82.gnm4.Gm09:43892024	3.97e-168	WGD
Glyma.01G016900	glyma.Wm82.gnm4.Gm01:1617489	Glyma.09G205900	glyma.Wm82.gnm4.Gm09:43886873	1.53e-267	WGD
Glyma.01G017100	glyma.Wm82.gnm4.Gm01:1636562	Glyma.09G205700	glyma.Wm82.gnm4.Gm09:43867169	1.41e-220	WGD
Glyma.01G017300	glyma.Wm82.gnm4.Gm01:1651016	Glyma.09G205600	glyma.Wm82.gnm4.Gm09:43856320	2.36e-244	WGD
Glyma.01G017400	glyma.Wm82.gnm4.Gm01:1656366	Glyma.09G205500	glyma.Wm82.gnm4.Gm09:43848011	1.36e-154	WGD
Glyma.01G017700	glyma.Wm82.gnm4.Gm01:1692460	Glyma.09G205300	glyma.Wm82.gnm4.Gm09:43823931	9.54e-173	WGD
Glyma.01G017800	glyma.Wm82.gnm4.Gm01:1724690	Glyma.09G205100	glyma.Wm82.gnm4.Gm09:43802593	1.73e-136	WGD
Glyma.01G018000	glyma.Wm82.gnm4.Gm01:1738923	Glyma.09G205000	glyma.Wm82.gnm4.Gm09:43788445	7.59e-90	WGD
Glyma.01G018300	glyma.Wm82.gnm4.Gm01:1752711	Glyma.09G204600	glyma.Wm82.gnm4.Gm09:43771732	0	WGD
Glyma.01G018400	glyma.Wm82.gnm4.Gm01:1775260	Glyma.09G204500	glyma.Wm82.gnm4.Gm09:43751420	0	WGD
Glyma.01G018500	glyma.Wm82.gnm4.Gm01:1785158	Glyma.09G204400	glyma.Wm82.gnm4.Gm09:43741775	9.73e-68	WGD
Glyma.01G018600	glyma.Wm82.gnm4.Gm01:1786487	Glyma.09G204200	glyma.Wm82.gnm4.Gm09:43740453	4.29e-92	WGD
Glyma.01G018800	glyma.Wm82.gnm4.Gm01:1806791	Glyma.09G204100	glyma.Wm82.gnm4.Gm09:43722991	1.73e-147	WGD
Glyma.01G018900	glyma.Wm82.gnm4.Gm01:1817031	Glyma.09G204000	glyma.Wm82.gnm4.Gm09:43714250	3.94e-53	WGD
Glyma.01G019000	glyma.Wm82.gnm4.Gm01:1820933	Glyma.09G203900	glyma.Wm82.gnm4.Gm09:43710712	1.73e-204	WGD
Glyma.01G019100	glyma.Wm82.gnm4.Gm01:1829481	Glyma.09G203650	glyma.Wm82.gnm4.Gm09:43688208	6.24e-107	WGD
Glyma.01G019200	glyma.Wm82.gnm4.Gm01:1842038	Glyma.09G203500	glyma.Wm82.gnm4.Gm09:43676678	0	WGD
Glyma.01G019300	glyma.Wm82.gnm4.Gm01:1868970	Glyma.09G203400	glyma.Wm82.gnm4.Gm09:43653769	0	WGD
Glyma.01G019400	glyma.Wm82.gnm4.Gm01:1890034	Glyma.09G203300	glyma.Wm82.gnm4.Gm09:43630801	2.39e-241	WGD
Glyma.01G019500	glyma.Wm82.gnm4.Gm01:1908953	Glyma.09G203200	glyma.Wm82.gnm4.Gm09:43616039	3.19e-81	WGD
Glyma.01G019600	glyma.Wm82.gnm4.Gm01:1933088	Glyma.09G203100	glyma.Wm82.gnm4.Gm09:43606563	3.80e-209	WGD
Glyma.01G019700	glyma.Wm82.gnm4.Gm01:1944435	Glyma.09G203000	glyma.Wm82.gnm4.Gm09:43601823	8.84e-230	WGD
Glyma.01G019800	glyma.Wm82.gnm4.Gm01:1978928	Glyma.09G202600	glyma.Wm82.gnm4.Gm09:43558110	0	WGD
Glyma.01G019900	glyma.Wm82.gnm4.Gm01:1987178	Glyma.09G202500	glyma.Wm82.gnm4.Gm09:43548088	2.30e-282	WGD
Glyma.01G020000	glyma.Wm82.gnm4.Gm01:1998467	Glyma.09G202401	glyma.Wm82.gnm4.Gm09:43539156	3.36e-175	WGD
Glyma.01G020100	glyma.Wm82.gnm4.Gm01:2008015	Glyma.09G202300	glyma.Wm82.gnm4.Gm09:43526168	0	WGD
Glyma.01G020200	glyma.Wm82.gnm4.Gm01:2017868	Glyma.09G202200	glyma.Wm82.gnm4.Gm09:43523416	6.14e-54	WGD
Glyma.01G020300	glyma.Wm82.gnm4.Gm01:2019702	Glyma.09G202100	glyma.Wm82.gnm4.Gm09:43514487	0	WGD
Glyma.01G020400	glyma.Wm82.gnm4.Gm01:2043164	Glyma.09G201900	glyma.Wm82.gnm4.Gm09:43494918	3.45e-63	WGD
Glyma.01G020500	glyma.Wm82.gnm4.Gm01:2047706	Glyma.09G201700	glyma.Wm82.gnm4.Gm09:43475379	2.43e-143	WGD
Glyma.01G020600	glyma.Wm82.gnm4.Gm01:2074126	Glyma.09G201400	glyma.Wm82.gnm4.Gm09:43460595	1.87e-85	WGD
Glyma.01G020800	glyma.Wm82.gnm4.Gm01:2099334	Glyma.09G201300	glyma.Wm82.gnm4.Gm09:43434741	0	WGD
Glyma.01G020900	glyma.Wm82.gnm4.Gm01:2111903	Glyma.09G201100	glyma.Wm82.gnm4.Gm09:43418867	6.87e-104	WGD
Glyma.01G021100	glyma.Wm82.gnm4.Gm01:2147441	Glyma.09G201000	glyma.Wm82.gnm4.Gm09:43406746	1.02e-192	WGD
Glyma.01G021200	glyma.Wm82.gnm4.Gm01:2155649	Glyma.09G200800	glyma.Wm82.gnm4.Gm09:43390352	0	WGD
Glyma.01G021301	glyma.Wm82.gnm4.Gm01:2167665	Glyma.09G200700	glyma.Wm82.gnm4.Gm09:43380573	7.65e-125	WGD
Glyma.01G021400	glyma.Wm82.gnm4.Gm01:2178089	Glyma.09G200300	glyma.Wm82.gnm4.Gm09:43355205	0	WGD
Glyma.01G021600	glyma.Wm82.gnm4.Gm01:2196967	Glyma.09G200000	glyma.Wm82.gnm4.Gm09:43339521	1.02e-313	WGD
Glyma.01G022400	glyma.Wm82.gnm4.Gm01:2245313	Glyma.09G199900	glyma.Wm82.gnm4.Gm09:43323768	9.67e-301	WGD
Glyma.01G022500	glyma.Wm82.gnm4.Gm01:2255295	Glyma.09G199800	glyma.Wm82.gnm4.Gm09:43317139	0	WGD
Glyma.01G022600	glyma.Wm82.gnm4.Gm01:2290478	Glyma.09G199700	glyma.Wm82.gnm4.Gm09:43293693	0	WGD
Glyma.01G022700	glyma.Wm82.gnm4.Gm01:2296799	Glyma.09G199600	glyma.Wm82.gnm4.Gm09:43287909	0	WGD
Glyma.01G022800	glyma.Wm82.gnm4.Gm01:2305727	Glyma.09G199500	glyma.Wm82.gnm4.Gm09:43280427	0	WGD
Glyma.01G022900	glyma.Wm82.gnm4.Gm01:2313055	Glyma.09G199400	glyma.Wm82.gnm4.Gm09:43275834	0	WGD
Glyma.01G023000	glyma.Wm82.gnm4.Gm01:2323424	Glyma.09G199300	glyma.Wm82.gnm4.Gm09:43269814	6.34e-115	WGD
Glyma.01G023100	glyma.Wm82.gnm4.Gm01:2337462	Glyma.09G199166	glyma.Wm82.gnm4.Gm09:43254204	1.43e-98	WGD
Glyma.01G023200	glyma.Wm82.gnm4.Gm01:2341584	Glyma.09G199100	glyma.Wm82.gnm4.Gm09:43245153	0	WGD
Glyma.01G023300	glyma.Wm82.gnm4.Gm01:2352424	Glyma.09G199000	glyma.Wm82.gnm4.Gm09:43232521	0	WGD
Glyma.01G127600	glyma.Wm82.gnm4.Gm01:45043859	Glyma.09G280700	glyma.Wm82.gnm4.Gm09:49965547	6.87e-169	WGD
Glyma.01G127900	glyma.Wm82.gnm4.Gm01:45108304	Glyma.09G280600	glyma.Wm82.gnm4.Gm09:49946530	6.58e-157	WGD
Glyma.01G128000	glyma.Wm82.gnm4.Gm01:45119133	Glyma.09G280300	glyma.Wm82.gnm4.Gm09:49934826	3.24e-70	WGD
Glyma.01G128100	glyma.Wm82.gnm4.Gm01:45122590	Glyma.09G280200	glyma.Wm82.gnm4.Gm09:49931331	2.49e-175	WGD
Glyma.01G128500	glyma.Wm82.gnm4.Gm01:45218584	Glyma.09G280000	glyma.Wm82.gnm4.Gm09:49917310	2.87e-50	WGD
Glyma.01G128700	glyma.Wm82.gnm4.Gm01:45229942	Glyma.09G279900	glyma.Wm82.gnm4.Gm09:49909316	0	WGD
Glyma.01G129000	glyma.Wm82.gnm4.Gm01:45362599	Glyma.09G279000	glyma.Wm82.gnm4.Gm09:49818546	1.07e-86	WGD
Glyma.01G129700	glyma.Wm82.gnm4.Gm01:45522191	Glyma.09G278100	glyma.Wm82.gnm4.Gm09:49731543	8.20e-67	WGD
Glyma.01G130200	glyma.Wm82.gnm4.Gm01:45589813	Glyma.09G278000	glyma.Wm82.gnm4.Gm09:49726781	1.86e-35	WGD
Glyma.01G131200	glyma.Wm82.gnm4.Gm01:45806082	Glyma.09G277500	glyma.Wm82.gnm4.Gm09:49680847	2.32e-52	WGD
Glyma.01G131300	glyma.Wm82.gnm4.Gm01:45841752	Glyma.09G277300	glyma.Wm82.gnm4.Gm09:49662411	7.46e-149	WGD
Glyma.01G131400	glyma.Wm82.gnm4.Gm01:45884305	Glyma.09G277100	glyma.Wm82.gnm4.Gm09:49648548	2.99e-77	WGD
Glyma.01G131500	glyma.Wm82.gnm4.Gm01:45896253	Glyma.09G277000	glyma.Wm82.gnm4.Gm09:49634585	1.68e-279	WGD
Glyma.01G131900	glyma.Wm82.gnm4.Gm01:45961226	Glyma.09G276400	glyma.Wm82.gnm4.Gm09:49577194	9.56e-81	WGD
Glyma.01G132000	glyma.Wm82.gnm4.Gm01:46007187	Glyma.09G276300	glyma.Wm82.gnm4.Gm09:49552495	6.39e-268	WGD
Glyma.01G132200	glyma.Wm82.gnm4.Gm01:46056650	Glyma.09G276100	glyma.Wm82.gnm4.Gm09:49529754	8.42e-286	WGD
Glyma.01G132300	glyma.Wm82.gnm4.Gm01:46179100	Glyma.09G275900	glyma.Wm82.gnm4.Gm09:49519565	2.23e-214	WGD
Glyma.01G132400	glyma.Wm82.gnm4.Gm01:46200530	Glyma.09G275802	glyma.Wm82.gnm4.Gm09:49508663	3.08e-157	WGD
Glyma.01G132500	glyma.Wm82.gnm4.Gm01:46290026	Glyma.09G275500	glyma.Wm82.gnm4.Gm09:49497113	8.23e-32	WGD
Glyma.01G132866	glyma.Wm82.gnm4.Gm01:46352179	Glyma.09G275100	glyma.Wm82.gnm4.Gm09:49470523	2.10e-84	WGD
Glyma.01G133300	glyma.Wm82.gnm4.Gm01:46457442	Glyma.09G274600	glyma.Wm82.gnm4.Gm09:49441070	9.74e-287	WGD
Glyma.01G142300	glyma.Wm82.gnm4.Gm01:48566745	Glyma.09G269800	glyma.Wm82.gnm4.Gm09:49078769	9.44e-130	WGD
Glyma.01G142900	glyma.Wm82.gnm4.Gm01:48737022	Glyma.09G269100	glyma.Wm82.gnm4.Gm09:49043191	5.26e-64	WGD
Glyma.01G143100	glyma.Wm82.gnm4.Gm01:48747620	Glyma.09G268900	glyma.Wm82.gnm4.Gm09:49031471	7.63e-161	WGD
Glyma.01G143900	glyma.Wm82.gnm4.Gm01:48889783	Glyma.09G268700	glyma.Wm82.gnm4.Gm09:49006559	4.63e-95	WGD
Glyma.01G144200	glyma.Wm82.gnm4.Gm01:48913830	Glyma.09G268400	glyma.Wm82.gnm4.Gm09:48986594	0	WGD
Glyma.01G144500	glyma.Wm82.gnm4.Gm01:48976070	Glyma.09G268300	glyma.Wm82.gnm4.Gm09:48972714	0	WGD
Glyma.01G144700	glyma.Wm82.gnm4.Gm01:49024944	Glyma.09G268100	glyma.Wm82.gnm4.Gm09:48962404	3.67e-28	WGD
Glyma.01G095600	glyma.Wm82.gnm4.Gm01:30168631	Glyma.09G205600	glyma.Wm82.gnm4.Gm09:43856320	1.19e-139	WGD
Glyma.01G096600	glyma.Wm82.gnm4.Gm01:31951672	Glyma.09G204500	glyma.Wm82.gnm4.Gm09:43751420	2.44e-251	WGD
Glyma.01G097000	glyma.Wm82.gnm4.Gm01:32153861	Glyma.09G204100	glyma.Wm82.gnm4.Gm09:43722991	7.15e-96	WGD
Glyma.01G097100	glyma.Wm82.gnm4.Gm01:32338796	Glyma.09G203900	glyma.Wm82.gnm4.Gm09:43710712	3.57e-181	WGD
Glyma.01G097400	glyma.Wm82.gnm4.Gm01:32611594	Glyma.09G203500	glyma.Wm82.gnm4.Gm09:43676678	0	WGD
Glyma.01G097900	glyma.Wm82.gnm4.Gm01:32883728	Glyma.09G203400	glyma.Wm82.gnm4.Gm09:43653769	7.70e-186	WGD
Glyma.01G098000	glyma.Wm82.gnm4.Gm01:33154045	Glyma.09G203300	glyma.Wm82.gnm4.Gm09:43630801	1.30e-199	WGD
Glyma.01G236100	glyma.Wm82.gnm4.Gm01:57252615	Glyma.10G245600	glyma.Wm82.gnm4.Gm10:47477830	1.06e-47	WGD
Glyma.01G236800	glyma.Wm82.gnm4.Gm01:57305814	Glyma.10G247000	glyma.Wm82.gnm4.Gm10:47608976	2.70e-103	WGD
Glyma.01G237000	glyma.Wm82.gnm4.Gm01:57320835	Glyma.10G247200	glyma.Wm82.gnm4.Gm10:47635718	4.00e-51	WGD
Glyma.01G237300	glyma.Wm82.gnm4.Gm01:57332866	Glyma.10G247400	glyma.Wm82.gnm4.Gm10:47656486	5.31e-47	WGD
Glyma.01G237900	glyma.Wm82.gnm4.Gm01:57358550	Glyma.10G247925	glyma.Wm82.gnm4.Gm10:47700845	5.07e-39	WGD
Glyma.01G238500	glyma.Wm82.gnm4.Gm01:57391545	Glyma.10G248500	glyma.Wm82.gnm4.Gm10:47748284	8.75e-37	WGD
Glyma.01G238800	glyma.Wm82.gnm4.Gm01:57417983	Glyma.10G249400	glyma.Wm82.gnm4.Gm10:47834593	5.23e-277	WGD
Glyma.01G238900	glyma.Wm82.gnm4.Gm01:57425176	Glyma.10G249600	glyma.Wm82.gnm4.Gm10:47857582	4.62e-67	WGD
Glyma.01G239200	glyma.Wm82.gnm4.Gm01:57444147	Glyma.10G250100	glyma.Wm82.gnm4.Gm10:47899092	2.35e-278	WGD
Glyma.01G239300	glyma.Wm82.gnm4.Gm01:57452060	Glyma.10G250200	glyma.Wm82.gnm4.Gm10:47911356	1.89e-120	WGD
Glyma.01G239600	glyma.Wm82.gnm4.Gm01:57468107	Glyma.10G250300	glyma.Wm82.gnm4.Gm10:47916222	1.65e-130	WGD
Glyma.01G239800	glyma.Wm82.gnm4.Gm01:57481832	Glyma.10G250700	glyma.Wm82.gnm4.Gm10:47956615	7.45e-30	WGD
Glyma.01G239900	glyma.Wm82.gnm4.Gm01:57492951	Glyma.10G251000	glyma.Wm82.gnm4.Gm10:47983362	1.10e-96	WGD
Glyma.01G240100	glyma.Wm82.gnm4.Gm01:57506772	Glyma.10G251300	glyma.Wm82.gnm4.Gm10:48015813	1.81e-300	WGD
Glyma.01G240500	glyma.Wm82.gnm4.Gm01:57539051	Glyma.10G252400	glyma.Wm82.gnm4.Gm10:48091298	5.36e-82	WGD
Glyma.01G241000	glyma.Wm82.gnm4.Gm01:57561224	Glyma.10G252700	glyma.Wm82.gnm4.Gm10:48121333	2.59e-189	WGD
Glyma.01G084800	glyma.Wm82.gnm4.Gm01:25188659	Glyma.10G204100	glyma.Wm82.gnm4.Gm10:43601983	4.54e-289	WGD
Glyma.01G086700	glyma.Wm82.gnm4.Gm01:25906608	Glyma.10G204200	glyma.Wm82.gnm4.Gm10:43615953	7.67e-127	WGD
Glyma.01G086800	glyma.Wm82.gnm4.Gm01:26178280	Glyma.10G204300	glyma.Wm82.gnm4.Gm10:43629601	1.61e-113	WGD
Glyma.01G087500	glyma.Wm82.gnm4.Gm01:26491094	Glyma.10G204400	glyma.Wm82.gnm4.Gm10:43638478	8.41e-152	WGD
Glyma.01G088000	glyma.Wm82.gnm4.Gm01:26733312	Glyma.10G204600	glyma.Wm82.gnm4.Gm10:43667474	9.64e-21	WGD
Glyma.01G088200	glyma.Wm82.gnm4.Gm01:26764206	Glyma.10G204700	glyma.Wm82.gnm4.Gm10:43676415	1.16e-236	WGD
Glyma.01G088300	glyma.Wm82.gnm4.Gm01:26864508	Glyma.10G205000	glyma.Wm82.gnm4.Gm10:43712504	5.87e-108	WGD
Glyma.01G090200	glyma.Wm82.gnm4.Gm01:27306918	Glyma.10G205300	glyma.Wm82.gnm4.Gm10:43755144	3.60e-132	WGD
Glyma.01G090400	glyma.Wm82.gnm4.Gm01:27376401	Glyma.10G205400	glyma.Wm82.gnm4.Gm10:43765215	1.25e-39	WGD
Glyma.01G091000	glyma.Wm82.gnm4.Gm01:27520602	Glyma.10G205500	glyma.Wm82.gnm4.Gm10:43775720	0	WGD
Glyma.01G091100	glyma.Wm82.gnm4.Gm01:27605553	Glyma.10G205600	glyma.Wm82.gnm4.Gm10:43809270	0	WGD
Glyma.01G080500	glyma.Wm82.gnm4.Gm01:22510282	Glyma.10G273200	glyma.Wm82.gnm4.Gm10:49641780	1.36e-54	WGD
Glyma.01G080600	glyma.Wm82.gnm4.Gm01:22753963	Glyma.10G273600	glyma.Wm82.gnm4.Gm10:49695056	2.24e-141	WGD
Glyma.01G081100	glyma.Wm82.gnm4.Gm01:23368265	Glyma.10G274600	glyma.Wm82.gnm4.Gm10:49827866	8.45e-88	WGD
Glyma.01G081300	glyma.Wm82.gnm4.Gm01:23462177	Glyma.10G274700	glyma.Wm82.gnm4.Gm10:49842602	0	WGD
Glyma.01G081500	glyma.Wm82.gnm4.Gm01:23664952	Glyma.10G275100	glyma.Wm82.gnm4.Gm10:49872840	3.96e-190	WGD
Glyma.01G082500	glyma.Wm82.gnm4.Gm01:24086956	Glyma.10G275300	glyma.Wm82.gnm4.Gm10:49886231	2.54e-47	WGD
Glyma.01G082700	glyma.Wm82.gnm4.Gm01:24160145	Glyma.10G275400	glyma.Wm82.gnm4.Gm10:49892648	3.63e-154	WGD
Glyma.01G083700	glyma.Wm82.gnm4.Gm01:24558870	Glyma.10G275700	glyma.Wm82.gnm4.Gm10:49906878	7.00e-263	WGD
Glyma.01G084200	glyma.Wm82.gnm4.Gm01:24746730	Glyma.10G276100	glyma.Wm82.gnm4.Gm10:49931999	3.24e-196	WGD
Glyma.01G084500	glyma.Wm82.gnm4.Gm01:24897111	Glyma.10G276200	glyma.Wm82.gnm4.Gm10:49939167	8.92e-293	WGD
Glyma.01G235000	glyma.Wm82.gnm4.Gm01:57194877	Glyma.10G246800	glyma.Wm82.gnm4.Gm10:47585779	1.44e-52	WGD
Glyma.01G235300	glyma.Wm82.gnm4.Gm01:57218987	Glyma.10G246000	glyma.Wm82.gnm4.Gm10:47512615	0	WGD
Glyma.01G236300	glyma.Wm82.gnm4.Gm01:57268726	Glyma.10G245500	glyma.Wm82.gnm4.Gm10:47467748	0	WGD
Glyma.01G236400	glyma.Wm82.gnm4.Gm01:57286435	Glyma.10G245400	glyma.Wm82.gnm4.Gm10:47453635	0	WGD
Glyma.01G236500	glyma.Wm82.gnm4.Gm01:57294867	Glyma.10G245300	glyma.Wm82.gnm4.Gm10:47450562	6.84e-81	WGD
Glyma.01G236600	glyma.Wm82.gnm4.Gm01:57296064	Glyma.10G245200	glyma.Wm82.gnm4.Gm10:47447642	5.09e-179	WGD
Glyma.01G228100	glyma.Wm82.gnm4.Gm01:56723584	Glyma.11G010800	glyma.Wm82.gnm4.Gm11:755337	3.39e-197	WGD
Glyma.01G228200	glyma.Wm82.gnm4.Gm01:56731949	Glyma.11G010900	glyma.Wm82.gnm4.Gm11:762774	0	WGD
Glyma.01G228300	glyma.Wm82.gnm4.Gm01:56741965	Glyma.11G011100	glyma.Wm82.gnm4.Gm11:774825	2.19e-262	WGD
Glyma.01G228400	glyma.Wm82.gnm4.Gm01:56746126	Glyma.11G011200	glyma.Wm82.gnm4.Gm11:779040	8.18e-120	WGD
Glyma.01G228500	glyma.Wm82.gnm4.Gm01:56749349	Glyma.11G011300	glyma.Wm82.gnm4.Gm11:783400	0	WGD
Glyma.01G228600	glyma.Wm82.gnm4.Gm01:56755112	Glyma.11G011400	glyma.Wm82.gnm4.Gm11:789776	1.68e-27	WGD
Glyma.01G228700	glyma.Wm82.gnm4.Gm01:56759179	Glyma.11G011500	glyma.Wm82.gnm4.Gm11:797583	1.33e-284	WGD
Glyma.01G228800	glyma.Wm82.gnm4.Gm01:56767467	Glyma.11G011600	glyma.Wm82.gnm4.Gm11:803392	1.92e-252	WGD
Glyma.01G228900	glyma.Wm82.gnm4.Gm01:56771579	Glyma.11G011700	glyma.Wm82.gnm4.Gm11:808061	0	WGD
Glyma.01G229000	glyma.Wm82.gnm4.Gm01:56784622	Glyma.11G011800	glyma.Wm82.gnm4.Gm11:823206	1.01e-124	WGD
Glyma.01G229066	glyma.Wm82.gnm4.Gm01:56792176	Glyma.11G011900	glyma.Wm82.gnm4.Gm11:827850	1.14e-147	WGD
Glyma.01G229200	glyma.Wm82.gnm4.Gm01:56797088	Glyma.11G012000	glyma.Wm82.gnm4.Gm11:833114	0	WGD
Glyma.01G229300	glyma.Wm82.gnm4.Gm01:56811861	Glyma.11G012100	glyma.Wm82.gnm4.Gm11:850512	4.53e-85	WGD
Glyma.01G229400	glyma.Wm82.gnm4.Gm01:56818012	Glyma.11G012200	glyma.Wm82.gnm4.Gm11:857092	0	WGD
Glyma.01G229500	glyma.Wm82.gnm4.Gm01:56823528	Glyma.11G012300	glyma.Wm82.gnm4.Gm11:862519	0	WGD
Glyma.01G229600	glyma.Wm82.gnm4.Gm01:56832304	Glyma.11G012400	glyma.Wm82.gnm4.Gm11:869003	0	WGD
Glyma.01G229700	glyma.Wm82.gnm4.Gm01:56838897	Glyma.11G012500	glyma.Wm82.gnm4.Gm11:876192	0	WGD
Glyma.01G229800	glyma.Wm82.gnm4.Gm01:56844503	Glyma.11G012700	glyma.Wm82.gnm4.Gm11:881852	6.51e-186	WGD
Glyma.01G229900	glyma.Wm82.gnm4.Gm01:56851065	Glyma.11G012800	glyma.Wm82.gnm4.Gm11:889099	0	WGD
Glyma.01G230000	glyma.Wm82.gnm4.Gm01:56854408	Glyma.11G012900	glyma.Wm82.gnm4.Gm11:891707	1.76e-118	WGD
Glyma.01G230200	glyma.Wm82.gnm4.Gm01:56871850	Glyma.11G013200	glyma.Wm82.gnm4.Gm11:911728	5.79e-62	WGD
Glyma.01G230400	glyma.Wm82.gnm4.Gm01:56882877	Glyma.11G013300	glyma.Wm82.gnm4.Gm11:921016	1.70e-140	WGD
Glyma.01G230500	glyma.Wm82.gnm4.Gm01:56886602	Glyma.11G013400	glyma.Wm82.gnm4.Gm11:924659	8.49e-59	WGD
Glyma.01G230700	glyma.Wm82.gnm4.Gm01:56894997	Glyma.11G013900	glyma.Wm82.gnm4.Gm11:941617	0	WGD
Glyma.01G230800	glyma.Wm82.gnm4.Gm01:56903120	Glyma.11G014000	glyma.Wm82.gnm4.Gm11:951851	1.64e-80	WGD
Glyma.01G230900	glyma.Wm82.gnm4.Gm01:56909307	Glyma.11G014100	glyma.Wm82.gnm4.Gm11:962129	2.92e-83	WGD
Glyma.01G231000	glyma.Wm82.gnm4.Gm01:56915414	Glyma.11G014200	glyma.Wm82.gnm4.Gm11:986326	3.16e-63	WGD
Glyma.01G231300	glyma.Wm82.gnm4.Gm01:56934077	Glyma.11G014300	glyma.Wm82.gnm4.Gm11:987986	3.93e-88	WGD
Glyma.01G231400	glyma.Wm82.gnm4.Gm01:56936330	Glyma.11G014400	glyma.Wm82.gnm4.Gm11:991292	5.34e-268	WGD
Glyma.01G231600	glyma.Wm82.gnm4.Gm01:56947292	Glyma.11G014500	glyma.Wm82.gnm4.Gm11:997354	2.31e-264	WGD
Glyma.01G231700	glyma.Wm82.gnm4.Gm01:56957238	Glyma.11G014600	glyma.Wm82.gnm4.Gm11:1006218	0	WGD
Glyma.01G231800	glyma.Wm82.gnm4.Gm01:56964442	Glyma.11G014700	glyma.Wm82.gnm4.Gm11:1013295	6.83e-165	WGD
Glyma.01G232000	glyma.Wm82.gnm4.Gm01:56975300	Glyma.11G014800	glyma.Wm82.gnm4.Gm11:1021633	9.71e-93	WGD
Glyma.01G232100	glyma.Wm82.gnm4.Gm01:56977291	Glyma.11G014900	glyma.Wm82.gnm4.Gm11:1024150	0	WGD
Glyma.01G174400	glyma.Wm82.gnm4.Gm01:52241923	Glyma.11G066000	glyma.Wm82.gnm4.Gm11:4960206	4.40e-243	WGD
Glyma.01G174501	glyma.Wm82.gnm4.Gm01:52249324	Glyma.11G066500	glyma.Wm82.gnm4.Gm11:4988184	1.60e-17	WGD
Glyma.01G174600	glyma.Wm82.gnm4.Gm01:52251038	Glyma.11G066700	glyma.Wm82.gnm4.Gm11:5000635	2.20e-265	WGD
Glyma.01G174700	glyma.Wm82.gnm4.Gm01:52254786	Glyma.11G066800	glyma.Wm82.gnm4.Gm11:5005607	2.56e-96	WGD
Glyma.01G174900	glyma.Wm82.gnm4.Gm01:52258757	Glyma.11G066900	glyma.Wm82.gnm4.Gm11:5009727	3.78e-313	WGD
Glyma.01G175000	glyma.Wm82.gnm4.Gm01:52269653	Glyma.11G067200	glyma.Wm82.gnm4.Gm11:5026805	3.17e-290	WGD
Glyma.01G175100	glyma.Wm82.gnm4.Gm01:52274483	Glyma.11G067300	glyma.Wm82.gnm4.Gm11:5031570	4.92e-219	WGD
Glyma.01G175200	glyma.Wm82.gnm4.Gm01:52284252	Glyma.11G067400	glyma.Wm82.gnm4.Gm11:5040230	3.88e-130	WGD
Glyma.01G175300	glyma.Wm82.gnm4.Gm01:52295398	Glyma.11G067500	glyma.Wm82.gnm4.Gm11:5044065	0	WGD
Glyma.01G175400	glyma.Wm82.gnm4.Gm01:52303729	Glyma.11G067600	glyma.Wm82.gnm4.Gm11:5052575	4.22e-62	WGD
Glyma.01G175500	glyma.Wm82.gnm4.Gm01:52332016	Glyma.11G067700	glyma.Wm82.gnm4.Gm11:5078217	0	WGD
Glyma.01G175600	glyma.Wm82.gnm4.Gm01:52342227	Glyma.11G067800	glyma.Wm82.gnm4.Gm11:5087224	0	WGD
Glyma.01G175800	glyma.Wm82.gnm4.Gm01:52364636	Glyma.11G068100	glyma.Wm82.gnm4.Gm11:5111561	1.27e-66	WGD
Glyma.01G175900	glyma.Wm82.gnm4.Gm01:52366927	Glyma.11G068200	glyma.Wm82.gnm4.Gm11:5113708	3.35e-102	WGD
Glyma.01G176000	glyma.Wm82.gnm4.Gm01:52379918	Glyma.11G068300	glyma.Wm82.gnm4.Gm11:5119752	0	WGD
Glyma.01G176400	glyma.Wm82.gnm4.Gm01:52398409	Glyma.11G068600	glyma.Wm82.gnm4.Gm11:5138998	0	WGD
Glyma.01G181400	glyma.Wm82.gnm4.Gm01:52840371	Glyma.11G059600	glyma.Wm82.gnm4.Gm11:4505390	2.92e-307	WGD
Glyma.01G181500	glyma.Wm82.gnm4.Gm01:52844212	Glyma.11G059700	glyma.Wm82.gnm4.Gm11:4509138	4.31e-240	WGD
Glyma.01G181600	glyma.Wm82.gnm4.Gm01:52850611	Glyma.11G059800	glyma.Wm82.gnm4.Gm11:4515552	6.61e-266	WGD
Glyma.01G181700	glyma.Wm82.gnm4.Gm01:52855983	Glyma.11G059900	glyma.Wm82.gnm4.Gm11:4520796	2.88e-232	WGD
Glyma.01G181800	glyma.Wm82.gnm4.Gm01:52862366	Glyma.11G059950	glyma.Wm82.gnm4.Gm11:4525652	1.56e-87	WGD
Glyma.01G182000	glyma.Wm82.gnm4.Gm01:52882622	Glyma.11G060300	glyma.Wm82.gnm4.Gm11:4541324	0	WGD
Glyma.01G182100	glyma.Wm82.gnm4.Gm01:52894124	Glyma.11G060400	glyma.Wm82.gnm4.Gm11:4550134	1.05e-289	WGD
Glyma.01G182200	glyma.Wm82.gnm4.Gm01:52901199	Glyma.11G060500	glyma.Wm82.gnm4.Gm11:4555859	7.52e-45	WGD
Glyma.01G182300	glyma.Wm82.gnm4.Gm01:52902902	Glyma.11G060600	glyma.Wm82.gnm4.Gm11:4558763	4.89e-110	WGD
Glyma.01G182400	glyma.Wm82.gnm4.Gm01:52913557	Glyma.11G060700	glyma.Wm82.gnm4.Gm11:4564113	1.26e-75	WGD
Glyma.01G182500	glyma.Wm82.gnm4.Gm01:52920937	Glyma.11G060800	glyma.Wm82.gnm4.Gm11:4565340	6.11e-91	WGD
Glyma.01G182600	glyma.Wm82.gnm4.Gm01:52925365	Glyma.11G060900	glyma.Wm82.gnm4.Gm11:4569020	5.03e-68	WGD
Glyma.01G073200	glyma.Wm82.gnm4.Gm01:16273391	Glyma.11G161947	glyma.Wm82.gnm4.Gm11:12212941	0	WGD
Glyma.01G075100	glyma.Wm82.gnm4.Gm01:16948593	Glyma.11G163201	glyma.Wm82.gnm4.Gm11:12359267	8.43e-83	WGD
Glyma.01G075800	glyma.Wm82.gnm4.Gm01:17175039	Glyma.11G163828	glyma.Wm82.gnm4.Gm11:12496892	1.17e-136	WGD
Glyma.01G076100	glyma.Wm82.gnm4.Gm01:17605316	Glyma.11G164037	glyma.Wm82.gnm4.Gm11:12549052	2.77e-129	WGD
Glyma.01G076200	glyma.Wm82.gnm4.Gm01:17907149	Glyma.11G165291	glyma.Wm82.gnm4.Gm11:12650088	1.41e-83	WGD
Glyma.01G076900	glyma.Wm82.gnm4.Gm01:18427982	Glyma.11G166128	glyma.Wm82.gnm4.Gm11:12909904	4.33e-267	WGD
Glyma.01G077000	glyma.Wm82.gnm4.Gm01:18675746	Glyma.11G166546	glyma.Wm82.gnm4.Gm11:13146816	4.09e-177	WGD
Glyma.01G078400	glyma.Wm82.gnm4.Gm01:20239245	Glyma.11G169055	glyma.Wm82.gnm4.Gm11:13993429	4.88e-306	WGD
Glyma.01G078600	glyma.Wm82.gnm4.Gm01:20521273	Glyma.11G169264	glyma.Wm82.gnm4.Gm11:14049230	3.74e-167	WGD
Glyma.01G153600	glyma.Wm82.gnm4.Gm01:50209766	Glyma.11G091000	glyma.Wm82.gnm4.Gm11:6877615	0	WGD
Glyma.01G153700	glyma.Wm82.gnm4.Gm01:50217542	Glyma.11G090950	glyma.Wm82.gnm4.Gm11:6873670	5.91e-86	WGD
Glyma.01G154000	glyma.Wm82.gnm4.Gm01:50238229	Glyma.11G090800	glyma.Wm82.gnm4.Gm11:6862069	1.37e-29	WGD
Glyma.01G154100	glyma.Wm82.gnm4.Gm01:50243954	Glyma.11G090700	glyma.Wm82.gnm4.Gm11:6855361	4.90e-227	WGD
Glyma.01G154200	glyma.Wm82.gnm4.Gm01:50258477	Glyma.11G090400	glyma.Wm82.gnm4.Gm11:6849043	2.23e-62	WGD
Glyma.01G154300	glyma.Wm82.gnm4.Gm01:50261827	Glyma.11G090300	glyma.Wm82.gnm4.Gm11:6841362	4.10e-296	WGD
Glyma.01G154400	glyma.Wm82.gnm4.Gm01:50270926	Glyma.11G090200	glyma.Wm82.gnm4.Gm11:6833747	0	WGD
Glyma.01G154450	glyma.Wm82.gnm4.Gm01:50303312	Glyma.11G090100	glyma.Wm82.gnm4.Gm11:6806007	1.38e-67	WGD
Glyma.01G154700	glyma.Wm82.gnm4.Gm01:50316877	Glyma.11G089700	glyma.Wm82.gnm4.Gm11:6782545	0	WGD
Glyma.01G155200	glyma.Wm82.gnm4.Gm01:50366023	Glyma.11G089500	glyma.Wm82.gnm4.Gm11:6771729	0	WGD
Glyma.01G155300	glyma.Wm82.gnm4.Gm01:50379640	Glyma.11G089400	glyma.Wm82.gnm4.Gm11:6755209	0	WGD
Glyma.01G155400	glyma.Wm82.gnm4.Gm01:50399404	Glyma.11G089300	glyma.Wm82.gnm4.Gm11:6751628	5.55e-211	WGD
Glyma.01G155600	glyma.Wm82.gnm4.Gm01:50409891	Glyma.11G089100	glyma.Wm82.gnm4.Gm11:6743508	0	WGD
Glyma.01G155800	glyma.Wm82.gnm4.Gm01:50426811	Glyma.11G089000	glyma.Wm82.gnm4.Gm11:6729832	1.27e-56	WGD
Glyma.01G155900	glyma.Wm82.gnm4.Gm01:50429855	Glyma.11G088900	glyma.Wm82.gnm4.Gm11:6724199	0	WGD
Glyma.01G156000	glyma.Wm82.gnm4.Gm01:50456094	Glyma.11G088800	glyma.Wm82.gnm4.Gm11:6699482	3.06e-170	WGD
Glyma.01G156200	glyma.Wm82.gnm4.Gm01:50468334	Glyma.11G088600	glyma.Wm82.gnm4.Gm11:6688347	2.13e-285	WGD
Glyma.01G156400	glyma.Wm82.gnm4.Gm01:50491015	Glyma.11G088400	glyma.Wm82.gnm4.Gm11:6666536	0	WGD
Glyma.01G156500	glyma.Wm82.gnm4.Gm01:50502372	Glyma.11G088300	glyma.Wm82.gnm4.Gm11:6661358	7.20e-89	WGD
Glyma.01G156600	glyma.Wm82.gnm4.Gm01:50511180	Glyma.11G088200	glyma.Wm82.gnm4.Gm11:6651121	2.58e-266	WGD
Glyma.01G156700	glyma.Wm82.gnm4.Gm01:50525163	Glyma.11G088000	glyma.Wm82.gnm4.Gm11:6637466	0	WGD
Glyma.01G157000	glyma.Wm82.gnm4.Gm01:50572295	Glyma.11G087900	glyma.Wm82.gnm4.Gm11:6616380	4.25e-187	WGD
Glyma.01G157100	glyma.Wm82.gnm4.Gm01:50586763	Glyma.11G087800	glyma.Wm82.gnm4.Gm11:6603002	5.70e-219	WGD
Glyma.01G157300	glyma.Wm82.gnm4.Gm01:50619085	Glyma.11G087700	glyma.Wm82.gnm4.Gm11:6590636	0	WGD
Glyma.01G157400	glyma.Wm82.gnm4.Gm01:50638908	Glyma.11G087600	glyma.Wm82.gnm4.Gm11:6581550	2.63e-124	WGD
Glyma.01G157500	glyma.Wm82.gnm4.Gm01:50648830	Glyma.11G087500	glyma.Wm82.gnm4.Gm11:6567018	0	WGD
Glyma.01G157600	glyma.Wm82.gnm4.Gm01:50664652	Glyma.11G087400	glyma.Wm82.gnm4.Gm11:6555483	2.76e-93	WGD
Glyma.01G157700	glyma.Wm82.gnm4.Gm01:50679964	Glyma.11G087300	glyma.Wm82.gnm4.Gm11:6540807	6.83e-284	WGD
Glyma.01G157800	glyma.Wm82.gnm4.Gm01:50690050	Glyma.11G087200	glyma.Wm82.gnm4.Gm11:6533601	0	WGD
Glyma.01G157900	glyma.Wm82.gnm4.Gm01:50698155	Glyma.11G087100	glyma.Wm82.gnm4.Gm11:6528083	0	WGD
Glyma.01G158000	glyma.Wm82.gnm4.Gm01:50719488	Glyma.11G087000	glyma.Wm82.gnm4.Gm11:6519425	1.05e-262	WGD
Glyma.01G158100	glyma.Wm82.gnm4.Gm01:50722925	Glyma.11G086900	glyma.Wm82.gnm4.Gm11:6516944	3.21e-24	WGD
Glyma.01G158200	glyma.Wm82.gnm4.Gm01:50730250	Glyma.11G086500	glyma.Wm82.gnm4.Gm11:6498680	3.12e-316	WGD
Glyma.01G158300	glyma.Wm82.gnm4.Gm01:50738923	Glyma.11G086400	glyma.Wm82.gnm4.Gm11:6493087	1.08e-209	WGD
Glyma.01G158400	glyma.Wm82.gnm4.Gm01:50742686	Glyma.11G086300	glyma.Wm82.gnm4.Gm11:6483531	0	WGD
Glyma.01G158500	glyma.Wm82.gnm4.Gm01:50755128	Glyma.11G086100	glyma.Wm82.gnm4.Gm11:6474903	5.99e-114	WGD
Glyma.01G158600	glyma.Wm82.gnm4.Gm01:50772079	Glyma.11G086000	glyma.Wm82.gnm4.Gm11:6467070	0	WGD
Glyma.01G158750	glyma.Wm82.gnm4.Gm01:50794392	Glyma.11G085900	glyma.Wm82.gnm4.Gm11:6446907	1.81e-76	WGD
Glyma.01G158800	glyma.Wm82.gnm4.Gm01:50797284	Glyma.11G085800	glyma.Wm82.gnm4.Gm11:6445270	4.58e-54	WGD
Glyma.01G158900	glyma.Wm82.gnm4.Gm01:50799799	Glyma.11G085750	glyma.Wm82.gnm4.Gm11:6442514	8.73e-108	WGD
Glyma.01G159000	glyma.Wm82.gnm4.Gm01:50804206	Glyma.11G085700	glyma.Wm82.gnm4.Gm11:6436655	0	WGD
Glyma.01G159100	glyma.Wm82.gnm4.Gm01:50810176	Glyma.11G085600	glyma.Wm82.gnm4.Gm11:6432927	9.62e-189	WGD
Glyma.01G159200	glyma.Wm82.gnm4.Gm01:50817515	Glyma.11G085500	glyma.Wm82.gnm4.Gm11:6424166	2.32e-211	WGD
Glyma.01G159301	glyma.Wm82.gnm4.Gm01:50834650	Glyma.11G085300	glyma.Wm82.gnm4.Gm11:6408757	2.63e-53	WGD
Glyma.01G159400	glyma.Wm82.gnm4.Gm01:50852676	Glyma.11G085100	glyma.Wm82.gnm4.Gm11:6396381	0	WGD
Glyma.01G159450	glyma.Wm82.gnm4.Gm01:50886050	Glyma.11G084800	glyma.Wm82.gnm4.Gm11:6371726	4.87e-125	WGD
Glyma.01G159500	glyma.Wm82.gnm4.Gm01:50891507	Glyma.11G084700	glyma.Wm82.gnm4.Gm11:6360548	5.44e-273	WGD
Glyma.01G159600	glyma.Wm82.gnm4.Gm01:50912969	Glyma.11G084602	glyma.Wm82.gnm4.Gm11:6353268	2.15e-60	WGD
Glyma.01G159700	glyma.Wm82.gnm4.Gm01:50927355	Glyma.11G084500	glyma.Wm82.gnm4.Gm11:6342045	6.81e-300	WGD
Glyma.01G159800	glyma.Wm82.gnm4.Gm01:50933330	Glyma.11G084400	glyma.Wm82.gnm4.Gm11:6335690	7.81e-288	WGD
Glyma.01G159900	glyma.Wm82.gnm4.Gm01:50949929	Glyma.11G084200	glyma.Wm82.gnm4.Gm11:6320931	2.05e-301	WGD
Glyma.01G160000	glyma.Wm82.gnm4.Gm01:50962096	Glyma.11G084100	glyma.Wm82.gnm4.Gm11:6312865	9.30e-206	WGD
Glyma.01G160300	glyma.Wm82.gnm4.Gm01:50984803	Glyma.11G083600	glyma.Wm82.gnm4.Gm11:6258048	0	WGD
Glyma.01G160600	glyma.Wm82.gnm4.Gm01:51001584	Glyma.11G083300	glyma.Wm82.gnm4.Gm11:6246525	8.17e-127	WGD
Glyma.01G160800	glyma.Wm82.gnm4.Gm01:51015930	Glyma.11G083000	glyma.Wm82.gnm4.Gm11:6230050	8.67e-142	WGD
Glyma.01G161000	glyma.Wm82.gnm4.Gm01:51028129	Glyma.11G082900	glyma.Wm82.gnm4.Gm11:6224620	8.08e-220	WGD
Glyma.01G161100	glyma.Wm82.gnm4.Gm01:51041333	Glyma.11G082700	glyma.Wm82.gnm4.Gm11:6204267	0	WGD
Glyma.01G161200	glyma.Wm82.gnm4.Gm01:51053898	Glyma.11G082500	glyma.Wm82.gnm4.Gm11:6192264	1.28e-139	WGD
Glyma.01G161400	glyma.Wm82.gnm4.Gm01:51059164	Glyma.11G082400	glyma.Wm82.gnm4.Gm11:6183729	2.89e-114	WGD
Glyma.01G161500	glyma.Wm82.gnm4.Gm01:51063649	Glyma.11G082300	glyma.Wm82.gnm4.Gm11:6178867	4.20e-127	WGD
Glyma.01G161600	glyma.Wm82.gnm4.Gm01:51074219	Glyma.11G082200	glyma.Wm82.gnm4.Gm11:6168019	0	WGD
Glyma.01G161700	glyma.Wm82.gnm4.Gm01:51096700	Glyma.11G082000	glyma.Wm82.gnm4.Gm11:6148233	4.67e-193	WGD
Glyma.01G161800	glyma.Wm82.gnm4.Gm01:51104765	Glyma.11G081900	glyma.Wm82.gnm4.Gm11:6141201	1.36e-32	WGD
Glyma.01G161900	glyma.Wm82.gnm4.Gm01:51108511	Glyma.11G081800	glyma.Wm82.gnm4.Gm11:6136528	1.74e-198	WGD
Glyma.01G162100	glyma.Wm82.gnm4.Gm01:51118442	Glyma.11G081500	glyma.Wm82.gnm4.Gm11:6106225	0	WGD
Glyma.01G162200	glyma.Wm82.gnm4.Gm01:51136550	Glyma.11G081200	glyma.Wm82.gnm4.Gm11:6087221	0	WGD
Glyma.01G162300	glyma.Wm82.gnm4.Gm01:51147997	Glyma.11G081000	glyma.Wm82.gnm4.Gm11:6080725	3.32e-51	WGD
Glyma.01G162500	glyma.Wm82.gnm4.Gm01:51153810	Glyma.11G080800	glyma.Wm82.gnm4.Gm11:6072348	1.97e-84	WGD
Glyma.01G162700	glyma.Wm82.gnm4.Gm01:51164826	Glyma.11G080700	glyma.Wm82.gnm4.Gm11:6061513	2.40e-189	WGD
Glyma.01G162800	glyma.Wm82.gnm4.Gm01:51169915	Glyma.11G080600	glyma.Wm82.gnm4.Gm11:6051282	0	WGD
Glyma.01G162900	glyma.Wm82.gnm4.Gm01:51186167	Glyma.11G080500	glyma.Wm82.gnm4.Gm11:6038293	6.70e-140	WGD
Glyma.01G163000	glyma.Wm82.gnm4.Gm01:51196236	Glyma.11G080400	glyma.Wm82.gnm4.Gm11:6029005	0	WGD
Glyma.01G163100	glyma.Wm82.gnm4.Gm01:51203041	Glyma.11G080300	glyma.Wm82.gnm4.Gm11:6022732	4.50e-219	WGD
Glyma.01G163200	glyma.Wm82.gnm4.Gm01:51205418	Glyma.11G080201	glyma.Wm82.gnm4.Gm11:6020239	5.84e-38	WGD
Glyma.01G163300	glyma.Wm82.gnm4.Gm01:51209893	Glyma.11G080100	glyma.Wm82.gnm4.Gm11:6011611	6.68e-298	WGD
Glyma.01G163500	glyma.Wm82.gnm4.Gm01:51225699	Glyma.11G080000	glyma.Wm82.gnm4.Gm11:5997891	1.88e-46	WGD
Glyma.01G163600	glyma.Wm82.gnm4.Gm01:51244564	Glyma.11G079900	glyma.Wm82.gnm4.Gm11:5991716	7.15e-87	WGD
Glyma.01G163700	glyma.Wm82.gnm4.Gm01:51248336	Glyma.11G079800	glyma.Wm82.gnm4.Gm11:5987948	7.99e-55	WGD
Glyma.01G163800	glyma.Wm82.gnm4.Gm01:51253720	Glyma.11G079701	glyma.Wm82.gnm4.Gm11:5984553	1.55e-123	WGD
Glyma.01G163900	glyma.Wm82.gnm4.Gm01:51257403	Glyma.11G079600	glyma.Wm82.gnm4.Gm11:5980233	1.87e-106	WGD
Glyma.01G164000	glyma.Wm82.gnm4.Gm01:51262675	Glyma.11G079500	glyma.Wm82.gnm4.Gm11:5972680	1.45e-277	WGD
Glyma.01G164100	glyma.Wm82.gnm4.Gm01:51280497	Glyma.11G079200	glyma.Wm82.gnm4.Gm11:5939836	0	WGD
Glyma.01G164300	glyma.Wm82.gnm4.Gm01:51296824	Glyma.11G078700	glyma.Wm82.gnm4.Gm11:5916773	8.31e-287	WGD
Glyma.01G164400	glyma.Wm82.gnm4.Gm01:51302763	Glyma.11G078600	glyma.Wm82.gnm4.Gm11:5911882	8.91e-205	WGD
Glyma.01G164500	glyma.Wm82.gnm4.Gm01:51313578	Glyma.11G078500	glyma.Wm82.gnm4.Gm11:5905868	0	WGD
Glyma.01G164700	glyma.Wm82.gnm4.Gm01:51325231	Glyma.11G078400	glyma.Wm82.gnm4.Gm11:5902031	1.36e-109	WGD
Glyma.01G164800	glyma.Wm82.gnm4.Gm01:51331002	Glyma.11G078300	glyma.Wm82.gnm4.Gm11:5891846	0	WGD
Glyma.01G164900	glyma.Wm82.gnm4.Gm01:51348400	Glyma.11G078200	glyma.Wm82.gnm4.Gm11:5877957	7.94e-286	WGD
Glyma.01G165100	glyma.Wm82.gnm4.Gm01:51368984	Glyma.11G078100	glyma.Wm82.gnm4.Gm11:5869359	1.76e-226	WGD
Glyma.01G165200	glyma.Wm82.gnm4.Gm01:51377244	Glyma.11G078000	glyma.Wm82.gnm4.Gm11:5861834	0	WGD
Glyma.01G165300	glyma.Wm82.gnm4.Gm01:51383684	Glyma.11G077900	glyma.Wm82.gnm4.Gm11:5859588	2.20e-93	WGD
Glyma.01G165400	glyma.Wm82.gnm4.Gm01:51393213	Glyma.11G077800	glyma.Wm82.gnm4.Gm11:5851677	5.01e-214	WGD
Glyma.01G165600	glyma.Wm82.gnm4.Gm01:51414462	Glyma.11G077700	glyma.Wm82.gnm4.Gm11:5838211	1.01e-211	WGD
Glyma.01G165900	glyma.Wm82.gnm4.Gm01:51448317	Glyma.11G077500	glyma.Wm82.gnm4.Gm11:5815785	0	WGD
Glyma.01G166000	glyma.Wm82.gnm4.Gm01:51465146	Glyma.11G077400	glyma.Wm82.gnm4.Gm11:5801327	1.93e-105	WGD
Glyma.01G166100	glyma.Wm82.gnm4.Gm01:51475859	Glyma.11G077300	glyma.Wm82.gnm4.Gm11:5788381	0	WGD
Glyma.01G166300	glyma.Wm82.gnm4.Gm01:51510905	Glyma.11G077200	glyma.Wm82.gnm4.Gm11:5778262	2.87e-176	WGD
Glyma.01G166400	glyma.Wm82.gnm4.Gm01:51513732	Glyma.11G077000	glyma.Wm82.gnm4.Gm11:5743831	0	WGD
Glyma.01G166500	glyma.Wm82.gnm4.Gm01:51550056	Glyma.11G076800	glyma.Wm82.gnm4.Gm11:5737478	1.31e-115	WGD
Glyma.01G166600	glyma.Wm82.gnm4.Gm01:51552604	Glyma.11G076700	glyma.Wm82.gnm4.Gm11:5733487	4.62e-200	WGD
Glyma.01G166700	glyma.Wm82.gnm4.Gm01:51556545	Glyma.11G076600	glyma.Wm82.gnm4.Gm11:5729171	2.84e-190	WGD
Glyma.01G166800	glyma.Wm82.gnm4.Gm01:51578020	Glyma.11G076500	glyma.Wm82.gnm4.Gm11:5710308	5.02e-172	WGD
Glyma.01G166900	glyma.Wm82.gnm4.Gm01:51590888	Glyma.11G076300	glyma.Wm82.gnm4.Gm11:5701090	7.26e-57	WGD
Glyma.01G167000	glyma.Wm82.gnm4.Gm01:51603994	Glyma.11G076200	glyma.Wm82.gnm4.Gm11:5693105	3.19e-70	WGD
Glyma.01G167200	glyma.Wm82.gnm4.Gm01:51609689	Glyma.11G076100	glyma.Wm82.gnm4.Gm11:5684649	0	WGD
Glyma.01G167300	glyma.Wm82.gnm4.Gm01:51617732	Glyma.11G076000	glyma.Wm82.gnm4.Gm11:5680840	3.24e-191	WGD
Glyma.01G167400	glyma.Wm82.gnm4.Gm01:51621100	Glyma.11G075800	glyma.Wm82.gnm4.Gm11:5662810	1.94e-161	WGD
Glyma.01G167500	glyma.Wm82.gnm4.Gm01:51630549	Glyma.11G075700	glyma.Wm82.gnm4.Gm11:5659692	5.43e-265	WGD
Glyma.01G167600	glyma.Wm82.gnm4.Gm01:51633328	Glyma.11G075600	glyma.Wm82.gnm4.Gm11:5654558	1.20e-124	WGD
Glyma.01G167900	glyma.Wm82.gnm4.Gm01:51645347	Glyma.11G075400	glyma.Wm82.gnm4.Gm11:5643210	2.46e-234	WGD
Glyma.01G168000	glyma.Wm82.gnm4.Gm01:51673624	Glyma.11G075300	glyma.Wm82.gnm4.Gm11:5621734	4.94e-95	WGD
Glyma.01G168100	glyma.Wm82.gnm4.Gm01:51681298	Glyma.11G075200	glyma.Wm82.gnm4.Gm11:5613029	0	WGD
Glyma.01G168200	glyma.Wm82.gnm4.Gm01:51691746	Glyma.11G075100	glyma.Wm82.gnm4.Gm11:5600449	0	WGD
Glyma.01G168400	glyma.Wm82.gnm4.Gm01:51714363	Glyma.11G075000	glyma.Wm82.gnm4.Gm11:5591138	5.73e-144	WGD
Glyma.01G168500	glyma.Wm82.gnm4.Gm01:51718942	Glyma.11G074900	glyma.Wm82.gnm4.Gm11:5585710	9.25e-130	WGD
Glyma.01G168600	glyma.Wm82.gnm4.Gm01:51733075	Glyma.11G074800	glyma.Wm82.gnm4.Gm11:5572711	1.01e-307	WGD
Glyma.01G168900	glyma.Wm82.gnm4.Gm01:51748821	Glyma.11G074600	glyma.Wm82.gnm4.Gm11:5555999	0	WGD
Glyma.01G169000	glyma.Wm82.gnm4.Gm01:51759519	Glyma.11G074400	glyma.Wm82.gnm4.Gm11:5541376	0	WGD
Glyma.01G169100	glyma.Wm82.gnm4.Gm01:51765580	Glyma.11G074300	glyma.Wm82.gnm4.Gm11:5535376	1.50e-152	WGD
Glyma.01G169200	glyma.Wm82.gnm4.Gm01:51774718	Glyma.11G074100	glyma.Wm82.gnm4.Gm11:5528000	0	WGD
Glyma.01G169500	glyma.Wm82.gnm4.Gm01:51810383	Glyma.11G073800	glyma.Wm82.gnm4.Gm11:5499488	7.68e-177	WGD
Glyma.01G169600	glyma.Wm82.gnm4.Gm01:51815239	Glyma.11G073700	glyma.Wm82.gnm4.Gm11:5492278	3.85e-150	WGD
Glyma.01G169900	glyma.Wm82.gnm4.Gm01:51843416	Glyma.11G073400	glyma.Wm82.gnm4.Gm11:5471928	0	WGD
Glyma.01G170000	glyma.Wm82.gnm4.Gm01:51851969	Glyma.11G073300	glyma.Wm82.gnm4.Gm11:5463832	1.39e-305	WGD
Glyma.01G170100	glyma.Wm82.gnm4.Gm01:51863308	Glyma.11G073200	glyma.Wm82.gnm4.Gm11:5458300	7.01e-226	WGD
Glyma.01G170200	glyma.Wm82.gnm4.Gm01:51872731	Glyma.11G073100	glyma.Wm82.gnm4.Gm11:5444849	0	WGD
Glyma.01G170300	glyma.Wm82.gnm4.Gm01:51879183	Glyma.11G073000	glyma.Wm82.gnm4.Gm11:5439909	6.44e-79	WGD
Glyma.01G170400	glyma.Wm82.gnm4.Gm01:51884659	Glyma.11G072900	glyma.Wm82.gnm4.Gm11:5435302	3.21e-160	WGD
Glyma.01G170502	glyma.Wm82.gnm4.Gm01:51889163	Glyma.11G072800	glyma.Wm82.gnm4.Gm11:5431147	1.24e-65	WGD
Glyma.01G170600	glyma.Wm82.gnm4.Gm01:51891727	Glyma.11G072700	glyma.Wm82.gnm4.Gm11:5423019	0	WGD
Glyma.01G170700	glyma.Wm82.gnm4.Gm01:51907143	Glyma.11G072500	glyma.Wm82.gnm4.Gm11:5412213	1.67e-158	WGD
Glyma.01G170800	glyma.Wm82.gnm4.Gm01:51935363	Glyma.11G072300	glyma.Wm82.gnm4.Gm11:5380305	0	WGD
Glyma.01G170900	glyma.Wm82.gnm4.Gm01:51939893	Glyma.11G072200	glyma.Wm82.gnm4.Gm11:5378551	5.54e-82	WGD
Glyma.01G171000	glyma.Wm82.gnm4.Gm01:51942410	Glyma.11G072100	glyma.Wm82.gnm4.Gm11:5370810	0	WGD
Glyma.01G171100	glyma.Wm82.gnm4.Gm01:51947052	Glyma.11G072000	glyma.Wm82.gnm4.Gm11:5366667	1.49e-238	WGD
Glyma.01G171200	glyma.Wm82.gnm4.Gm01:51957464	Glyma.11G071900	glyma.Wm82.gnm4.Gm11:5355273	5.82e-317	WGD
Glyma.01G171300	glyma.Wm82.gnm4.Gm01:51969217	Glyma.11G071700	glyma.Wm82.gnm4.Gm11:5345460	6.41e-205	WGD
Glyma.01G171400	glyma.Wm82.gnm4.Gm01:51976193	Glyma.11G071600	glyma.Wm82.gnm4.Gm11:5332132	0	WGD
Glyma.01G171800	glyma.Wm82.gnm4.Gm01:52017868	Glyma.11G071400	glyma.Wm82.gnm4.Gm11:5316925	2.22e-188	WGD
Glyma.01G171900	glyma.Wm82.gnm4.Gm01:52022704	Glyma.11G071300	glyma.Wm82.gnm4.Gm11:5313525	1.54e-312	WGD
Glyma.01G172000	glyma.Wm82.gnm4.Gm01:52034363	Glyma.11G071150	glyma.Wm82.gnm4.Gm11:5304187	1.01e-85	WGD
Glyma.01G172100	glyma.Wm82.gnm4.Gm01:52045370	Glyma.11G071100	glyma.Wm82.gnm4.Gm11:5300228	5.86e-72	WGD
Glyma.01G172200	glyma.Wm82.gnm4.Gm01:52049893	Glyma.11G071000	glyma.Wm82.gnm4.Gm11:5291857	0	WGD
Glyma.01G172300	glyma.Wm82.gnm4.Gm01:52060778	Glyma.11G070900	glyma.Wm82.gnm4.Gm11:5285587	9.25e-191	WGD
Glyma.01G172400	glyma.Wm82.gnm4.Gm01:52066133	Glyma.11G070800	glyma.Wm82.gnm4.Gm11:5281522	8.63e-154	WGD
Glyma.01G172500	glyma.Wm82.gnm4.Gm01:52070824	Glyma.11G070700	glyma.Wm82.gnm4.Gm11:5275430	0	WGD
Glyma.01G172600	glyma.Wm82.gnm4.Gm01:52090264	Glyma.11G070500	glyma.Wm82.gnm4.Gm11:5266310	5.28e-205	WGD
Glyma.01G172700	glyma.Wm82.gnm4.Gm01:52119513	Glyma.11G070200	glyma.Wm82.gnm4.Gm11:5250409	7.90e-188	WGD
Glyma.01G173000	glyma.Wm82.gnm4.Gm01:52139114	Glyma.11G070100	glyma.Wm82.gnm4.Gm11:5244436	1.53e-236	WGD
Glyma.01G173100	glyma.Wm82.gnm4.Gm01:52149504	Glyma.11G070000	glyma.Wm82.gnm4.Gm11:5239952	5.94e-197	WGD
Glyma.01G173200	glyma.Wm82.gnm4.Gm01:52150948	Glyma.11G069901	glyma.Wm82.gnm4.Gm11:5237836	1.56e-120	WGD
Glyma.01G173300	glyma.Wm82.gnm4.Gm01:52152928	Glyma.11G069800	glyma.Wm82.gnm4.Gm11:5234832	6.67e-80	WGD
Glyma.01G173500	glyma.Wm82.gnm4.Gm01:52158179	Glyma.11G069500	glyma.Wm82.gnm4.Gm11:5224310	0	WGD
Glyma.01G173700	glyma.Wm82.gnm4.Gm01:52175615	Glyma.11G069400	glyma.Wm82.gnm4.Gm11:5210449	7.61e-297	WGD
Glyma.01G173800	glyma.Wm82.gnm4.Gm01:52180089	Glyma.11G069300	glyma.Wm82.gnm4.Gm11:5205697	0	WGD
Glyma.01G173900	glyma.Wm82.gnm4.Gm01:52204259	Glyma.11G069100	glyma.Wm82.gnm4.Gm11:5184019	1.20e-46	WGD
Glyma.01G174000	glyma.Wm82.gnm4.Gm01:52207866	Glyma.11G069000	glyma.Wm82.gnm4.Gm11:5176259	0	WGD
Glyma.01G174102	glyma.Wm82.gnm4.Gm01:52214386	Glyma.11G068900	glyma.Wm82.gnm4.Gm11:5173111	3.69e-35	WGD
Glyma.01G174200	glyma.Wm82.gnm4.Gm01:52220078	Glyma.11G068800	glyma.Wm82.gnm4.Gm11:5168914	3.07e-138	WGD
Glyma.01G176500	glyma.Wm82.gnm4.Gm01:52427398	Glyma.11G066000	glyma.Wm82.gnm4.Gm11:4960206	6.68e-45	WGD
Glyma.01G176900	glyma.Wm82.gnm4.Gm01:52460403	Glyma.11G065700	glyma.Wm82.gnm4.Gm11:4945715	1.19e-186	WGD
Glyma.01G177200	glyma.Wm82.gnm4.Gm01:52479727	Glyma.11G065200	glyma.Wm82.gnm4.Gm11:4922889	0	WGD
Glyma.01G177300	glyma.Wm82.gnm4.Gm01:52485523	Glyma.11G065100	glyma.Wm82.gnm4.Gm11:4916002	1.33e-127	WGD
Glyma.01G177400	glyma.Wm82.gnm4.Gm01:52490549	Glyma.11G065000	glyma.Wm82.gnm4.Gm11:4910150	1.36e-155	WGD
Glyma.01G177500	glyma.Wm82.gnm4.Gm01:52500653	Glyma.11G064800	glyma.Wm82.gnm4.Gm11:4903039	1.07e-125	WGD
Glyma.01G177600	glyma.Wm82.gnm4.Gm01:52520351	Glyma.11G064700	glyma.Wm82.gnm4.Gm11:4886893	6.11e-157	WGD
Glyma.01G177700	glyma.Wm82.gnm4.Gm01:52526396	Glyma.11G064500	glyma.Wm82.gnm4.Gm11:4864226	0	WGD
Glyma.01G177900	glyma.Wm82.gnm4.Gm01:52541012	Glyma.11G064400	glyma.Wm82.gnm4.Gm11:4853097	4.69e-313	WGD
Glyma.01G178000	glyma.Wm82.gnm4.Gm01:52547941	Glyma.11G064300	glyma.Wm82.gnm4.Gm11:4843179	1.28e-196	WGD
Glyma.01G178100	glyma.Wm82.gnm4.Gm01:52557460	Glyma.11G064100	glyma.Wm82.gnm4.Gm11:4828407	3.65e-108	WGD
Glyma.01G178400	glyma.Wm82.gnm4.Gm01:52573941	Glyma.11G063800	glyma.Wm82.gnm4.Gm11:4806360	2.34e-231	WGD
Glyma.01G178500	glyma.Wm82.gnm4.Gm01:52577929	Glyma.11G063700	glyma.Wm82.gnm4.Gm11:4802359	6.16e-207	WGD
Glyma.01G178600	glyma.Wm82.gnm4.Gm01:52583749	Glyma.11G063500	glyma.Wm82.gnm4.Gm11:4794068	8.58e-167	WGD
Glyma.01G178800	glyma.Wm82.gnm4.Gm01:52600410	Glyma.11G063400	glyma.Wm82.gnm4.Gm11:4786518	4.37e-251	WGD
Glyma.01G178900	glyma.Wm82.gnm4.Gm01:52610014	Glyma.11G063300	glyma.Wm82.gnm4.Gm11:4781511	3.68e-260	WGD
Glyma.01G179000	glyma.Wm82.gnm4.Gm01:52619191	Glyma.11G063200	glyma.Wm82.gnm4.Gm11:4777605	0	WGD
Glyma.01G179100	glyma.Wm82.gnm4.Gm01:52623639	Glyma.11G063100	glyma.Wm82.gnm4.Gm11:4772852	0	WGD
Glyma.01G179201	glyma.Wm82.gnm4.Gm01:52628458	Glyma.11G063000	glyma.Wm82.gnm4.Gm11:4769371	3.49e-96	WGD
Glyma.01G179300	glyma.Wm82.gnm4.Gm01:52631559	Glyma.11G062900	glyma.Wm82.gnm4.Gm11:4756615	0	WGD
Glyma.01G179600	glyma.Wm82.gnm4.Gm01:52654993	Glyma.11G062700	glyma.Wm82.gnm4.Gm11:4743632	4.83e-200	WGD
Glyma.01G179800	glyma.Wm82.gnm4.Gm01:52680021	Glyma.11G062400	glyma.Wm82.gnm4.Gm11:4714682	0	WGD
Glyma.01G179900	glyma.Wm82.gnm4.Gm01:52712604	Glyma.11G062300	glyma.Wm82.gnm4.Gm11:4688101	0	WGD
Glyma.01G180000	glyma.Wm82.gnm4.Gm01:52731167	Glyma.11G062200	glyma.Wm82.gnm4.Gm11:4677565	0	WGD
Glyma.01G180100	glyma.Wm82.gnm4.Gm01:52745015	Glyma.11G062100	glyma.Wm82.gnm4.Gm11:4660710	0	WGD
Glyma.01G180200	glyma.Wm82.gnm4.Gm01:52765798	Glyma.11G062000	glyma.Wm82.gnm4.Gm11:4643973	0	WGD
Glyma.01G180432	glyma.Wm82.gnm4.Gm01:52781777	Glyma.11G061900	glyma.Wm82.gnm4.Gm11:4638871	5.21e-74	WGD
Glyma.01G180500	glyma.Wm82.gnm4.Gm01:52797496	Glyma.11G061800	glyma.Wm82.gnm4.Gm11:4626013	3.07e-92	WGD
Glyma.01G180600	glyma.Wm82.gnm4.Gm01:52802623	Glyma.11G061600	glyma.Wm82.gnm4.Gm11:4592381	3.25e-193	WGD
Glyma.01G180700	glyma.Wm82.gnm4.Gm01:52806551	Glyma.11G061400	glyma.Wm82.gnm4.Gm11:4588838	2.02e-95	WGD
Glyma.01G180800	glyma.Wm82.gnm4.Gm01:52810932	Glyma.11G061300	glyma.Wm82.gnm4.Gm11:4584778	1.40e-226	WGD
Glyma.01G181102	glyma.Wm82.gnm4.Gm01:52821737	Glyma.11G061200	glyma.Wm82.gnm4.Gm11:4578084	4.32e-135	WGD
Glyma.01G181200	glyma.Wm82.gnm4.Gm01:52833145	Glyma.11G061000	glyma.Wm82.gnm4.Gm11:4569778	1.08e-290	WGD
Glyma.01G182700	glyma.Wm82.gnm4.Gm01:52926288	Glyma.11G059500	glyma.Wm82.gnm4.Gm11:4499629	2.85e-71	WGD
Glyma.01G183000	glyma.Wm82.gnm4.Gm01:52950084	Glyma.11G059300	glyma.Wm82.gnm4.Gm11:4477904	7.99e-168	WGD
Glyma.01G183100	glyma.Wm82.gnm4.Gm01:52955855	Glyma.11G059200	glyma.Wm82.gnm4.Gm11:4468608	0	WGD
Glyma.01G183200	glyma.Wm82.gnm4.Gm01:52963723	Glyma.11G059100	glyma.Wm82.gnm4.Gm11:4460848	5.32e-97	WGD
Glyma.01G183300	glyma.Wm82.gnm4.Gm01:52966781	Glyma.11G058900	glyma.Wm82.gnm4.Gm11:4446879	2.33e-316	WGD
Glyma.01G183500	glyma.Wm82.gnm4.Gm01:52978009	Glyma.11G058800	glyma.Wm82.gnm4.Gm11:4439515	2.05e-266	WGD
Glyma.01G183600	glyma.Wm82.gnm4.Gm01:52993148	Glyma.11G058700	glyma.Wm82.gnm4.Gm11:4432897	9.05e-162	WGD
Glyma.01G183700	glyma.Wm82.gnm4.Gm01:53015589	Glyma.11G058600	glyma.Wm82.gnm4.Gm11:4419053	1.07e-211	WGD
Glyma.01G183800	glyma.Wm82.gnm4.Gm01:53020233	Glyma.11G058500	glyma.Wm82.gnm4.Gm11:4411181	0	WGD
Glyma.01G183900	glyma.Wm82.gnm4.Gm01:53033734	Glyma.11G058400	glyma.Wm82.gnm4.Gm11:4404125	3.94e-150	WGD
Glyma.01G184000	glyma.Wm82.gnm4.Gm01:53054234	Glyma.11G058300	glyma.Wm82.gnm4.Gm11:4386609	0	WGD
Glyma.01G184100	glyma.Wm82.gnm4.Gm01:53061455	Glyma.11G058200	glyma.Wm82.gnm4.Gm11:4383583	4.09e-30	WGD
Glyma.01G184200	glyma.Wm82.gnm4.Gm01:53064916	Glyma.11G058100	glyma.Wm82.gnm4.Gm11:4377672	1.40e-225	WGD
Glyma.01G184300	glyma.Wm82.gnm4.Gm01:53073566	Glyma.11G058000	glyma.Wm82.gnm4.Gm11:4364306	3.51e-293	WGD
Glyma.01G184400	glyma.Wm82.gnm4.Gm01:53080283	Glyma.11G057900	glyma.Wm82.gnm4.Gm11:4361140	3.38e-137	WGD
Glyma.01G184500	glyma.Wm82.gnm4.Gm01:53086036	Glyma.11G057700	glyma.Wm82.gnm4.Gm11:4351308	6.18e-94	WGD
Glyma.01G184600	glyma.Wm82.gnm4.Gm01:53105741	Glyma.11G057600	glyma.Wm82.gnm4.Gm11:4346384	3.16e-218	WGD
Glyma.01G184700	glyma.Wm82.gnm4.Gm01:53125083	Glyma.11G057500	glyma.Wm82.gnm4.Gm11:4335085	0	WGD
Glyma.01G184800	glyma.Wm82.gnm4.Gm01:53140881	Glyma.11G057400	glyma.Wm82.gnm4.Gm11:4325896	2.26e-56	WGD
Glyma.01G184900	glyma.Wm82.gnm4.Gm01:53146665	Glyma.11G057300	glyma.Wm82.gnm4.Gm11:4319586	1.01e-53	WGD
Glyma.01G185000	glyma.Wm82.gnm4.Gm01:53153168	Glyma.11G057200	glyma.Wm82.gnm4.Gm11:4313661	1.86e-69	WGD
Glyma.01G185100	glyma.Wm82.gnm4.Gm01:53159677	Glyma.11G057100	glyma.Wm82.gnm4.Gm11:4306645	1.63e-45	WGD
Glyma.01G185200	glyma.Wm82.gnm4.Gm01:53164323	Glyma.11G057000	glyma.Wm82.gnm4.Gm11:4298411	4.81e-240	WGD
Glyma.01G185300	glyma.Wm82.gnm4.Gm01:53176923	Glyma.11G056800	glyma.Wm82.gnm4.Gm11:4290164	9.25e-35	WGD
Glyma.01G185400	glyma.Wm82.gnm4.Gm01:53196002	Glyma.11G056700	glyma.Wm82.gnm4.Gm11:4276117	3.09e-107	WGD
Glyma.01G185500	glyma.Wm82.gnm4.Gm01:53207241	Glyma.11G056600	glyma.Wm82.gnm4.Gm11:4265704	1.10e-66	WGD
Glyma.01G185600	glyma.Wm82.gnm4.Gm01:53218881	Glyma.11G056500	glyma.Wm82.gnm4.Gm11:4258565	6.28e-100	WGD
Glyma.01G185700	glyma.Wm82.gnm4.Gm01:53224136	Glyma.11G056400	glyma.Wm82.gnm4.Gm11:4252378	2.75e-76	WGD
Glyma.01G185800	glyma.Wm82.gnm4.Gm01:53227640	Glyma.11G056200	glyma.Wm82.gnm4.Gm11:4248726	5.25e-174	WGD
Glyma.01G185900	glyma.Wm82.gnm4.Gm01:53234938	Glyma.11G056100	glyma.Wm82.gnm4.Gm11:4239500	4.15e-108	WGD
Glyma.01G186000	glyma.Wm82.gnm4.Gm01:53241757	Glyma.11G056000	glyma.Wm82.gnm4.Gm11:4227660	2.81e-287	WGD
Glyma.01G186100	glyma.Wm82.gnm4.Gm01:53259531	Glyma.11G055900	glyma.Wm82.gnm4.Gm11:4214269	3.40e-272	WGD
Glyma.01G186202	glyma.Wm82.gnm4.Gm01:53279673	Glyma.11G055700	glyma.Wm82.gnm4.Gm11:4200680	6.01e-183	WGD
Glyma.01G186300	glyma.Wm82.gnm4.Gm01:53287578	Glyma.11G055600	glyma.Wm82.gnm4.Gm11:4193214	5.22e-214	WGD
Glyma.01G186400	glyma.Wm82.gnm4.Gm01:53291074	Glyma.11G055500	glyma.Wm82.gnm4.Gm11:4188477	2.01e-257	WGD
Glyma.01G186600	glyma.Wm82.gnm4.Gm01:53298575	Glyma.11G055400	glyma.Wm82.gnm4.Gm11:4176719	9.64e-273	WGD
Glyma.01G186700	glyma.Wm82.gnm4.Gm01:53314619	Glyma.11G055300	glyma.Wm82.gnm4.Gm11:4163199	1.45e-111	WGD
Glyma.01G186800	glyma.Wm82.gnm4.Gm01:53321204	Glyma.11G055200	glyma.Wm82.gnm4.Gm11:4156203	3.51e-72	WGD
Glyma.01G186900	glyma.Wm82.gnm4.Gm01:53332065	Glyma.11G055100	glyma.Wm82.gnm4.Gm11:4146541	3.67e-242	WGD
Glyma.01G187000	glyma.Wm82.gnm4.Gm01:53334522	Glyma.11G055000	glyma.Wm82.gnm4.Gm11:4140734	1.46e-139	WGD
Glyma.01G187200	glyma.Wm82.gnm4.Gm01:53350780	Glyma.11G054900	glyma.Wm82.gnm4.Gm11:4124851	1.46e-275	WGD
Glyma.01G187300	glyma.Wm82.gnm4.Gm01:53356062	Glyma.11G054800	glyma.Wm82.gnm4.Gm11:4121373	0	WGD
Glyma.01G187500	glyma.Wm82.gnm4.Gm01:53377326	Glyma.11G054700	glyma.Wm82.gnm4.Gm11:4114515	7.14e-82	WGD
Glyma.01G187600	glyma.Wm82.gnm4.Gm01:53385849	Glyma.11G054600	glyma.Wm82.gnm4.Gm11:4107873	1.95e-207	WGD
Glyma.01G187700	glyma.Wm82.gnm4.Gm01:53397482	Glyma.11G054500	glyma.Wm82.gnm4.Gm11:4097070	2.17e-176	WGD
Glyma.01G187800	glyma.Wm82.gnm4.Gm01:53403670	Glyma.11G054300	glyma.Wm82.gnm4.Gm11:4086551	1.67e-122	WGD
Glyma.01G187900	glyma.Wm82.gnm4.Gm01:53408468	Glyma.11G054200	glyma.Wm82.gnm4.Gm11:4081476	1.53e-307	WGD
Glyma.01G188000	glyma.Wm82.gnm4.Gm01:53413450	Glyma.11G054100	glyma.Wm82.gnm4.Gm11:4070106	0	WGD
Glyma.01G188100	glyma.Wm82.gnm4.Gm01:53429229	Glyma.11G054000	glyma.Wm82.gnm4.Gm11:4063579	2.03e-239	WGD
Glyma.01G188200	glyma.Wm82.gnm4.Gm01:53432323	Glyma.11G053900	glyma.Wm82.gnm4.Gm11:4057636	0	WGD
Glyma.01G188400	glyma.Wm82.gnm4.Gm01:53457075	Glyma.11G053800	glyma.Wm82.gnm4.Gm11:4041457	0	WGD
Glyma.01G188500	glyma.Wm82.gnm4.Gm01:53484363	Glyma.11G053700	glyma.Wm82.gnm4.Gm11:4024518	2.80e-146	WGD
Glyma.01G188600	glyma.Wm82.gnm4.Gm01:53491042	Glyma.11G053600	glyma.Wm82.gnm4.Gm11:4022075	6.17e-86	WGD
Glyma.01G188700	glyma.Wm82.gnm4.Gm01:53508754	Glyma.11G053500	glyma.Wm82.gnm4.Gm11:4008250	2.05e-190	WGD
Glyma.01G188832	glyma.Wm82.gnm4.Gm01:53516904	Glyma.11G053400	glyma.Wm82.gnm4.Gm11:4004081	4.06e-96	WGD
Glyma.01G188900	glyma.Wm82.gnm4.Gm01:53519044	Glyma.11G053300	glyma.Wm82.gnm4.Gm11:3998910	4.22e-123	WGD
Glyma.01G189000	glyma.Wm82.gnm4.Gm01:53527927	Glyma.11G053200	glyma.Wm82.gnm4.Gm11:3993782	3.93e-210	WGD
Glyma.01G189100	glyma.Wm82.gnm4.Gm01:53533319	Glyma.11G053100	glyma.Wm82.gnm4.Gm11:3989321	3.02e-196	WGD
Glyma.01G189200	glyma.Wm82.gnm4.Gm01:53546397	Glyma.11G053000	glyma.Wm82.gnm4.Gm11:3978537	0	WGD
Glyma.01G189300	glyma.Wm82.gnm4.Gm01:53555615	Glyma.11G052900	glyma.Wm82.gnm4.Gm11:3970894	3.39e-228	WGD
Glyma.01G189500	glyma.Wm82.gnm4.Gm01:53566387	Glyma.11G052700	glyma.Wm82.gnm4.Gm11:3958476	0	WGD
Glyma.01G189600	glyma.Wm82.gnm4.Gm01:53574523	Glyma.11G052600	glyma.Wm82.gnm4.Gm11:3954719	0	WGD
Glyma.01G189700	glyma.Wm82.gnm4.Gm01:53579529	Glyma.11G052500	glyma.Wm82.gnm4.Gm11:3949455	1.46e-201	WGD
Glyma.01G189900	glyma.Wm82.gnm4.Gm01:53587476	Glyma.11G052300	glyma.Wm82.gnm4.Gm11:3929605	5.94e-32	WGD
Glyma.01G190000	glyma.Wm82.gnm4.Gm01:53589034	Glyma.11G052200	glyma.Wm82.gnm4.Gm11:3926524	1.39e-221	WGD
Glyma.01G190100	glyma.Wm82.gnm4.Gm01:53613986	Glyma.11G052100	glyma.Wm82.gnm4.Gm11:3903839	3.61e-183	WGD
Glyma.01G190300	glyma.Wm82.gnm4.Gm01:53625206	Glyma.11G051900	glyma.Wm82.gnm4.Gm11:3892639	1.15e-90	WGD
Glyma.01G190402	glyma.Wm82.gnm4.Gm01:53629102	Glyma.11G051800	glyma.Wm82.gnm4.Gm11:3886051	4.14e-93	WGD
Glyma.01G190600	glyma.Wm82.gnm4.Gm01:53646108	Glyma.11G051600	glyma.Wm82.gnm4.Gm11:3852059	0	WGD
Glyma.01G190700	glyma.Wm82.gnm4.Gm01:53654181	Glyma.11G051500	glyma.Wm82.gnm4.Gm11:3839478	0	WGD
Glyma.01G190800	glyma.Wm82.gnm4.Gm01:53660121	Glyma.11G051400	glyma.Wm82.gnm4.Gm11:3832078	0	WGD
Glyma.01G190900	glyma.Wm82.gnm4.Gm01:53669268	Glyma.11G051300	glyma.Wm82.gnm4.Gm11:3826100	1.82e-49	WGD
Glyma.01G191100	glyma.Wm82.gnm4.Gm01:53681043	Glyma.11G051067	glyma.Wm82.gnm4.Gm11:3809389	1.71e-55	WGD
Glyma.01G191200	glyma.Wm82.gnm4.Gm01:53699377	Glyma.11G051000	glyma.Wm82.gnm4.Gm11:3804990	1.79e-189	WGD
Glyma.01G191300	glyma.Wm82.gnm4.Gm01:53705110	Glyma.11G050900	glyma.Wm82.gnm4.Gm11:3795776	3.52e-262	WGD
Glyma.01G191400	glyma.Wm82.gnm4.Gm01:53715718	Glyma.11G050800	glyma.Wm82.gnm4.Gm11:3790736	7.65e-149	WGD
Glyma.01G191500	glyma.Wm82.gnm4.Gm01:53722786	Glyma.11G050600	glyma.Wm82.gnm4.Gm11:3776882	0	WGD
Glyma.01G191600	glyma.Wm82.gnm4.Gm01:53728071	Glyma.11G050500	glyma.Wm82.gnm4.Gm11:3773391	7.84e-224	WGD
Glyma.01G191700	glyma.Wm82.gnm4.Gm01:53734404	Glyma.11G050400	glyma.Wm82.gnm4.Gm11:3767084	1.33e-188	WGD
Glyma.01G191800	glyma.Wm82.gnm4.Gm01:53742664	Glyma.11G050300	glyma.Wm82.gnm4.Gm11:3760427	0	WGD
Glyma.01G191900	glyma.Wm82.gnm4.Gm01:53753557	Glyma.11G050200	glyma.Wm82.gnm4.Gm11:3755912	2.99e-174	WGD
Glyma.01G192000	glyma.Wm82.gnm4.Gm01:53756259	Glyma.11G050100	glyma.Wm82.gnm4.Gm11:3752978	5.96e-51	WGD
Glyma.01G192100	glyma.Wm82.gnm4.Gm01:53760212	Glyma.11G050000	glyma.Wm82.gnm4.Gm11:3745271	6.70e-252	WGD
Glyma.01G192200	glyma.Wm82.gnm4.Gm01:53769981	Glyma.11G049900	glyma.Wm82.gnm4.Gm11:3738423	0	WGD
Glyma.01G192300	glyma.Wm82.gnm4.Gm01:53779973	Glyma.11G049800	glyma.Wm82.gnm4.Gm11:3730961	0	WGD
Glyma.01G192400	glyma.Wm82.gnm4.Gm01:53785200	Glyma.11G049700	glyma.Wm82.gnm4.Gm11:3728199	1.17e-127	WGD
Glyma.01G192500	glyma.Wm82.gnm4.Gm01:53796152	Glyma.11G049600	glyma.Wm82.gnm4.Gm11:3713886	9.55e-229	WGD
Glyma.01G192600	glyma.Wm82.gnm4.Gm01:53815241	Glyma.11G049300	glyma.Wm82.gnm4.Gm11:3699728	8.62e-175	WGD
Glyma.01G192900	glyma.Wm82.gnm4.Gm01:53835614	Glyma.11G048900	glyma.Wm82.gnm4.Gm11:3682718	1.51e-218	WGD
Glyma.01G193000	glyma.Wm82.gnm4.Gm01:53862746	Glyma.11G048800	glyma.Wm82.gnm4.Gm11:3661653	1.66e-277	WGD
Glyma.01G193100	glyma.Wm82.gnm4.Gm01:53874189	Glyma.11G048700	glyma.Wm82.gnm4.Gm11:3647116	4.79e-252	WGD
Glyma.01G193200	glyma.Wm82.gnm4.Gm01:53889956	Glyma.11G048600	glyma.Wm82.gnm4.Gm11:3629288	0	WGD
Glyma.01G193400	glyma.Wm82.gnm4.Gm01:53910244	Glyma.11G048500	glyma.Wm82.gnm4.Gm11:3617190	4.38e-213	WGD
Glyma.01G193500	glyma.Wm82.gnm4.Gm01:53918684	Glyma.11G048366	glyma.Wm82.gnm4.Gm11:3602256	4.06e-235	WGD
Glyma.01G193600	glyma.Wm82.gnm4.Gm01:53927312	Glyma.11G048300	glyma.Wm82.gnm4.Gm11:3596548	0	WGD
Glyma.01G193700	glyma.Wm82.gnm4.Gm01:53939462	Glyma.11G048200	glyma.Wm82.gnm4.Gm11:3586114	4.51e-185	WGD
Glyma.01G193800	glyma.Wm82.gnm4.Gm01:53946861	Glyma.11G048100	glyma.Wm82.gnm4.Gm11:3582551	7.78e-97	WGD
Glyma.01G193900	glyma.Wm82.gnm4.Gm01:53948440	Glyma.11G048000	glyma.Wm82.gnm4.Gm11:3576462	7.56e-271	WGD
Glyma.01G193950	glyma.Wm82.gnm4.Gm01:53953165	Glyma.11G047900	glyma.Wm82.gnm4.Gm11:3570852	4.71e-78	WGD
Glyma.01G194100	glyma.Wm82.gnm4.Gm01:53957063	Glyma.11G047800	glyma.Wm82.gnm4.Gm11:3564435	0	WGD
Glyma.01G194200	glyma.Wm82.gnm4.Gm01:53965852	Glyma.11G047700	glyma.Wm82.gnm4.Gm11:3557597	6.82e-296	WGD
Glyma.01G194300	glyma.Wm82.gnm4.Gm01:53970190	Glyma.11G047600	glyma.Wm82.gnm4.Gm11:3551166	0	WGD
Glyma.01G194500	glyma.Wm82.gnm4.Gm01:53983135	Glyma.11G047400	glyma.Wm82.gnm4.Gm11:3537087	4.05e-131	WGD
Glyma.01G194600	glyma.Wm82.gnm4.Gm01:53988274	Glyma.11G047300	glyma.Wm82.gnm4.Gm11:3532506	7.18e-170	WGD
Glyma.01G194700	glyma.Wm82.gnm4.Gm01:53997986	Glyma.11G047200	glyma.Wm82.gnm4.Gm11:3524168	0	WGD
Glyma.01G194800	glyma.Wm82.gnm4.Gm01:54009314	Glyma.11G047000	glyma.Wm82.gnm4.Gm11:3507950	3.91e-300	WGD
Glyma.01G194900	glyma.Wm82.gnm4.Gm01:54025147	Glyma.11G046900	glyma.Wm82.gnm4.Gm11:3499689	8.41e-266	WGD
Glyma.01G195000	glyma.Wm82.gnm4.Gm01:54033716	Glyma.11G046800	glyma.Wm82.gnm4.Gm11:3492338	0	WGD
Glyma.01G195100	glyma.Wm82.gnm4.Gm01:54038929	Glyma.11G046600	glyma.Wm82.gnm4.Gm11:3487938	1.75e-53	WGD
Glyma.01G195200	glyma.Wm82.gnm4.Gm01:54054973	Glyma.11G046500	glyma.Wm82.gnm4.Gm11:3473702	3.24e-304	WGD
Glyma.01G195300	glyma.Wm82.gnm4.Gm01:54064848	Glyma.11G046400	glyma.Wm82.gnm4.Gm11:3464035	8.21e-71	WGD
Glyma.01G195400	glyma.Wm82.gnm4.Gm01:54071527	Glyma.11G046300	glyma.Wm82.gnm4.Gm11:3459629	2.40e-287	WGD
Glyma.01G195500	glyma.Wm82.gnm4.Gm01:54075882	Glyma.11G046200	glyma.Wm82.gnm4.Gm11:3453499	4.69e-301	WGD
Glyma.01G195600	glyma.Wm82.gnm4.Gm01:54080766	Glyma.11G046100	glyma.Wm82.gnm4.Gm11:3450771	5.88e-259	WGD
Glyma.01G195700	glyma.Wm82.gnm4.Gm01:54084644	Glyma.11G046000	glyma.Wm82.gnm4.Gm11:3447418	1.48e-46	WGD
Glyma.01G195800	glyma.Wm82.gnm4.Gm01:54093284	Glyma.11G045900	glyma.Wm82.gnm4.Gm11:3429147	1.38e-93	WGD
Glyma.01G195900	glyma.Wm82.gnm4.Gm01:54103146	Glyma.11G045800	glyma.Wm82.gnm4.Gm11:3409501	0	WGD
Glyma.01G196000	glyma.Wm82.gnm4.Gm01:54119824	Glyma.11G045700	glyma.Wm82.gnm4.Gm11:3397220	1.57e-102	WGD
Glyma.01G196100	glyma.Wm82.gnm4.Gm01:54140578	Glyma.11G045600	glyma.Wm82.gnm4.Gm11:3374014	0	WGD
Glyma.01G196200	glyma.Wm82.gnm4.Gm01:54166353	Glyma.11G045400	glyma.Wm82.gnm4.Gm11:3353328	1.79e-236	WGD
Glyma.01G196300	glyma.Wm82.gnm4.Gm01:54174836	Glyma.11G045300	glyma.Wm82.gnm4.Gm11:3339463	3.63e-283	WGD
Glyma.01G196400	glyma.Wm82.gnm4.Gm01:54182590	Glyma.11G045200	glyma.Wm82.gnm4.Gm11:3334292	1.97e-40	WGD
Glyma.01G196600	glyma.Wm82.gnm4.Gm01:54199438	Glyma.11G045100	glyma.Wm82.gnm4.Gm11:3321479	1.82e-183	WGD
Glyma.01G196700	glyma.Wm82.gnm4.Gm01:54207235	Glyma.11G045000	glyma.Wm82.gnm4.Gm11:3314379	3.68e-38	WGD
Glyma.01G196800	glyma.Wm82.gnm4.Gm01:54220077	Glyma.11G044800	glyma.Wm82.gnm4.Gm11:3306202	2.53e-224	WGD
Glyma.01G196900	glyma.Wm82.gnm4.Gm01:54231390	Glyma.11G044700	glyma.Wm82.gnm4.Gm11:3293792	4.39e-94	WGD
Glyma.01G197100	glyma.Wm82.gnm4.Gm01:54241284	Glyma.11G044600	glyma.Wm82.gnm4.Gm11:3287589	0	WGD
Glyma.01G197200	glyma.Wm82.gnm4.Gm01:54244604	Glyma.11G044500	glyma.Wm82.gnm4.Gm11:3284331	5.71e-62	WGD
Glyma.01G197300	glyma.Wm82.gnm4.Gm01:54248842	Glyma.11G044400	glyma.Wm82.gnm4.Gm11:3279721	1.35e-175	WGD
Glyma.01G197400	glyma.Wm82.gnm4.Gm01:54252686	Glyma.11G044300	glyma.Wm82.gnm4.Gm11:3274081	1.76e-273	WGD
Glyma.01G197500	glyma.Wm82.gnm4.Gm01:54256953	Glyma.11G044200	glyma.Wm82.gnm4.Gm11:3269151	0	WGD
Glyma.01G197600	glyma.Wm82.gnm4.Gm01:54262297	Glyma.11G044100	glyma.Wm82.gnm4.Gm11:3262032	1.36e-312	WGD
Glyma.01G197700	glyma.Wm82.gnm4.Gm01:54271797	Glyma.11G043900	glyma.Wm82.gnm4.Gm11:3248259	3.44e-174	WGD
Glyma.01G197800	glyma.Wm82.gnm4.Gm01:54282918	Glyma.11G043800	glyma.Wm82.gnm4.Gm11:3239689	3.06e-303	WGD
Glyma.01G197900	glyma.Wm82.gnm4.Gm01:54303283	Glyma.11G043700	glyma.Wm82.gnm4.Gm11:3226298	1.19e-196	WGD
Glyma.01G198100	glyma.Wm82.gnm4.Gm01:54322534	Glyma.11G043600	glyma.Wm82.gnm4.Gm11:3212951	3.37e-145	WGD
Glyma.01G198200	glyma.Wm82.gnm4.Gm01:54329087	Glyma.11G043500	glyma.Wm82.gnm4.Gm11:3201377	4.44e-49	WGD
Glyma.01G198500	glyma.Wm82.gnm4.Gm01:54339166	Glyma.11G043400	glyma.Wm82.gnm4.Gm11:3190214	2.99e-222	WGD
Glyma.01G198600	glyma.Wm82.gnm4.Gm01:54347307	Glyma.11G043300	glyma.Wm82.gnm4.Gm11:3185425	3.25e-160	WGD
Glyma.01G198700	glyma.Wm82.gnm4.Gm01:54363980	Glyma.11G043200	glyma.Wm82.gnm4.Gm11:3170650	9.66e-121	WGD
Glyma.01G198800	glyma.Wm82.gnm4.Gm01:54383081	Glyma.11G043100	glyma.Wm82.gnm4.Gm11:3151259	1.73e-144	WGD
Glyma.01G198900	glyma.Wm82.gnm4.Gm01:54396220	Glyma.11G042900	glyma.Wm82.gnm4.Gm11:3134818	2.13e-182	WGD
Glyma.01G199000	glyma.Wm82.gnm4.Gm01:54408172	Glyma.11G042800	glyma.Wm82.gnm4.Gm11:3124165	2.56e-316	WGD
Glyma.01G199100	glyma.Wm82.gnm4.Gm01:54415097	Glyma.11G042700	glyma.Wm82.gnm4.Gm11:3120947	2.07e-77	WGD
Glyma.01G199400	glyma.Wm82.gnm4.Gm01:54434595	Glyma.11G042500	glyma.Wm82.gnm4.Gm11:3107360	0	WGD
Glyma.01G199500	glyma.Wm82.gnm4.Gm01:54439503	Glyma.11G042400	glyma.Wm82.gnm4.Gm11:3102689	2.56e-155	WGD
Glyma.01G199600	glyma.Wm82.gnm4.Gm01:54443854	Glyma.11G042300	glyma.Wm82.gnm4.Gm11:3096260	0	WGD
Glyma.01G199700	glyma.Wm82.gnm4.Gm01:54460527	Glyma.11G042200	glyma.Wm82.gnm4.Gm11:3085381	6.44e-114	WGD
Glyma.01G199900	glyma.Wm82.gnm4.Gm01:54469332	Glyma.11G042100	glyma.Wm82.gnm4.Gm11:3083469	4.95e-41	WGD
Glyma.01G200100	glyma.Wm82.gnm4.Gm01:54496254	Glyma.11G042000	glyma.Wm82.gnm4.Gm11:3055090	0	WGD
Glyma.01G200200	glyma.Wm82.gnm4.Gm01:54504149	Glyma.11G041902	glyma.Wm82.gnm4.Gm11:3051731	1.24e-77	WGD
Glyma.01G200400	glyma.Wm82.gnm4.Gm01:54514574	Glyma.11G041701	glyma.Wm82.gnm4.Gm11:3043114	1.17e-23	WGD
Glyma.01G200466	glyma.Wm82.gnm4.Gm01:54517851	Glyma.11G041600	glyma.Wm82.gnm4.Gm11:3037499	8.71e-187	WGD
Glyma.01G200700	glyma.Wm82.gnm4.Gm01:54541421	Glyma.11G041400	glyma.Wm82.gnm4.Gm11:3022117	1.27e-199	WGD
Glyma.01G200800	glyma.Wm82.gnm4.Gm01:54552134	Glyma.11G041300	glyma.Wm82.gnm4.Gm11:3010624	0	WGD
Glyma.01G200900	glyma.Wm82.gnm4.Gm01:54569759	Glyma.11G041200	glyma.Wm82.gnm4.Gm11:2995018	2.34e-257	WGD
Glyma.01G201100	glyma.Wm82.gnm4.Gm01:54586676	Glyma.11G041100	glyma.Wm82.gnm4.Gm11:2989480	6.84e-98	WGD
Glyma.01G201200	glyma.Wm82.gnm4.Gm01:54589346	Glyma.11G041000	glyma.Wm82.gnm4.Gm11:2987390	1.92e-60	WGD
Glyma.01G202000	glyma.Wm82.gnm4.Gm01:54608078	Glyma.11G040800	glyma.Wm82.gnm4.Gm11:2979898	1.63e-167	WGD
Glyma.01G202100	glyma.Wm82.gnm4.Gm01:54615074	Glyma.11G040700	glyma.Wm82.gnm4.Gm11:2975681	5.44e-148	WGD
Glyma.01G202200	glyma.Wm82.gnm4.Gm01:54620222	Glyma.11G040600	glyma.Wm82.gnm4.Gm11:2973807	1.53e-115	WGD
Glyma.01G202400	glyma.Wm82.gnm4.Gm01:54627128	Glyma.11G040400	glyma.Wm82.gnm4.Gm11:2961739	1.16e-132	WGD
Glyma.01G202600	glyma.Wm82.gnm4.Gm01:54645024	Glyma.11G040200	glyma.Wm82.gnm4.Gm11:2943126	0	WGD
Glyma.01G202700	glyma.Wm82.gnm4.Gm01:54659752	Glyma.11G040100	glyma.Wm82.gnm4.Gm11:2938064	2.46e-251	WGD
Glyma.01G203000	glyma.Wm82.gnm4.Gm01:54677093	Glyma.11G040000	glyma.Wm82.gnm4.Gm11:2918997	0	WGD
Glyma.01G203100	glyma.Wm82.gnm4.Gm01:54698744	Glyma.11G039951	glyma.Wm82.gnm4.Gm11:2913001	1.34e-128	WGD
Glyma.01G203200	glyma.Wm82.gnm4.Gm01:54720938	Glyma.11G039800	glyma.Wm82.gnm4.Gm11:2851474	1.90e-98	WGD
Glyma.01G203300	glyma.Wm82.gnm4.Gm01:54744288	Glyma.11G039700	glyma.Wm82.gnm4.Gm11:2830783	6.19e-180	WGD
Glyma.01G203400	glyma.Wm82.gnm4.Gm01:54775225	Glyma.11G039400	glyma.Wm82.gnm4.Gm11:2798520	0	WGD
Glyma.01G203500	glyma.Wm82.gnm4.Gm01:54780274	Glyma.11G039300	glyma.Wm82.gnm4.Gm11:2793429	2.74e-251	WGD
Glyma.01G203800	glyma.Wm82.gnm4.Gm01:54793888	Glyma.11G039100	glyma.Wm82.gnm4.Gm11:2780234	8.65e-206	WGD
Glyma.01G204000	glyma.Wm82.gnm4.Gm01:54803470	Glyma.11G039000	glyma.Wm82.gnm4.Gm11:2773043	0	WGD
Glyma.01G204200	glyma.Wm82.gnm4.Gm01:54820085	Glyma.11G038800	glyma.Wm82.gnm4.Gm11:2762245	1.16e-241	WGD
Glyma.01G204300	glyma.Wm82.gnm4.Gm01:54824913	Glyma.11G038700	glyma.Wm82.gnm4.Gm11:2755816	8.18e-255	WGD
Glyma.01G204400	glyma.Wm82.gnm4.Gm01:54835405	Glyma.11G038600	glyma.Wm82.gnm4.Gm11:2754037	3.92e-123	WGD
Glyma.01G204533	glyma.Wm82.gnm4.Gm01:54839956	Glyma.11G038500	glyma.Wm82.gnm4.Gm11:2744690	3.72e-61	WGD
Glyma.01G204800	glyma.Wm82.gnm4.Gm01:54861141	Glyma.11G038300	glyma.Wm82.gnm4.Gm11:2729917	5.17e-183	WGD
Glyma.01G204900	glyma.Wm82.gnm4.Gm01:54865756	Glyma.11G038000	glyma.Wm82.gnm4.Gm11:2724167	0	WGD
Glyma.01G205100	glyma.Wm82.gnm4.Gm01:54873667	Glyma.11G037900	glyma.Wm82.gnm4.Gm11:2715155	0	WGD
Glyma.01G205200	glyma.Wm82.gnm4.Gm01:54891583	Glyma.11G037700	glyma.Wm82.gnm4.Gm11:2703338	1.98e-163	WGD
Glyma.01G205300	glyma.Wm82.gnm4.Gm01:54896283	Glyma.11G037600	glyma.Wm82.gnm4.Gm11:2698573	2.48e-141	WGD
Glyma.01G205400	glyma.Wm82.gnm4.Gm01:54904103	Glyma.11G037500	glyma.Wm82.gnm4.Gm11:2695271	3.14e-128	WGD
Glyma.01G205500	glyma.Wm82.gnm4.Gm01:54914536	Glyma.11G037400	glyma.Wm82.gnm4.Gm11:2687665	1.03e-68	WGD
Glyma.01G205600	glyma.Wm82.gnm4.Gm01:54919555	Glyma.11G037300	glyma.Wm82.gnm4.Gm11:2681835	5.23e-97	WGD
Glyma.01G205700	glyma.Wm82.gnm4.Gm01:54928623	Glyma.11G037100	glyma.Wm82.gnm4.Gm11:2673009	3.74e-158	WGD
Glyma.01G205900	glyma.Wm82.gnm4.Gm01:54938572	Glyma.11G036900	glyma.Wm82.gnm4.Gm11:2666611	0	WGD
Glyma.01G206000	glyma.Wm82.gnm4.Gm01:54950950	Glyma.11G036800	glyma.Wm82.gnm4.Gm11:2642386	1.49e-297	WGD
Glyma.01G206500	glyma.Wm82.gnm4.Gm01:54979283	Glyma.11G036567	glyma.Wm82.gnm4.Gm11:2631743	2.68e-180	WGD
Glyma.01G206600	glyma.Wm82.gnm4.Gm01:54989827	Glyma.11G036500	glyma.Wm82.gnm4.Gm11:2623981	5.05e-143	WGD
Glyma.01G206700	glyma.Wm82.gnm4.Gm01:55001881	Glyma.11G036400	glyma.Wm82.gnm4.Gm11:2614206	1.25e-149	WGD
Glyma.01G206800	glyma.Wm82.gnm4.Gm01:55007018	Glyma.11G036300	glyma.Wm82.gnm4.Gm11:2607460	3.58e-135	WGD
Glyma.01G207000	glyma.Wm82.gnm4.Gm01:55016655	Glyma.11G036200	glyma.Wm82.gnm4.Gm11:2601547	1.13e-159	WGD
Glyma.01G207100	glyma.Wm82.gnm4.Gm01:55020890	Glyma.11G036100	glyma.Wm82.gnm4.Gm11:2599204	1.62e-155	WGD
Glyma.01G207200	glyma.Wm82.gnm4.Gm01:55025707	Glyma.11G035966	glyma.Wm82.gnm4.Gm11:2590934	8.31e-61	WGD
Glyma.01G207300	glyma.Wm82.gnm4.Gm01:55043236	Glyma.11G035900	glyma.Wm82.gnm4.Gm11:2576896	1.02e-165	WGD
Glyma.01G207400	glyma.Wm82.gnm4.Gm01:55046119	Glyma.11G035800	glyma.Wm82.gnm4.Gm11:2568662	0	WGD
Glyma.01G207500	glyma.Wm82.gnm4.Gm01:55054257	Glyma.11G035200	glyma.Wm82.gnm4.Gm11:2543117	0	WGD
Glyma.01G207600	glyma.Wm82.gnm4.Gm01:55066581	Glyma.11G034900	glyma.Wm82.gnm4.Gm11:2525419	3.72e-124	WGD
Glyma.01G207800	glyma.Wm82.gnm4.Gm01:55076025	Glyma.11G034500	glyma.Wm82.gnm4.Gm11:2502220	1.62e-121	WGD
Glyma.01G207900	glyma.Wm82.gnm4.Gm01:55093159	Glyma.11G034400	glyma.Wm82.gnm4.Gm11:2492508	6.56e-135	WGD
Glyma.01G208000	glyma.Wm82.gnm4.Gm01:55097514	Glyma.11G034200	glyma.Wm82.gnm4.Gm11:2488566	4.46e-46	WGD
Glyma.01G208100	glyma.Wm82.gnm4.Gm01:55101772	Glyma.11G034100	glyma.Wm82.gnm4.Gm11:2482547	0	WGD
Glyma.01G208200	glyma.Wm82.gnm4.Gm01:55108363	Glyma.11G034000	glyma.Wm82.gnm4.Gm11:2478420	3.39e-162	WGD
Glyma.01G208300	glyma.Wm82.gnm4.Gm01:55114766	Glyma.11G033900	glyma.Wm82.gnm4.Gm11:2468949	0	WGD
Glyma.01G208400	glyma.Wm82.gnm4.Gm01:55122755	Glyma.11G033800	glyma.Wm82.gnm4.Gm11:2464594	6.87e-123	WGD
Glyma.01G208600	glyma.Wm82.gnm4.Gm01:55138482	Glyma.11G033600	glyma.Wm82.gnm4.Gm11:2445100	0	WGD
Glyma.01G208700	glyma.Wm82.gnm4.Gm01:55150470	Glyma.11G033500	glyma.Wm82.gnm4.Gm11:2439417	0	WGD
Glyma.01G208800	glyma.Wm82.gnm4.Gm01:55162876	Glyma.11G033400	glyma.Wm82.gnm4.Gm11:2431890	8.50e-254	WGD
Glyma.01G208900	glyma.Wm82.gnm4.Gm01:55164871	Glyma.11G033300	glyma.Wm82.gnm4.Gm11:2429241	1.36e-203	WGD
Glyma.01G209000	glyma.Wm82.gnm4.Gm01:55168532	Glyma.11G033200	glyma.Wm82.gnm4.Gm11:2424861	8.33e-219	WGD
Glyma.01G209100	glyma.Wm82.gnm4.Gm01:55181682	Glyma.11G033100	glyma.Wm82.gnm4.Gm11:2413723	1.24e-135	WGD
Glyma.01G209200	glyma.Wm82.gnm4.Gm01:55193284	Glyma.11G032900	glyma.Wm82.gnm4.Gm11:2389388	0	WGD
Glyma.01G209500	glyma.Wm82.gnm4.Gm01:55218133	Glyma.11G032700	glyma.Wm82.gnm4.Gm11:2381539	6.11e-262	WGD
Glyma.01G209600	glyma.Wm82.gnm4.Gm01:55231126	Glyma.11G032600	glyma.Wm82.gnm4.Gm11:2374378	1.53e-113	WGD
Glyma.01G209800	glyma.Wm82.gnm4.Gm01:55245429	Glyma.11G032400	glyma.Wm82.gnm4.Gm11:2359949	2.16e-289	WGD
Glyma.01G209900	glyma.Wm82.gnm4.Gm01:55256415	Glyma.11G032100	glyma.Wm82.gnm4.Gm11:2335989	2.95e-311	WGD
Glyma.01G210100	glyma.Wm82.gnm4.Gm01:55262480	Glyma.11G032000	glyma.Wm82.gnm4.Gm11:2331564	4.44e-154	WGD
Glyma.01G210200	glyma.Wm82.gnm4.Gm01:55269924	Glyma.11G031800	glyma.Wm82.gnm4.Gm11:2326266	8.71e-83	WGD
Glyma.01G210300	glyma.Wm82.gnm4.Gm01:55274531	Glyma.11G031700	glyma.Wm82.gnm4.Gm11:2321807	9.80e-87	WGD
Glyma.01G210500	glyma.Wm82.gnm4.Gm01:55297702	Glyma.11G031500	glyma.Wm82.gnm4.Gm11:2302854	0	WGD
Glyma.01G210600	glyma.Wm82.gnm4.Gm01:55303391	Glyma.11G031400	glyma.Wm82.gnm4.Gm11:2291535	0	WGD
Glyma.01G210700	glyma.Wm82.gnm4.Gm01:55339183	Glyma.11G031300	glyma.Wm82.gnm4.Gm11:2265212	1.53e-178	WGD
Glyma.01G210800	glyma.Wm82.gnm4.Gm01:55342160	Glyma.11G031200	glyma.Wm82.gnm4.Gm11:2257759	2.56e-118	WGD
Glyma.01G211000	glyma.Wm82.gnm4.Gm01:55374575	Glyma.11G030800	glyma.Wm82.gnm4.Gm11:2221071	0	WGD
Glyma.01G211100	glyma.Wm82.gnm4.Gm01:55380364	Glyma.11G030700	glyma.Wm82.gnm4.Gm11:2217858	4.25e-77	WGD
Glyma.01G211200	glyma.Wm82.gnm4.Gm01:55386761	Glyma.11G030500	glyma.Wm82.gnm4.Gm11:2200467	0	WGD
Glyma.01G211400	glyma.Wm82.gnm4.Gm01:55396546	Glyma.11G030400	glyma.Wm82.gnm4.Gm11:2195632	1.05e-80	WGD
Glyma.01G211500	glyma.Wm82.gnm4.Gm01:55405373	Glyma.11G030200	glyma.Wm82.gnm4.Gm11:2184689	1.14e-171	WGD
Glyma.01G211700	glyma.Wm82.gnm4.Gm01:55415430	Glyma.11G030100	glyma.Wm82.gnm4.Gm11:2172295	4.50e-101	WGD
Glyma.01G211900	glyma.Wm82.gnm4.Gm01:55448274	Glyma.11G030000	glyma.Wm82.gnm4.Gm11:2161884	0	WGD
Glyma.01G212000	glyma.Wm82.gnm4.Gm01:55454246	Glyma.11G029800	glyma.Wm82.gnm4.Gm11:2155300	5.65e-186	WGD
Glyma.01G212100	glyma.Wm82.gnm4.Gm01:55465539	Glyma.11G029700	glyma.Wm82.gnm4.Gm11:2149065	2.87e-145	WGD
Glyma.01G212200	glyma.Wm82.gnm4.Gm01:55469736	Glyma.11G029600	glyma.Wm82.gnm4.Gm11:2133707	0	WGD
Glyma.01G212400	glyma.Wm82.gnm4.Gm01:55488542	Glyma.11G029400	glyma.Wm82.gnm4.Gm11:2119153	0	WGD
Glyma.01G212500	glyma.Wm82.gnm4.Gm01:55495112	Glyma.11G029300	glyma.Wm82.gnm4.Gm11:2113841	1.23e-133	WGD
Glyma.01G212600	glyma.Wm82.gnm4.Gm01:55498274	Glyma.11G029200	glyma.Wm82.gnm4.Gm11:2111303	5.80e-76	WGD
Glyma.01G212700	glyma.Wm82.gnm4.Gm01:55500483	Glyma.11G029100	glyma.Wm82.gnm4.Gm11:2107782	5.07e-70	WGD
Glyma.01G212800	glyma.Wm82.gnm4.Gm01:55509096	Glyma.11G029000	glyma.Wm82.gnm4.Gm11:2098585	1.96e-301	WGD
Glyma.01G213000	glyma.Wm82.gnm4.Gm01:55526221	Glyma.11G028900	glyma.Wm82.gnm4.Gm11:2085279	3.11e-295	WGD
Glyma.01G213100	glyma.Wm82.gnm4.Gm01:55542555	Glyma.11G028800	glyma.Wm82.gnm4.Gm11:2070551	1.93e-149	WGD
Glyma.01G213200	glyma.Wm82.gnm4.Gm01:55548381	Glyma.11G028700	glyma.Wm82.gnm4.Gm11:2056277	0	WGD
Glyma.01G213300	glyma.Wm82.gnm4.Gm01:55565992	Glyma.11G028600	glyma.Wm82.gnm4.Gm11:2044864	1.37e-110	WGD
Glyma.01G213400	glyma.Wm82.gnm4.Gm01:55570319	Glyma.11G028500	glyma.Wm82.gnm4.Gm11:2036737	1.57e-251	WGD
Glyma.01G213500	glyma.Wm82.gnm4.Gm01:55574980	Glyma.11G028400	glyma.Wm82.gnm4.Gm11:2029135	6.36e-192	WGD
Glyma.01G213600	glyma.Wm82.gnm4.Gm01:55582572	Glyma.11G028300	glyma.Wm82.gnm4.Gm11:2022136	0	WGD
Glyma.01G213700	glyma.Wm82.gnm4.Gm01:55586599	Glyma.11G028200	glyma.Wm82.gnm4.Gm11:2018958	0	WGD
Glyma.01G213800	glyma.Wm82.gnm4.Gm01:55595329	Glyma.11G028100	glyma.Wm82.gnm4.Gm11:2009334	0	WGD
Glyma.01G213900	glyma.Wm82.gnm4.Gm01:55603403	Glyma.11G027900	glyma.Wm82.gnm4.Gm11:2001427	0	WGD
Glyma.01G214100	glyma.Wm82.gnm4.Gm01:55613667	Glyma.11G027800	glyma.Wm82.gnm4.Gm11:1996601	7.94e-173	WGD
Glyma.01G214200	glyma.Wm82.gnm4.Gm01:55629591	Glyma.11G027700	glyma.Wm82.gnm4.Gm11:1987597	1.64e-248	WGD
Glyma.01G214400	glyma.Wm82.gnm4.Gm01:55639680	Glyma.11G027600	glyma.Wm82.gnm4.Gm11:1983685	4.27e-191	WGD
Glyma.01G214500	glyma.Wm82.gnm4.Gm01:55643241	Glyma.11G027500	glyma.Wm82.gnm4.Gm11:1975727	6.66e-319	WGD
Glyma.01G214600	glyma.Wm82.gnm4.Gm01:55653315	Glyma.11G027400	glyma.Wm82.gnm4.Gm11:1969776	9.03e-187	WGD
Glyma.01G214700	glyma.Wm82.gnm4.Gm01:55657649	Glyma.11G027200	glyma.Wm82.gnm4.Gm11:1959169	0	WGD
Glyma.01G214800	glyma.Wm82.gnm4.Gm01:55670979	Glyma.11G027100	glyma.Wm82.gnm4.Gm11:1942634	8.53e-192	WGD
Glyma.01G215500	glyma.Wm82.gnm4.Gm01:55704003	Glyma.11G027000	glyma.Wm82.gnm4.Gm11:1931170	0	WGD
Glyma.01G215600	glyma.Wm82.gnm4.Gm01:55714525	Glyma.11G026900	glyma.Wm82.gnm4.Gm11:1925726	0	WGD
Glyma.01G215700	glyma.Wm82.gnm4.Gm01:55723592	Glyma.11G026700	glyma.Wm82.gnm4.Gm11:1904915	0	WGD
Glyma.01G215800	glyma.Wm82.gnm4.Gm01:55752369	Glyma.11G026600	glyma.Wm82.gnm4.Gm11:1884055	1.62e-217	WGD
Glyma.01G216400	glyma.Wm82.gnm4.Gm01:55785205	Glyma.11G026500	glyma.Wm82.gnm4.Gm11:1877815	2.48e-82	WGD
Glyma.01G216500	glyma.Wm82.gnm4.Gm01:55789679	Glyma.11G026400	glyma.Wm82.gnm4.Gm11:1873270	6.17e-261	WGD
Glyma.01G216600	glyma.Wm82.gnm4.Gm01:55801810	Glyma.11G026300	glyma.Wm82.gnm4.Gm11:1863949	0	WGD
Glyma.01G216900	glyma.Wm82.gnm4.Gm01:55819794	Glyma.11G026200	glyma.Wm82.gnm4.Gm11:1843561	0	WGD
Glyma.01G216933	glyma.Wm82.gnm4.Gm01:55826869	Glyma.11G026100	glyma.Wm82.gnm4.Gm11:1835132	3.31e-57	WGD
Glyma.01G217300	glyma.Wm82.gnm4.Gm01:55856214	Glyma.11G026000	glyma.Wm82.gnm4.Gm11:1827102	8.61e-250	WGD
Glyma.01G217400	glyma.Wm82.gnm4.Gm01:55870109	Glyma.11G025700	glyma.Wm82.gnm4.Gm11:1812317	1.22e-180	WGD
Glyma.01G217600	glyma.Wm82.gnm4.Gm01:55881014	Glyma.11G025600	glyma.Wm82.gnm4.Gm11:1804797	2.03e-164	WGD
Glyma.01G217900	glyma.Wm82.gnm4.Gm01:55896678	Glyma.11G025300	glyma.Wm82.gnm4.Gm11:1791956	1.40e-174	WGD
Glyma.01G218000	glyma.Wm82.gnm4.Gm01:55901736	Glyma.11G025200	glyma.Wm82.gnm4.Gm11:1786951	1.05e-89	WGD
Glyma.01G218100	glyma.Wm82.gnm4.Gm01:55918069	Glyma.11G025100	glyma.Wm82.gnm4.Gm11:1768819	0	WGD
Glyma.01G218200	glyma.Wm82.gnm4.Gm01:55928046	Glyma.11G025000	glyma.Wm82.gnm4.Gm11:1762548	1.45e-131	WGD
Glyma.01G218300	glyma.Wm82.gnm4.Gm01:55938964	Glyma.11G024900	glyma.Wm82.gnm4.Gm11:1756194	1.09e-133	WGD
Glyma.01G218800	glyma.Wm82.gnm4.Gm01:55960614	Glyma.11G024700	glyma.Wm82.gnm4.Gm11:1742935	0	WGD
Glyma.01G218900	glyma.Wm82.gnm4.Gm01:55965964	Glyma.11G024500	glyma.Wm82.gnm4.Gm11:1740555	1.81e-93	WGD
Glyma.01G219100	glyma.Wm82.gnm4.Gm01:55980227	Glyma.11G024400	glyma.Wm82.gnm4.Gm11:1736639	6.69e-140	WGD
Glyma.01G219200	glyma.Wm82.gnm4.Gm01:55992068	Glyma.11G024300	glyma.Wm82.gnm4.Gm11:1730222	0	WGD
Glyma.01G219300	glyma.Wm82.gnm4.Gm01:55995605	Glyma.11G024200	glyma.Wm82.gnm4.Gm11:1726019	1.92e-296	WGD
Glyma.01G219400	glyma.Wm82.gnm4.Gm01:55998536	Glyma.11G024000	glyma.Wm82.gnm4.Gm11:1721377	1.33e-76	WGD
Glyma.01G219600	glyma.Wm82.gnm4.Gm01:56003102	Glyma.11G023900	glyma.Wm82.gnm4.Gm11:1716523	6.76e-201	WGD
Glyma.01G219700	glyma.Wm82.gnm4.Gm01:56009669	Glyma.11G023800	glyma.Wm82.gnm4.Gm11:1712069	6.63e-54	WGD
Glyma.01G219800	glyma.Wm82.gnm4.Gm01:56013581	Glyma.11G023700	glyma.Wm82.gnm4.Gm11:1692216	0	WGD
Glyma.01G219900	glyma.Wm82.gnm4.Gm01:56035802	Glyma.11G023632	glyma.Wm82.gnm4.Gm11:1687622	1.21e-77	WGD
Glyma.01G220100	glyma.Wm82.gnm4.Gm01:56046876	Glyma.11G023500	glyma.Wm82.gnm4.Gm11:1679998	6.64e-107	WGD
Glyma.01G220300	glyma.Wm82.gnm4.Gm01:56060917	Glyma.11G023400	glyma.Wm82.gnm4.Gm11:1672046	0	WGD
Glyma.01G220400	glyma.Wm82.gnm4.Gm01:56064904	Glyma.11G023300	glyma.Wm82.gnm4.Gm11:1665417	0	WGD
Glyma.01G220600	glyma.Wm82.gnm4.Gm01:56074740	Glyma.11G023200	glyma.Wm82.gnm4.Gm11:1660196	1.98e-209	WGD
Glyma.01G220700	glyma.Wm82.gnm4.Gm01:56078148	Glyma.11G022900	glyma.Wm82.gnm4.Gm11:1653118	0	WGD
Glyma.01G220800	glyma.Wm82.gnm4.Gm01:56088928	Glyma.11G022800	glyma.Wm82.gnm4.Gm11:1645624	6.86e-237	WGD
Glyma.01G220900	glyma.Wm82.gnm4.Gm01:56101876	Glyma.11G022700	glyma.Wm82.gnm4.Gm11:1631460	0	WGD
Glyma.01G221100	glyma.Wm82.gnm4.Gm01:56118886	Glyma.11G022600	glyma.Wm82.gnm4.Gm11:1619083	4.77e-164	WGD
Glyma.01G221200	glyma.Wm82.gnm4.Gm01:56123129	Glyma.11G022500	glyma.Wm82.gnm4.Gm11:1614432	7.32e-123	WGD
Glyma.01G221300	glyma.Wm82.gnm4.Gm01:56127489	Glyma.11G022400	glyma.Wm82.gnm4.Gm11:1611857	1.50e-89	WGD
Glyma.01G221400	glyma.Wm82.gnm4.Gm01:56141771	Glyma.11G022300	glyma.Wm82.gnm4.Gm11:1598348	1.64e-236	WGD
Glyma.01G221500	glyma.Wm82.gnm4.Gm01:56157588	Glyma.11G022200	glyma.Wm82.gnm4.Gm11:1576720	0	WGD
Glyma.01G221600	glyma.Wm82.gnm4.Gm01:56168042	Glyma.11G022100	glyma.Wm82.gnm4.Gm11:1569321	0	WGD
Glyma.01G221900	glyma.Wm82.gnm4.Gm01:56191673	Glyma.11G021900	glyma.Wm82.gnm4.Gm11:1551056	1.00e-60	WGD
Glyma.01G222000	glyma.Wm82.gnm4.Gm01:56197321	Glyma.11G021800	glyma.Wm82.gnm4.Gm11:1543569	2.01e-194	WGD
Glyma.01G222200	glyma.Wm82.gnm4.Gm01:56206857	Glyma.11G021600	glyma.Wm82.gnm4.Gm11:1533579	2.99e-233	WGD
[truncated: 57,353 more rows]

## Sheet: Table S2
Table S2. Percentage of duplicated gene pairs derived from different duplication mechanisms in soybean.
Duplication mechanisms	number of gene pairs	percentage of gene pairs
DSD	22517	0.379387
PD	1942	0.0327206
TD	1749	0.0294688
TRD	3275	0.0551802
WGD	29868	0.503243
total amount of gene pairs	59351

## Sheet: Table S3
Table S3. Number and percentage of gene pairs exhibiting different within-tissue expression patterns in each tissue.
Tissue		mono_expressed			dosage_balanced			paralogue_dominance			specialization			divergence			others			non_expressed		total gene pairs	total expressed gene pairs
	Duplication mechanisms	number of gene pairs	percentage of all gene pairs	percentage of expressed gene pairs	number of gene pairs	percentage of all gene pairs	percentage of expressed gene pairs	number of gene pairs	percentage of all gene pairs	percentage of expressed gene pairs	number of gene pairs	percentage of all gene pairs	percentage of expressed gene pairs	number of gene pairs	percentage of all gene pairs	percentage of expressed gene pairs	number of gene pairs	percentage of all gene pairs	percentage of expressed gene pairs	number of gene pairs	percentage of all gene pairs
cotyledon stage seed	DSD	6762	0.300306	0.40598	969	0.0430342	0.0581772	884	0.0392592	0.053074	311	0.0138118	0.018672	1552	0.0689257	0.0931796	6178	0.27437	0.370917	5861	0.260292	22517	16656
	PD	561	0.288877	0.58316	60	0.030896	0.0623701	61	0.0314109	0.0634096	20	0.0102987	0.02079	64	0.0329557	0.0665281	196	0.100927	0.203742	980	0.504634	1942	962
	TD	475	0.271584	0.609756	56	0.0320183	0.071887	61	0.0348771	0.0783055	16	0.00914808	0.0205392	35	0.0200114	0.0449294	136	0.0777587	0.174583	970	0.554603	1749	779
	TRD	1535	0.468702	0.60624	125	0.0381679	0.0493681	109	0.0332824	0.043049	29	0.00885496	0.0114534	117	0.0357252	0.0462085	617	0.188397	0.243681	743	0.22687	3275	2532
	WGD	6101	0.204265	0.260326	3815	0.127729	0.162784	1665	0.0557453	0.0710445	541	0.018113	0.0230841	1432	0.0479443	0.0611026	9882	0.330856	0.421659	6432	0.215348	29868	23436
	total	15434	0.260046	0.347887	5025	0.0846658	0.113265	2780	0.04684	0.062662	917	0.0154505	0.0206694	3200	0.0539165	0.0721289	17009	0.286583	0.383388	14986	0.252498	59351	44365
early maturation stage seed	DSD	6877	0.305414	0.412637	861	0.0382378	0.0516621	947	0.0420571	0.0568223	192	0.00852689	0.0115205	1064	0.0472532	0.0638426	6725	0.298663	0.403516	5851	0.259848	22517	16666
	PD	557	0.286818	0.588173	50	0.0257467	0.0527983	58	0.0298661	0.061246	10	0.00514933	0.0105597	51	0.0262616	0.0538543	221	0.1138	0.233369	995	0.512358	1942	947
	TD	472	0.269868	0.618611	48	0.0274443	0.0629096	44	0.0251572	0.0576671	9	0.0051458	0.0117955	25	0.0142939	0.0327654	165	0.0943396	0.216252	986	0.563751	1749	763
	TRD	1558	0.475725	0.617274	109	0.0332824	0.0431854	104	0.0317557	0.0412044	17	0.00519084	0.00673534	83	0.0253435	0.0328843	653	0.199389	0.258716	751	0.229313	3275	2524
	WGD	6262	0.209656	0.265238	3245	0.108645	0.137448	1772	0.0593277	0.0750561	352	0.0117852	0.0149096	1002	0.0335476	0.0424414	10976	0.367484	0.464907	6259	0.209555	29868	23609
	total	15726	0.264966	0.353322	4313	0.0726694	0.0969018	2925	0.0492831	0.065717	580	0.00977237	0.0130311	2225	0.0374888	0.0499899	18740	0.315749	0.421038	14842	0.250072	59351	44509
early nodule	DSD	7699	0.341919	0.567731	494	0.021939	0.036428	497	0.0220722	0.0366492	101	0.0044855	0.00744783	899	0.0399254	0.066293	3871	0.171915	0.285451	8956	0.397744	22517	13561
	PD	540	0.278064	0.680101	34	0.0175077	0.0428212	40	0.0205973	0.0503778	3	0.0015448	0.00377834	31	0.0159629	0.0390428	146	0.0751802	0.183879	1148	0.591143	1942	794
	TD	403	0.230417	0.69844	33	0.0188679	0.0571924	24	0.0137221	0.0415945	2	0.00114351	0.0034662	21	0.0120069	0.0363951	94	0.053745	0.162912	1172	0.670097	1749	577
	TRD	1459	0.445496	0.736869	51	0.0155725	0.0257576	44	0.0134351	0.0222222	5	0.00152672	0.00252525	55	0.0167939	0.0277778	366	0.111756	0.184848	1295	0.39542	3275	1980
	WGD	7792	0.260881	0.419647	1726	0.0577876	0.0929556	982	0.032878	0.0528867	168	0.00562475	0.00904782	891	0.0298313	0.0479858	7009	0.234666	0.377477	11300	0.378331	29868	18568
	total	17893	0.301478	0.504312	2338	0.0393928	0.0658963	1587	0.0267392	0.0447294	279	0.00470085	0.00786359	1897	0.0319624	0.0534667	11486	0.193527	0.323732	23871	0.4022	59351	35480
globular stage seed	DSD	7063	0.313674	0.450878	824	0.0365946	0.0526013	685	0.0304215	0.0437281	263	0.0116801	0.016789	1250	0.0555136	0.0797957	5580	0.247813	0.356208	6852	0.304303	22517	15665
	PD	540	0.278064	0.624277	61	0.0314109	0.0705202	44	0.0226571	0.0508671	17	0.00875386	0.0196532	47	0.0242019	0.0543353	156	0.0803296	0.180347	1077	0.554583	1942	865
	TD	444	0.253859	0.636103	51	0.0291595	0.0730659	50	0.0285878	0.0716332	16	0.00914808	0.0229226	27	0.0154374	0.0386819	110	0.0628931	0.157593	1051	0.600915	1749	698
	TRD	1516	0.462901	0.644284	100	0.0305344	0.0424989	90	0.0274809	0.038249	19	0.00580153	0.0080748	80	0.0244275	0.0339992	548	0.167328	0.232894	922	0.281527	3275	2353
	WGD	6593	0.220738	0.297518	3342	0.111892	0.150812	1443	0.0483126	0.0651173	414	0.013861	0.0186823	1118	0.0374314	0.0504513	9250	0.309696	0.417419	7708	0.258069	29868	22160
	total	16156	0.272211	0.387053	4378	0.0737646	0.104885	2312	0.0389547	0.0553892	729	0.0122829	0.0174648	2522	0.042493	0.0604202	15644	0.263584	0.374787	17610	0.296709	59351	41741
heart stage seed	DSD	6795	0.301772	0.398861	1007	0.0447218	0.0591101	946	0.0420127	0.0555295	336	0.0149221	0.0197229	1618	0.0718568	0.0949753	6334	0.281299	0.371801	5481	0.243416	22517	17036
	PD	583	0.300206	0.57213	61	0.0314109	0.0598626	65	0.0334706	0.063788	29	0.0149331	0.0284593	61	0.0314109	0.0598626	220	0.113285	0.215898	923	0.475283	1942	1019
	TD	505	0.288736	0.602625	58	0.0331618	0.0692124	68	0.0388794	0.0811456	21	0.0120069	0.0250597	42	0.0240137	0.0501193	144	0.0823328	0.171838	911	0.520869	1749	838
	TRD	1552	0.473893	0.602718	135	0.0412214	0.0524272	117	0.0357252	0.0454369	25	0.00763359	0.00970874	124	0.0378626	0.0481553	622	0.189924	0.241553	700	0.21374	3275	2575
	WGD	6081	0.203596	0.252701	4090	0.136936	0.169963	1840	0.0616044	0.0764628	634	0.0212267	0.0263464	1483	0.0496518	0.0616273	9936	0.332664	0.412899	5804	0.194322	29868	24064
	total	15516	0.261428	0.340771	5351	0.0901585	0.117522	3036	0.0511533	0.0666784	1045	0.0176071	0.0229509	3328	0.0560732	0.0730915	17256	0.290745	0.378986	13819	0.232835	59351	45532
hypocotyl	DSD	8018	0.356087	0.538735	480	0.0213172	0.0322516	550	0.024426	0.0369549	465	0.0206511	0.0312437	1439	0.0639073	0.0966875	3931	0.174579	0.264127	7634	0.339033	22517	14883
	PD	645	0.332132	0.671875	41	0.0211123	0.0427083	37	0.0190525	0.0385417	48	0.0247168	0.05	44	0.0226571	0.0458333	145	0.0746653	0.151042	982	0.505664	1942	960
	TD	461	0.263579	0.648383	34	0.0194397	0.04782	27	0.0154374	0.0379747	45	0.025729	0.0632911	29	0.0165809	0.0407876	115	0.0657519	0.161744	1038	0.593482	1749	711
	TRD	1471	0.44916	0.725345	55	0.0167939	0.0271203	59	0.0180153	0.0290927	35	0.010687	0.0172584	88	0.0268702	0.0433925	320	0.0977099	0.157791	1247	0.380763	3275	2028
	WGD	7886	0.264028	0.390029	2103	0.0704098	0.104011	1390	0.0465381	0.0687472	913	0.0305678	0.0451555	1230	0.0411812	0.0608339	6697	0.22422	0.331223	9649	0.323055	29868	20219
	total	18481	0.311385	0.476302	2713	0.0457111	0.0699209	2063	0.0347593	0.0531687	1506	0.0253745	0.0388134	2830	0.0476824	0.0729363	11208	0.188843	0.288859	20550	0.346245	59351	38801
root	DSD	7637	0.339166	0.645835	400	0.0177644	0.0338266	314	0.013945	0.0265539	141	0.00626194	0.0119239	633	0.0281121	0.0535307	2700	0.119909	0.22833	10692	0.474841	22517	11825
	PD	546	0.281153	0.699104	31	0.0159629	0.0396927	19	0.00978373	0.0243278	15	0.007724	0.0192061	33	0.0169928	0.0422535	137	0.0705458	0.175416	1161	0.597837	1942	781
	TD	427	0.24414	0.705785	29	0.0165809	0.0479339	21	0.0120069	0.0347107	19	0.0108634	0.031405	24	0.0137221	0.0396694	85	0.0485992	0.140496	1144	0.654088	1749	605
	TRD	1249	0.381374	0.771941	47	0.0143511	0.0290482	39	0.0119084	0.0241038	7	0.0021374	0.00432633	34	0.0103817	0.0210136	242	0.0738931	0.149567	1657	0.505954	3275	1618
	WGD	7346	0.245949	0.478879	1416	0.0474086	0.0923077	678	0.0226999	0.0441982	205	0.00686353	0.0133638	585	0.0195862	0.0381356	5110	0.171086	0.333116	14528	0.486407	29868	15340
	total	17205	0.289886	0.570287	1923	0.0324005	0.0637409	1071	0.0180452	0.0355	387	0.00652053	0.0128277	1309	0.0220552	0.0433889	8274	0.139408	0.274255	29182	0.491685	59351	30169

## Sheet: Table S4
Table S4. Characterization of genetic variation in ACRs associated with gene pairs exhibiting different within-tissue expression patterns in each tissue.
Tissues	expression_type	avg_percentage_conserved_0.1	avg_percentage_conserved_0.2	avg_percentage_conserved_0.4	avg_percentage_conserved_0.6	avg_percentage_conserved_0.8	avg_percentage_unblasted	avg_conserved_alignment	avg_conserved_mismatch
cotyledon stage seed	divergence	0.409881	0.244575	0.153937	0.102486	0.0622692	0.449286	0.325769	0.235357
	dosage_balanced	0.709114	0.601154	0.48032	0.356033	0.217802	0.216806	0.532232	0.145587
	mono_expressed	0.452919	0.308231	0.211212	0.149709	0.0991427	0.425287	0.391183	0.207107
	non_expressed	0.55588	0.421974	0.316664	0.237327	0.163632	0.339004	0.469976	0.177912
	others	0.508636	0.362313	0.260069	0.177493	0.104349	0.373993	0.393669	0.196401
	paralogue_dominance	0.583909	0.444758	0.330631	0.240931	0.152042	0.306883	0.442389	0.179306
	specialization	0.575599	0.427343	0.324339	0.24683	0.165136	0.315621	0.438473	0.191434
early maturation stage seed	divergence	0.407838	0.243441	0.152611	0.102521	0.0642386	0.452005	0.326484	0.233668
	dosage_balanced	0.696052	0.58248	0.466996	0.345241	0.211624	0.228355	0.520892	0.149224
	mono_expressed	0.454811	0.309087	0.21464	0.150636	0.0987196	0.424434	0.392413	0.206025
	non_expressed	0.551045	0.419617	0.316479	0.238896	0.16644	0.342715	0.474916	0.17761
	others	0.508642	0.365032	0.263412	0.180369	0.105502	0.372559	0.399203	0.194552
	paralogue_dominance	0.57287	0.42738	0.312956	0.228252	0.143061	0.316711	0.433423	0.181013
	specialization	0.549887	0.402093	0.293738	0.22296	0.148268	0.326774	0.42457	0.197031
early nodule	divergence	0.419026	0.254749	0.166627	0.11468	0.0700145	0.439175	0.336424	0.23453
	dosage_balanced	0.698807	0.584709	0.465674	0.3407	0.212303	0.221749	0.522663	0.151967
	mono_expressed	0.460417	0.3073	0.211129	0.144826	0.0905019	0.412979	0.383241	0.210365
	non_expressed	0.559522	0.424349	0.315226	0.233187	0.156483	0.335578	0.464567	0.180859
	others	0.557185	0.414603	0.307081	0.21818	0.131411	0.329715	0.431049	0.185804
	paralogue_dominance	0.61492	0.474817	0.359776	0.269847	0.174508	0.278886	0.46126	0.176164
	specialization	0.555526	0.422054	0.325518	0.249629	0.166689	0.325257	0.455449	0.187922
globular stage seed	divergence	0.399842	0.220138	0.133915	0.0865371	0.0533125	0.448037	0.303594	0.239804
	dosage_balanced	0.710384	0.600183	0.477528	0.353649	0.209177	0.212301	0.524808	0.146889
	mono_expressed	0.450053	0.300916	0.20415	0.141931	0.0919807	0.423618	0.379217	0.209805
	non_expressed	0.554334	0.418224	0.312194	0.232781	0.159016	0.338622	0.465852	0.180234
	others	0.520848	0.370943	0.264445	0.177647	0.10054	0.357971	0.388969	0.195295
	paralogue_dominance	0.59767	0.450704	0.337602	0.246227	0.156947	0.297156	0.442735	0.178179
	specialization	0.577616	0.431734	0.321952	0.242056	0.155994	0.315148	0.434045	0.187304
heart stage seed	divergence	0.408091	0.246684	0.154745	0.103414	0.0638011	0.451563	0.332841	0.234866
	dosage_balanced	0.713109	0.609389	0.489746	0.36592	0.229258	0.212913	0.542246	0.1439
	mono_expressed	0.450909	0.310073	0.215974	0.153434	0.102768	0.42988	0.402967	0.205304
	non_expressed	0.549163	0.421593	0.316051	0.236914	0.166091	0.346569	0.47978	0.176499
	others	0.512712	0.368146	0.26299	0.18132	0.108409	0.372048	0.40455	0.196458
	paralogue_dominance	0.590562	0.457142	0.343091	0.24816	0.162983	0.307458	0.458032	0.176817
	specialization	0.576968	0.441018	0.331668	0.255167	0.167399	0.309751	0.452638	0.184293
hypocotyl	divergence	0.401435	0.223293	0.133202	0.0831381	0.0514311	0.442964	0.308941	0.241032
	dosage_balanced	0.738249	0.632393	0.51367	0.38605	0.237061	0.184055	0.547631	0.14241
	mono_expressed	0.468823	0.313198	0.212801	0.147774	0.0940027	0.402154	0.382692	0.208638
	non_expressed	0.558815	0.41813	0.312971	0.228587	0.150538	0.332421	0.461631	0.178792
	others	0.544627	0.396283	0.286655	0.198457	0.113338	0.333692	0.408552	0.191591
	paralogue_dominance	0.654355	0.519083	0.399071	0.292853	0.185606	0.251467	0.485563	0.168311
	specialization	0.609186	0.458871	0.34886	0.267016	0.175121	0.277085	0.453544	0.185456
root	divergence	0.409548	0.236998	0.146013	0.100668	0.0669346	0.42296	0.308032	0.233487
	dosage_balanced	0.705739	0.580212	0.462421	0.334107	0.197494	0.211107	0.512434	0.150726
	mono_expressed	0.447394	0.28465	0.190199	0.128125	0.0802821	0.415848	0.355021	0.212262
	non_expressed	0.538776	0.396888	0.290435	0.20963	0.134403	0.346551	0.43766	0.183109
	others	0.554932	0.406592	0.298343	0.204432	0.114723	0.322009	0.410891	0.18584
	paralogue_dominance	0.620098	0.47578	0.351641	0.250909	0.144862	0.270582	0.438599	0.172983
	specialization	0.597997	0.439829	0.323171	0.239319	0.160386	0.281453	0.428432	0.187968

## Sheet: Table S5
Table S5. Percentage of gene pairs with both genes associated with ACRs or only one gene associated with ACRs for each within-tissue expression pattern in each tissue.
Tissues	expression_type	ratio_both_presence	ratio_one_presence
cotyledon stage seed	divergence	0.931996	0.0680038
	dosage_balanced	0.916969	0.083031
	mono_expressed	0.770641	0.229359
	non_expressed	0.726619	0.273381
	others	0.895104	0.104896
	paralogue_dominance	0.910714	0.0892857
	specialization	0.938258	0.061742
early maturation stage seed	divergence	0.899004	0.100996
	dosage_balanced	0.908402	0.0915976
	mono_expressed	0.736502	0.263498
	non_expressed	0.685327	0.314673
	others	0.857432	0.142568
	paralogue_dominance	0.88835	0.11165
	specialization	0.92	0.08
early nodule	divergence	0.918747	0.0812533
	dosage_balanced	0.913644	0.0863558
	mono_expressed	0.766859	0.233141
	non_expressed	0.696309	0.303691
	others	0.890146	0.109854
	paralogue_dominance	0.940127	0.0598726
	specialization	0.949458	0.0505415
globular stage seed	divergence	0.9373	0.0626997
	dosage_balanced	0.928111	0.0718894
	mono_expressed	0.758024	0.241976
	non_expressed	0.704317	0.295683
	others	0.899761	0.100239
	paralogue_dominance	0.913801	0.0861994
	specialization	0.951923	0.0480769
heart stage seed	divergence	0.875684	0.124316
	dosage_balanced	0.879601	0.120399
	mono_expressed	0.679573	0.320427
	non_expressed	0.602595	0.397405
	others	0.837722	0.162278
	paralogue_dominance	0.863713	0.136287
	specialization	0.873909	0.126091
hypocotyl	divergence	0.918237	0.0817632
	dosage_balanced	0.925234	0.0747664
	mono_expressed	0.737228	0.262772
	non_expressed	0.658989	0.341011
	others	0.890197	0.109803
	paralogue_dominance	0.93029	0.0697104
	specialization	0.953426	0.0465735
root	divergence	0.91301	0.08699
	dosage_balanced	0.899044	0.100956
	mono_expressed	0.747164	0.252836
	non_expressed	0.686036	0.313964
	others	0.87104	0.12896
	paralogue_dominance	0.910038	0.0899621
	specialization	0.963731	0.0362694

## Sheet: Table S6
Table S6. Characterization of genetic variation in ACRs associated with gene pairs grouped by different duplication mechanisms in each tissue.
Tissue	duplication_mechanism	avg_percentage_conserved_0.1	avg_percentage_conserved_0.2	avg_percentage_conserved_0.4	avg_percentage_conserved_0.6	avg_percentage_conserved_0.8	avg_percentage_unblasted	avg_conserved_alignment	avg_conserved_mismatch
cotyledon stage seed	DSD	0.343407	0.189859	0.111995	0.071426	0.0407508	0.520365	0.305378	0.251194
	PD	0.634645	0.516945	0.430869	0.357197	0.30382	0.281405	0.606829	0.114307
	TD	0.774699	0.714739	0.65853	0.614179	0.577817	0.171437	0.821878	0.0314287
	TRD	0.405527	0.27226	0.181707	0.118425	0.0698742	0.484244	0.386199	0.188969
	WGD	0.645373	0.508321	0.381713	0.271713	0.163722	0.254258	0.467167	0.167575
early maturatioon stage seed	DSD	0.338518	0.185603	0.111053	0.0697716	0.03936	0.524634	0.305619	0.250867
	PD	0.622064	0.510811	0.424328	0.357212	0.3052	0.289384	0.60853	0.1137
	TD	0.771741	0.708044	0.651691	0.606466	0.572147	0.173607	0.813862	0.0335308
	TRD	0.404167	0.26831	0.180097	0.117914	0.0691044	0.485306	0.383023	0.192112
	WGD	0.642928	0.506241	0.380419	0.270807	0.163217	0.255717	0.46797	0.167023
early nodule	DSD	0.354838	0.196811	0.117456	0.0745181	0.0424857	0.506972	0.314435	0.252033
	PD	0.641964	0.519246	0.42552	0.353091	0.300225	0.274741	0.593627	0.117709
	TD	0.794302	0.719094	0.657352	0.613721	0.574019	0.149821	0.810431	0.0332203
	TRD	0.416052	0.275243	0.185591	0.11948	0.069111	0.473858	0.388758	0.190817
	WGD	0.651716	0.515759	0.388222	0.278226	0.169147	0.247571	0.476084	0.166889
globular stage seed	DSD	0.344713	0.18635	0.108916	0.0684151	0.0386485	0.514456	0.297994	0.253152
	PD	0.628395	0.511325	0.424399	0.35403	0.303985	0.280078	0.606183	0.113239
	TD	0.778913	0.711816	0.652544	0.604129	0.567838	0.165849	0.810483	0.0338645
	TRD	0.409483	0.273997	0.179134	0.114351	0.0640673	0.476657	0.379485	0.19011
	WGD	0.647205	0.507243	0.378807	0.267672	0.15832	0.250391	0.462028	0.168307
heart stage seed	DSD	0.343519	0.194367	0.116783	0.0741977	0.0433076	0.52252	0.316221	0.250606
	PD	0.632454	0.526236	0.437461	0.369118	0.317381	0.28072	0.61877	0.112062
	TD	0.763191	0.702051	0.64851	0.604577	0.573532	0.181749	0.824257	0.0312762
	TRD	0.415716	0.285521	0.1947	0.129103	0.08021	0.479852	0.406706	0.185561
	WGD	0.645505	0.512241	0.385239	0.276117	0.169348	0.25571	0.477523	0.165826
hypocotyl	DSD	0.353555	0.191772	0.111726	0.0701129	0.0397166	0.50158	0.304623	0.253107
	PD	0.641909	0.510572	0.42171	0.346097	0.29659	0.271033	0.586365	0.118667
	TD	0.790352	0.71835	0.654295	0.607367	0.570946	0.153242	0.807234	0.0338071
	TRD	0.417821	0.268869	0.173699	0.110342	0.0597188	0.466107	0.372086	0.192387
	WGD	0.656346	0.51506	0.387566	0.275782	0.163791	0.239586	0.469633	0.16737
root	DSD	0.334672	0.171141	0.0969919	0.0594341	0.0327679	0.514828	0.284539	0.253169
	PD	0.624821	0.499721	0.4042	0.327763	0.275779	0.280229	0.574273	0.116158
	TD	0.784982	0.710256	0.64339	0.593852	0.556685	0.153719	0.800326	0.0343
	TRD	0.407856	0.25218	0.160885	0.0991875	0.0538141	0.47007	0.355473	0.194165
	WGD	0.644754	0.50102	0.372296	0.260811	0.152124	0.248192	0.455242	0.168792

## Sheet: Table S7
Table S7. Combinations of expression patterns across seven tissues and their frequences.
combination	frequency	percentage
7_0_0_0_0_0_0	7894	0.133005	non-expressed, others, mono-expressed, dosage balanced, paralogue dominance, divergemce, and specialization
0_0_7_0_0_0_0	3614	0.060892
6_0_1_0_0_0_0	2908	0.0489966
3_0_4_0_0_0_0	2519	0.0424424
2_0_5_0_0_0_0	1885	0.0317602
4_0_3_0_0_0_0	1845	0.0310862
5_0_2_0_0_0_0	1797	0.0302775
1_0_6_0_0_0_0	1553	0.0261664
0_7_0_0_0_0_0	1351	0.0227629
0_6_0_1_0_0_0	1203	0.0202692
0_5_0_2_0_0_0	877	0.0147765
0_4_0_3_0_0_0	635	0.0106991
0_4_3_0_0_0_0	604	0.0101767
0_6_1_0_0_0_0	541	0.00911526
0_6_0_0_1_0_0	503	0.008475
0_5_2_0_0_0_0	493	0.00830652
0_3_0_4_0_0_0	481	0.00810433
0_6_0_0_0_1_0	393	0.00662162
1_4_2_0_0_0_0	390	0.00657108
2_4_1_0_0_0_0	378	0.00636889
0_1_6_0_0_0_0	352	0.00593082
0_5_1_1_0_0_0	326	0.00549275
0_2_0_5_0_0_0	325	0.0054759
0_5_1_0_0_1_0	311	0.00524001
0_4_2_0_0_1_0	299	0.00503783
0_5_0_1_1_0_0	298	0.00502098
3_4_0_0_0_0_0	294	0.00495358
0_0_6_0_0_1_0	293	0.00493673
3_1_3_0_0_0_0	273	0.00459975
2_1_4_0_0_0_0	267	0.00449866
0_3_3_0_0_1_0	261	0.00439757
0_4_2_0_1_0_0	240	0.00404374
1_5_1_0_0_0_0	225	0.00379101
0_3_3_0_1_0_0	218	0.00367306
0_4_2_1_0_0_0	217	0.00365621
0_5_1_0_1_0_0	211	0.00355512
1_1_5_0_0_0_0	211	0.00355512
4_1_2_0_0_0_0	209	0.00352142
0_3_4_0_0_0_0	205	0.00345403
0_5_0_0_2_0_0	201	0.00338663
0_2_3_0_0_2_0	199	0.00335293
0_5_0_1_0_1_0	194	0.00326869
2_3_1_1_0_0_0	194	0.00326869
0_1_5_0_0_1_0	192	0.00323499
0_4_0_2_1_0_0	189	0.00318445
0_5_0_0_0_2_0	184	0.0031002
0_2_4_0_0_1_0	176	0.00296541
0_2_5_0_0_0_0	176	0.00296541
5_1_1_0_0_0_0	167	0.00281377
1_0_5_0_0_1_0	166	0.00279692
3_3_1_0_0_0_0	166	0.00279692
2_0_4_0_0_1_0	164	0.00276322
0_1_0_6_0_0_0	162	0.00272952
0_4_1_2_0_0_0	160	0.00269583
3_3_0_1_0_0_0	159	0.00267898
0_1_4_0_0_2_0	148	0.00249364
1_4_1_1_0_0_0	143	0.00240939
3_0_3_0_0_1_0	142	0.00239255
0_1_3_0_0_3_0	141	0.0023757
0_4_1_0_0_2_0	141	0.0023757
0_3_2_0_0_2_0	138	0.00232515
6_1_0_0_0_0_0	138	0.00232515
0_5_0_0_1_1_0	135	0.0022746
1_3_2_0_1_0_0	127	0.00213981
0_3_0_3_1_0_0	125	0.00210611
0_4_0_0_3_0_0	121	0.00203872
2_3_1_0_1_0_0	120	0.00202187
1_3_2_0_0_1_0	119	0.00200502
0_2_0_4_1_0_0	118	0.00198817
0_3_3_1_0_0_0	118	0.00198817
0_4_0_0_0_3_0	118	0.00198817
0_3_1_3_0_0_0	115	0.00193763
3_2_2_0_0_0_0	115	0.00193763
1_3_2_1_0_0_0	112	0.00188708
2_3_2_0_0_0_0	112	0.00188708
0_4_1_0_1_1_0	111	0.00187023
2_2_3_0_0_0_0	110	0.00185338
0_4_0_1_2_0_0	109	0.00183653
0_4_1_1_1_0_0	107	0.00180283
0_3_2_0_2_0_0	106	0.00178599
1_4_1_0_0_1_0	106	0.00178599
0_2_2_0_0_3_0	103	0.00173544
0_3_2_0_1_1_0	102	0.00171859
0_4_1_0_2_0_0	101	0.00170174
0_4_1_1_0_1_0	101	0.00170174
2_3_1_0_0_1_0	101	0.00170174
4_0_2_0_0_1_0	97	0.00163434
0_3_1_0_0_3_0	95	0.00160065
2_4_0_1_0_0_0	95	0.00160065
0_0_5_0_0_2_0	94	0.0015838
3_2_0_2_0_0_0	93	0.00156695
3_0_3_0_1_0_0	92	0.0015501
1_3_3_0_0_0_0	89	0.00149955
1_6_0_0_0_0_0	89	0.00149955
1_2_4_0_0_0_0	88	0.0014827
1_5_0_1_0_0_0	88	0.0014827
4_0_2_0_0_0_1	88	0.0014827
2_0_4_0_0_0_1	87	0.00146586
0_2_3_0_2_0_0	86	0.00144901
0_3_2_2_0_0_0	86	0.00144901
2_5_0_0_0_0_0	86	0.00144901
0_0_6_0_0_0_1	83	0.00139846
1_1_4_0_0_1_0	83	0.00139846
0_1_2_0_0_4_0	82	0.00138161
2_2_2_0_0_1_0	82	0.00138161
3_2_1_0_0_1_0	82	0.00138161
4_0_2_0_1_0_0	82	0.00138161
6_0_0_0_0_0_1	82	0.00138161
0_2_4_0_1_0_0	81	0.00136476
0_4_0_2_0_1_0	81	0.00136476
1_3_1_2_0_0_0	80	0.00134791
0_0_3_0_0_4_0	78	0.00131422
1_2_3_0_0_1_0	78	0.00131422
1_1_2_0_0_3_0	75	0.00126367
3_0_3_0_0_0_1	75	0.00126367
3_1_2_0_0_1_0	75	0.00126367
4_2_1_0_0_0_0	75	0.00126367
0_0_4_0_0_3_0	74	0.00124682
3_3_0_0_0_1_0	74	0.00124682
0_3_0_0_4_0_0	73	0.00122997
2_2_1_2_0_0_0	73	0.00122997
5_0_1_0_0_0_1	73	0.00122997
6_0_0_0_1_0_0	72	0.00121312
2_1_3_0_0_1_0	71	0.00119627
2_2_0_3_0_0_0	71	0.00119627
2_3_0_2_0_0_0	71	0.00119627
6_0_0_1_0_0_0	70	0.00117942
0_0_0_7_0_0_0	69	0.00116258
5_0_1_0_1_0_0	69	0.00116258
0_3_1_0_3_0_0	68	0.00114573
2_0_4_0_1_0_0	67	0.00112888
1_1_3_0_0_2_0	66	0.00111203
1_2_2_0_0_2_0	66	0.00111203
0_3_0_2_2_0_0	64	0.00107833
1_4_0_2_0_0_0	64	0.00107833
5_0_1_1_0_0_0	64	0.00107833
3_2_1_1_0_0_0	63	0.00106148
0_1_0_5_1_0_0	62	0.00104463
4_0_2_1_0_0_0	62	0.00104463
0_4_0_1_1_1_0	61	0.00102778
2_2_1_0_0_2_0	61	0.00102778
3_1_0_3_0_0_0	61	0.00102778
1_4_1_0_1_0_0	60	0.00101093
2_1_0_4_0_0_0	60	0.00101093
3_0_0_4_0_0_0	60	0.00101093
0_0_6_0_1_0_0	59	0.000994086
0_3_2_1_1_0_0	59	0.000994086
1_0_5_0_0_0_1	59	0.000994086
3_3_0_0_1_0_0	59	0.000994086
0_2_1_0_0_4_0	58	0.000977237
0_3_0_1_3_0_0	58	0.000977237
1_0_4_0_0_2_0	58	0.000977237
2_1_2_0_0_2_0	58	0.000977237
2_2_2_0_1_0_0	58	0.000977237
0_2_4_0_0_0_1	57	0.000960388
0_3_0_0_0_4_0	57	0.000960388
0_4_0_0_1_2_0	57	0.000960388
1_2_2_2_0_0_0	56	0.000943539
3_1_1_0_0_2_0	56	0.000943539
0_1_5_0_0_0_1	55	0.00092669
0_1_5_0_1_0_0	55	0.00092669
2_1_1_0_0_3_0	55	0.00092669
0_4_0_0_2_1_0	54	0.000909841
3_1_0_0_0_3_0	53	0.000892993
3_2_1_0_1_0_0	53	0.000892993
4_1_1_0_0_1_0	52	0.000876144
1_1_1_4_0_0_0	51	0.000859295
0_3_1_0_1_2_0	50	0.000842446
0_3_1_2_1_0_0	49	0.000825597
1_0_5_0_1_0_0	49	0.000825597
3_0_0_0_4_0_0	49	0.000825597
3_2_0_0_0_2_0	49	0.000825597
1_3_0_3_0_0_0	48	0.000808748
3_0_2_0_0_2_0	48	0.000808748
1_2_1_3_0_0_0	47	0.000791899
2_0_0_5_0_0_0	47	0.000791899
5_0_1_0_0_1_0	47	0.000791899
0_4_0_1_0_2_0	46	0.00077505
2_1_1_3_0_0_0	46	0.00077505
0_2_3_0_1_1_0	45	0.000758201
0_3_1_2_0_1_0	45	0.000758201
3_1_2_0_1_0_0	45	0.000758201
1_5_0_0_0_1_0	44	0.000741352
2_0_2_0_0_3_0	44	0.000741352
2_0_3_0_0_2_0	44	0.000741352
4_1_1_1_0_0_0	44	0.000741352
0_2_2_3_0_0_0	43	0.000724503
1_2_3_0_1_0_0	43	0.000724503
3_0_1_0_3_0_0	43	0.000724503
4_3_0_0_0_0_0	43	0.000724503
0_2_0_2_3_0_0	42	0.000707654
0_2_0_3_2_0_0	42	0.000707654
0_3_2_1_0_1_0	42	0.000707654
0_3_3_0_0_0_1	42	0.000707654
1_0_3_0_0_3_0	42	0.000707654
2_0_1_4_0_0_0	42	0.000707654
0_2_1_4_0_0_0	41	0.000690806
0_2_2_0_3_0_0	41	0.000690806
0_3_0_3_0_1_0	40	0.000673957
0_4_2_0_0_0_1	40	0.000673957
1_1_4_0_1_0_0	39	0.000657108
1_2_2_0_2_0_0	39	0.000657108
1_3_1_0_0_2_0	39	0.000657108
1_3_2_0_0_0_1	39	0.000657108
3_0_1_0_0_3_0	39	0.000657108
0_1_1_0_0_5_0	38	0.000640259
0_1_4_0_1_1_0	38	0.000640259
1_1_4_0_0_0_1	38	0.000640259
1_2_1_0_0_3_0	38	0.000640259
2_2_1_0_2_0_0	38	0.000640259
3_0_3_1_0_0_0	38	0.000640259
2_0_4_1_0_0_0	37	0.00062341
0_3_2_0_0_1_1	36	0.000606561
3_1_2_0_0_0_1	36	0.000606561
1_3_1_1_0_1_0	35	0.000589712
0_2_0_0_0_5_0	34	0.000572863
0_2_1_0_4_0_0	34	0.000572863
1_0_2_0_0_4_0	34	0.000572863
2_1_1_0_3_0_0	34	0.000572863
2_2_1_1_1_0_0	34	0.000572863
6_0_0_0_0_1_0	34	0.000572863
0_1_4_0_0_1_1	33	0.000556014
0_2_2_0_0_2_1	33	0.000556014
0_3_1_0_2_1_0	33	0.000556014
2_1_3_0_0_0_1	33	0.000556014
3_0_0_0_0_4_0	33	0.000556014
0_2_0_1_4_0_0	32	0.000539165
0_2_3_2_0_0_0	32	0.000539165
1_3_1_0_2_0_0	32	0.000539165
3_1_2_1_0_0_0	32	0.000539165
0_0_2_0_0_5_0	31	0.000522316
0_1_3_0_3_0_0	31	0.000522316
0_1_4_0_1_0_1	30	0.000505467
0_2_0_0_5_0_0	30	0.000505467
0_2_1_3_1_0_0	30	0.000505467
0_2_3_0_0_1_1	30	0.000505467
0_5_1_0_0_0_1	30	0.000505467
2_1_3_0_1_0_0	30	0.000505467
2_2_2_0_0_0_1	30	0.000505467
0_2_2_0_1_2_0	29	0.000488619
0_5_0_0_1_0_1	29	0.000488619
1_2_2_0_1_1_0	29	0.000488619
2_0_1_0_4_0_0	29	0.000488619
2_4_0_0_0_1_0	29	0.000488619
3_0_2_0_1_0_1	29	0.000488619
4_2_0_1_0_0_0	29	0.000488619
0_1_2_0_4_0_0	28	0.00047177
0_3_0_0_3_1_0	28	0.00047177
0_3_0_1_2_1_0	28	0.00047177
3_1_0_0_3_0_0	28	0.00047177
3_2_1_0_0_0_1	28	0.00047177
0_2_2_0_2_1_0	27	0.000454921
0_2_3_1_1_0_0	27	0.000454921
0_3_1_1_1_1_0	27	0.000454921
1_1_2_3_0_0_0	27	0.000454921
0_1_0_4_2_0_0	26	0.000438072
0_1_2_4_0_0_0	26	0.000438072
0_2_3_0_1_0_1	26	0.000438072
0_3_2_0_1_0_1	26	0.000438072
1_2_0_4_0_0_0	26	0.000438072
1_3_1_0_1_1_0	26	0.000438072
1_3_1_1_1_0_0	26	0.000438072
2_3_1_0_0_0_1	26	0.000438072
3_0_0_2_2_0_0	26	0.000438072
3_0_2_0_2_0_0	26	0.000438072
3_2_0_0_2_0_0	26	0.000438072
4_0_1_1_0_0_1	26	0.000438072
4_1_1_0_0_0_1	26	0.000438072
0_2_0_4_0_1_0	25	0.000421223
0_3_1_1_2_0_0	25	0.000421223
0_4_1_0_0_1_1	25	0.000421223
0_5_0_1_0_0_1	25	0.000421223
1_1_1_0_0_4_0	25	0.000421223
1_4_0_0_0_2_0	25	0.000421223
2_1_2_0_2_0_0	25	0.000421223
3_0_0_3_1_0_0	25	0.000421223
3_1_1_1_1_0_0	25	0.000421223
0_1_3_0_1_2_0	24	0.000404374
0_2_1_3_0_1_0	24	0.000404374
0_2_2_2_1_0_0	24	0.000404374
0_3_0_2_1_1_0	24	0.000404374
1_2_3_0_0_0_1	24	0.000404374
1_4_0_1_1_0_0	24	0.000404374
2_2_2_1_0_0_0	24	0.000404374
2_3_0_1_1_0_0	24	0.000404374
0_0_5_0_0_1_1	23	0.000387525
0_0_5_0_1_1_0	23	0.000387525
0_1_4_0_2_0_0	23	0.000387525
1_1_3_0_0_1_1	23	0.000387525
2_0_3_0_1_0_1	23	0.000387525
2_4_0_0_1_0_0	23	0.000387525
3_0_0_1_3_0_0	23	0.000387525
3_1_1_0_1_0_1	23	0.000387525
4_0_1_0_1_0_1	23	0.000387525
4_0_1_1_1_0_0	23	0.000387525
0_1_2_0_0_3_1	22	0.000370676
0_1_4_0_0_0_2	22	0.000370676
0_3_0_0_1_3_0	22	0.000370676
0_3_1_1_0_2_0	22	0.000370676
0_5_0_0_0_1_1	22	0.000370676
1_0_5_1_0_0_0	22	0.000370676
1_4_1_0_0_0_1	22	0.000370676
1_5_0_0_1_0_0	22	0.000370676
2_0_1_0_0_4_0	22	0.000370676
2_2_1_0_1_1_0	22	0.000370676
0_3_0_1_1_2_0	21	0.000353827
0_4_1_0_1_0_1	21	0.000353827
1_4_0_1_0_1_0	21	0.000353827
2_0_3_0_2_0_0	21	0.000353827
2_1_0_3_1_0_0	21	0.000353827
3_0_2_0_0_0_2	21	0.000353827
3_1_0_2_1_0_0	21	0.000353827
3_1_1_0_1_1_0	21	0.000353827
3_1_1_0_2_0_0	21	0.000353827
0_0_3_0_4_0_0	20	0.000336978
0_0_6_1_0_0_0	20	0.000336978
0_1_3_0_2_0_1	20	0.000336978
0_1_3_0_2_1_0	20	0.000336978
0_2_1_1_3_0_0	20	0.000336978
0_2_2_0_1_1_1	20	0.000336978
0_6_0_0_0_0_1	20	0.000336978
1_2_1_2_1_0_0	20	0.000336978
1_2_2_1_1_0_0	20	0.000336978
1_2_3_1_0_0_0	20	0.000336978
2_1_1_2_1_0_0	20	0.000336978
2_2_1_1_0_1_0	20	0.000336978
3_0_2_2_0_0_0	20	0.000336978
4_0_1_2_0_0_0	20	0.000336978
5_1_0_1_0_0_0	20	0.000336978
0_1_0_1_5_0_0	19	0.000320129
0_2_2_1_2_0_0	19	0.000320129
0_2_4_1_0_0_0	19	0.000320129
1_0_1_5_0_0_0	19	0.000320129
1_1_1_3_1_0_0	19	0.000320129
1_1_2_0_3_0_0	19	0.000320129
2_1_2_0_0_0_2	19	0.000320129
0_0_5_0_2_0_0	18	0.00030328
0_1_1_5_0_0_0	18	0.00030328
0_1_2_0_1_3_0	18	0.00030328
0_2_3_0_0_0_2	18	0.00030328
0_3_0_1_0_3_0	18	0.00030328
1_0_2_4_0_0_0	18	0.00030328
1_2_2_1_0_1_0	18	0.00030328
1_3_0_0_0_3_0	18	0.00030328
2_3_0_0_0_2_0	18	0.00030328
2_4_0_0_0_0_1	18	0.00030328
3_2_0_1_1_0_0	18	0.00030328
3_3_0_0_0_0_1	18	0.00030328
4_1_0_2_0_0_0	18	0.00030328
4_1_1_0_1_0_0	18	0.00030328
0_1_0_0_6_0_0	17	0.000286432
0_1_0_2_4_0_0	17	0.000286432
0_1_0_3_3_0_0	17	0.000286432
0_1_1_0_5_0_0	17	0.000286432
0_1_2_3_1_0_0	17	0.000286432
0_2_1_0_1_3_0	17	0.000286432
0_2_3_1_0_1_0	17	0.000286432
0_3_1_0_0_2_1	17	0.000286432
1_0_4_0_2_0_0	17	0.000286432
1_2_2_0_0_1_1	17	0.000286432
2_1_2_0_1_0_1	17	0.000286432
3_1_1_2_0_0_0	17	0.000286432
4_0_0_3_0_0_0	17	0.000286432
4_0_1_0_0_2_0	17	0.000286432
0_0_4_0_2_0_1	16	0.000269583
0_2_1_0_3_1_0	16	0.000269583
0_2_1_2_2_0_0	16	0.000269583
0_3_0_0_0_3_1	16	0.000269583
0_4_0_0_1_1_1	16	0.000269583
1_1_0_5_0_0_0	16	0.000269583
1_1_3_0_1_0_1	16	0.000269583
1_2_2_0_0_0_2	16	0.000269583
1_4_0_0_1_1_0	16	0.000269583
2_2_1_0_0_0_2	16	0.000269583
2_2_1_0_0_1_1	16	0.000269583
2_3_0_0_2_0_0	16	0.000269583
3_1_0_0_2_0_1	16	0.000269583
5_2_0_0_0_0_0	16	0.000269583
0_0_5_0_1_0_1	15	0.000252734
0_1_1_4_1_0_0	15	0.000252734
0_2_0_1_3_1_0	15	0.000252734
0_3_1_0_2_0_1	15	0.000252734
0_3_1_1_1_0_1	15	0.000252734
0_4_0_0_0_2_1	15	0.000252734
0_4_0_0_2_0_1	15	0.000252734
1_0_4_0_0_1_1	15	0.000252734
1_1_4_1_0_0_0	15	0.000252734
1_2_1_0_3_0_0	15	0.000252734
1_2_1_2_0_1_0	15	0.000252734
2_0_0_4_1_0_0	15	0.000252734
2_0_3_0_0_0_2	15	0.000252734
2_0_3_0_0_1_1	15	0.000252734
2_0_3_1_1_0_0	15	0.000252734
2_1_1_0_2_0_1	15	0.000252734
2_1_2_1_0_0_1	15	0.000252734
2_2_1_0_1_0_1	15	0.000252734
2_3_0_0_1_1_0	15	0.000252734
3_0_1_2_1_0_0	15	0.000252734
3_0_2_1_0_0_1	15	0.000252734
4_0_1_0_2_0_0	15	0.000252734
4_1_0_0_1_0_1	15	0.000252734
0_0_0_5_2_0_0	14	0.000235885
0_0_2_0_5_0_0	14	0.000235885
0_1_2_1_3_0_0	14	0.000235885
0_2_2_2_0_1_0	14	0.000235885
1_0_1_0_0_5_0	14	0.000235885
1_1_3_0_2_0_0	14	0.000235885
1_2_2_0_1_0_1	14	0.000235885
1_3_1_1_0_0_1	14	0.000235885
2_0_1_3_1_0_0	14	0.000235885
2_1_2_0_1_1_0	14	0.000235885
3_1_0_1_2_0_0	14	0.000235885
3_2_0_1_0_0_1	14	0.000235885
3_2_0_1_0_1_0	14	0.000235885
4_0_1_0_0_0_2	14	0.000235885
4_1_0_1_1_0_0	14	0.000235885
0_1_1_0_1_4_0	13	0.000219036
0_1_3_3_0_0_0	13	0.000219036
0_2_2_0_2_0_1	13	0.000219036
0_3_0_2_0_2_0	13	0.000219036
0_3_1_2_0_0_1	13	0.000219036
0_3_2_1_0_0_1	13	0.000219036
0_4_0_1_1_0_1	13	0.000219036
0_4_1_1_0_0_1	13	0.000219036
1_1_2_1_2_0_0	13	0.000219036
1_1_2_2_1_0_0	13	0.000219036
2_1_2_0_0_1_1	13	0.000219036
3_1_1_0_0_0_2	13	0.000219036
3_1_1_1_0_0_1	13	0.000219036
3_2_0_0_1_0_1	13	0.000219036
4_2_0_0_0_1_0	13	0.000219036
5_1_0_0_0_0_1	13	0.000219036
5_1_0_0_1_0_0	13	0.000219036
0_0_0_6_1_0_0	12	0.000202187
0_0_4_0_1_2_0	12	0.000202187
0_1_1_0_0_4_1	12	0.000202187
0_1_1_1_4_0_0	12	0.000202187
0_1_1_3_2_0_0	12	0.000202187
0_1_3_0_0_2_1	12	0.000202187
0_1_3_0_1_1_1	12	0.000202187
0_2_1_0_2_1_1	12	0.000202187
0_2_1_1_0_3_0	12	0.000202187
0_2_1_1_1_2_0	12	0.000202187
1_0_2_0_4_0_0	12	0.000202187
1_3_1_0_0_1_1	12	0.000202187
1_4_0_0_2_0_0	12	0.000202187
2_0_0_1_4_0_0	12	0.000202187
2_1_1_1_2_0_0	12	0.000202187
2_2_0_0_3_0_0	12	0.000202187
2_2_0_2_1_0_0	12	0.000202187
3_0_1_0_2_0_1	12	0.000202187
3_0_1_1_2_0_0	12	0.000202187
3_1_1_0_0_1_1	12	0.000202187
4_2_0_0_1_0_0	12	0.000202187
0_0_4_0_0_2_1	11	0.000185338
0_0_5_0_0_0_2	11	0.000185338
0_1_0_5_0_0_1	11	0.000185338
0_1_2_0_3_0_1	11	0.000185338
0_1_2_2_2_0_0	11	0.000185338
0_1_4_1_1_0_0	11	0.000185338
0_2_0_0_1_4_0	11	0.000185338
0_2_1_1_2_1_0	11	0.000185338
0_2_2_0_0_1_2	11	0.000185338
0_2_2_1_1_1_0	11	0.000185338
0_3_0_0_2_2_0	11	0.000185338
0_4_0_1_0_1_1	11	0.000185338
0_4_0_2_0_0_1	11	0.000185338
1_0_2_3_1_0_0	11	0.000185338
1_0_4_0_1_1_0	11	0.000185338
1_1_1_1_3_0_0	11	0.000185338
1_1_1_3_0_1_0	11	0.000185338
1_1_3_0_0_0_2	11	0.000185338
1_3_0_2_1_0_0	11	0.000185338
2_0_2_0_2_0_1	11	0.000185338
2_1_0_0_0_4_0	11	0.000185338
2_1_0_0_4_0_0	11	0.000185338
2_1_0_1_3_0_0	11	0.000185338
2_1_0_2_2_0_0	11	0.000185338
2_2_0_0_0_3_0	11	0.000185338
2_3_0_1_0_0_1	11	0.000185338
3_0_1_1_1_0_1	11	0.000185338
4_0_0_1_1_0_1	11	0.000185338
4_0_1_0_0_1_1	11	0.000185338
0_0_2_5_0_0_0	10	0.000168489
0_1_1_1_0_4_0	10	0.000168489
0_1_1_2_3_0_0	10	0.000168489
0_1_3_1_0_1_1	10	0.000168489
0_1_4_1_0_1_0	10	0.000168489
0_1_5_1_0_0_0	10	0.000168489
0_2_1_0_0_2_2	10	0.000168489
0_2_1_0_1_2_1	10	0.000168489
0_2_3_1_0_0_1	10	0.000168489
0_3_0_0_3_0_1	10	0.000168489
0_3_1_0_1_0_2	10	0.000168489
0_3_1_0_1_1_1	10	0.000168489
0_3_1_1_0_1_1	10	0.000168489
1_1_1_0_0_3_1	10	0.000168489
1_1_1_2_2_0_0	10	0.000168489
1_1_3_0_1_1_0	10	0.000168489
1_2_0_0_0_4_0	10	0.000168489
1_2_1_2_0_0_1	10	0.000168489
1_3_1_0_1_0_1	10	0.000168489
2_0_0_3_2_0_0	10	0.000168489
2_0_2_0_1_0_2	10	0.000168489
2_1_3_1_0_0_0	10	0.000168489
2_3_0_1_0_1_0	10	0.000168489
3_0_0_2_1_0_1	10	0.000168489
3_0_1_3_0_0_0	10	0.000168489
3_1_1_1_0_1_0	10	0.000168489
3_2_0_0_1_1_0	10	0.000168489
4_1_0_0_2_0_0	10	0.000168489
4_1_0_1_0_0_1	10	0.000168489
5_1_0_0_0_1_0	10	0.000168489
0_1_0_0_0_6_0	9	0.00015164
0_1_3_0_1_0_2	9	0.00015164
0_1_3_2_1_0_0	9	0.00015164
0_2_0_0_4_1_0	9	0.00015164
0_2_0_2_2_1_0	9	0.00015164
0_3_0_0_2_1_1	9	0.00015164
0_4_1_0_0_0_2	9	0.00015164
1_0_1_2_3_0_0	9	0.00015164
1_0_2_0_0_3_1	9	0.00015164
1_0_4_0_1_0_1	9	0.00015164
1_1_1_0_4_0_0	9	0.00015164
1_1_2_0_0_0_3	9	0.00015164
1_1_2_0_1_0_2	9	0.00015164
1_1_3_2_0_0_0	9	0.00015164
1_2_1_0_0_2_1	9	0.00015164
1_2_1_1_2_0_0	9	0.00015164
1_2_2_1_0_0_1	9	0.00015164
1_4_0_1_0_0_1	9	0.00015164
2_0_0_0_5_0_0	9	0.00015164
2_0_1_0_0_3_1	9	0.00015164
2_0_1_2_2_0_0	9	0.00015164
2_1_1_0_0_0_3	9	0.00015164
2_1_1_0_0_2_1	9	0.00015164
2_1_2_2_0_0_0	9	0.00015164
2_2_0_0_2_0_1	9	0.00015164
2_2_0_1_2_0_0	9	0.00015164
2_2_1_1_0_0_1	9	0.00015164
2_3_0_0_1_0_1	9	0.00015164
3_0_2_0_0_1_1	9	0.00015164
4_0_0_0_3_0_0	9	0.00015164
4_0_0_2_1_0_0	9	0.00015164
5_0_0_0_1_0_1	9	0.00015164
5_0_0_1_1_0_0	9	0.00015164
0_0_0_3_4_0_0	8	0.000134791
0_0_4_0_3_0_0	8	0.000134791
0_0_4_1_1_0_1	8	0.000134791
0_1_2_2_1_0_1	8	0.000134791
0_1_3_1_2_0_0	8	0.000134791
0_1_4_1_0_0_1	8	0.000134791
0_1_4_2_0_0_0	8	0.000134791
0_2_0_1_0_4_0	8	0.000134791
0_2_0_2_2_0_1	8	0.000134791
0_2_0_3_1_1_0	8	0.000134791
0_2_1_1_2_0_1	8	0.000134791
0_2_1_2_0_2_0	8	0.000134791
0_2_2_1_0_1_1	8	0.000134791
0_2_2_1_0_2_0	8	0.000134791
1_0_1_4_1_0_0	8	0.000134791
1_1_3_1_1_0_0	8	0.000134791
1_2_1_0_1_2_0	8	0.000134791
1_2_1_0_2_1_0	8	0.000134791
1_2_1_1_1_1_0	8	0.000134791
1_3_0_0_0_2_1	8	0.000134791
1_3_0_1_2_0_0	8	0.000134791
1_3_0_2_0_1_0	8	0.000134791
2_0_2_2_1_0_0	8	0.000134791
2_0_3_1_0_1_0	8	0.000134791
2_1_0_3_0_0_1	8	0.000134791
2_1_1_2_0_0_1	8	0.000134791
2_1_2_1_1_0_0	8	0.000134791
2_2_0_2_0_0_1	8	0.000134791
3_0_0_0_3_0_1	8	0.000134791
3_0_1_0_1_0_2	8	0.000134791
3_2_0_0_0_1_1	8	0.000134791
4_1_0_0_0_2_0	8	0.000134791
0_0_0_0_7_0_0	7	0.000117942
0_0_0_4_3_0_0	7	0.000117942
0_0_3_0_3_0_1	7	0.000117942
0_0_3_1_0_3_0	7	0.000117942
0_0_4_0_1_0_2	7	0.000117942
0_1_0_0_0_5_1	7	0.000117942
0_1_0_0_1_5_0	7	0.000117942
0_1_0_1_4_1_0	7	0.000117942
0_1_1_3_1_0_1	7	0.000117942
0_1_1_3_1_1_0	7	0.000117942
0_1_1_4_0_0_1	7	0.000117942
0_1_1_4_0_1_0	7	0.000117942
0_1_2_0_2_0_2	7	0.000117942
0_1_2_0_2_1_1	7	0.000117942
0_1_2_3_0_1_0	7	0.000117942
0_1_3_0_0_1_2	7	0.000117942
0_1_3_1_0_2_0	7	0.000117942
0_2_0_0_0_4_1	7	0.000117942
0_2_0_0_2_3_0	7	0.000117942
0_2_1_0_0_3_1	7	0.000117942
0_2_1_2_1_1_0	7	0.000117942
0_2_1_3_0_0_1	7	0.000117942
0_2_2_0_0_0_3	7	0.000117942
0_3_0_3_0_0_1	7	0.000117942
1_0_3_0_2_0_1	7	0.000117942
1_0_4_0_0_0_2	7	0.000117942
1_1_0_4_1_0_0	7	0.000117942
1_1_2_0_0_2_1	7	0.000117942
1_1_3_1_0_1_0	7	0.000117942
1_3_0_2_0_0_1	7	0.000117942
1_4_0_0_1_0_1	7	0.000117942
2_0_1_0_3_0_1	7	0.000117942
2_0_2_3_0_0_0	7	0.000117942
2_0_3_1_0_0_1	7	0.000117942
2_1_0_0_0_3_1	7	0.000117942
2_2_0_0_1_2_0	7	0.000117942
3_0_1_0_1_1_1	7	0.000117942
3_0_2_1_1_0_0	7	0.000117942
4_0_0_0_2_0_1	7	0.000117942
4_0_0_1_0_0_2	7	0.000117942
4_1_0_1_0_1_0	7	0.000117942
5_0_0_2_0_0_0	7	0.000117942
0_0_0_1_6_0_0	6	0.000101093
0_0_1_5_1_0_0	6	0.000101093
0_0_2_2_3_0_0	6	0.000101093
0_0_3_0_1_3_0	6	0.000101093
0_0_3_4_0_0_0	6	0.000101093
0_0_4_0_0_0_3	6	0.000101093
0_0_4_1_0_2_0	6	0.000101093
0_1_0_4_1_1_0	6	0.000101093
0_1_0_5_0_1_0	6	0.000101093
0_1_2_0_1_1_2	6	0.000101093
0_1_2_0_3_1_0	6	0.000101093
0_1_3_0_0_0_3	6	0.000101093
0_1_3_1_1_1_0	6	0.000101093
0_2_0_2_1_1_1	6	0.000101093
0_2_0_3_0_2_0	6	0.000101093
0_2_0_4_0_0_1	6	0.000101093
0_2_1_0_2_2_0	6	0.000101093
0_2_1_0_3_0_1	6	0.000101093
0_2_1_2_1_0_1	6	0.000101093
0_2_2_2_0_0_1	6	0.000101093
0_3_0_1_1_0_2	6	0.000101093
0_3_0_1_1_1_1	6	0.000101093
0_3_0_1_2_0_1	6	0.000101093
0_3_1_0_0_1_2	6	0.000101093
0_3_1_1_0_0_2	6	0.000101093
0_4_0_0_1_0_2	6	0.000101093
1_0_2_1_3_0_0	6	0.000101093
1_0_2_2_2_0_0	6	0.000101093
1_0_3_0_0_2_1	6	0.000101093
1_0_4_1_1_0_0	6	0.000101093
1_1_1_0_3_0_1	6	0.000101093
1_1_1_3_0_0_1	6	0.000101093
1_1_2_0_1_1_1	6	0.000101093
1_1_2_0_2_0_1	6	0.000101093
1_1_2_1_0_0_2	6	0.000101093
1_2_0_0_1_3_0	6	0.000101093
1_2_0_0_4_0_0	6	0.000101093
1_2_0_2_1_0_1	6	0.000101093
1_2_0_2_2_0_0	6	0.000101093
1_2_0_3_0_1_0	6	0.000101093
1_2_0_3_1_0_0	6	0.000101093
1_2_1_0_2_0_1	6	0.000101093
1_3_0_0_1_2_0	6	0.000101093
1_3_0_0_3_0_0	6	0.000101093
1_3_0_1_1_1_0	6	0.000101093
1_3_1_0_0_0_2	6	0.000101093
2_0_0_2_3_0_0	6	0.000101093
2_0_1_0_2_0_2	6	0.000101093
2_0_2_0_3_0_0	6	0.000101093
2_0_3_2_0_0_0	6	0.000101093
2_1_1_0_0_1_2	6	0.000101093
2_1_1_0_1_0_2	6	0.000101093
2_1_1_1_0_0_2	6	0.000101093
2_1_2_1_0_1_0	6	0.000101093
2_2_0_0_1_0_2	6	0.000101093
2_3_0_0_0_0_2	6	0.000101093
3_0_0_0_2_0_2	6	0.000101093
3_0_0_3_0_0_1	6	0.000101093
3_0_1_0_0_0_3	6	0.000101093
3_0_1_2_0_0_1	6	0.000101093
3_1_0_0_0_0_3	6	0.000101093
3_1_0_0_0_1_2	6	0.000101093
3_1_0_0_1_0_2	6	0.000101093
3_1_0_0_1_1_1	6	0.000101093
3_1_0_2_0_0_1	6	0.000101093
4_0_0_0_1_0_2	6	0.000101093
4_0_0_1_2_0_0	6	0.000101093
4_2_0_0_0_0_1	6	0.000101093
0_0_1_6_0_0_0	5	8.42446e-05
0_0_2_0_0_4_1	5	8.42446e-05
0_0_2_0_1_3_1	5	8.42446e-05
0_0_2_1_4_0_0	5	8.42446e-05
0_0_3_0_0_3_1	5	8.42446e-05
0_0_3_0_2_0_2	5	8.42446e-05
0_0_3_1_3_0_0	5	8.42446e-05
0_0_3_2_2_0_0	5	8.42446e-05
0_0_4_0_0_1_2	5	8.42446e-05
0_0_4_0_2_1_0	5	8.42446e-05
0_0_5_1_0_0_1	5	8.42446e-05
0_0_5_1_1_0_0	5	8.42446e-05
0_1_0_0_2_3_1	5	8.42446e-05
0_1_0_1_4_0_1	5	8.42446e-05
0_1_1_0_4_1_0	5	8.42446e-05
0_1_1_1_3_0_1	5	8.42446e-05
0_1_2_0_0_2_2	5	8.42446e-05
0_1_2_1_0_3_0	5	8.42446e-05
0_1_2_1_1_2_0	5	8.42446e-05
0_1_2_1_2_0_1	5	8.42446e-05
0_1_2_1_2_1_0	5	8.42446e-05
0_2_0_0_3_2_0	5	8.42446e-05
0_2_0_0_4_0_1	5	8.42446e-05
0_2_0_1_2_0_2	5	8.42446e-05
0_2_0_1_2_2_0	5	8.42446e-05
0_2_1_1_1_0_2	5	8.42446e-05
0_3_0_0_0_1_3	5	8.42446e-05
0_3_0_0_1_1_2	5	8.42446e-05
0_3_2_0_0_0_2	5	8.42446e-05
0_4_0_0_0_1_2	5	8.42446e-05
0_5_0_0_0_0_2	5	8.42446e-05
1_0_1_3_2_0_0	5	8.42446e-05
1_0_3_0_1_0_2	5	8.42446e-05
1_0_3_1_1_0_1	5	8.42446e-05
1_0_4_1_0_0_1	5	8.42446e-05
1_1_0_4_0_0_1	5	8.42446e-05
1_1_2_0_0_1_2	5	8.42446e-05
1_1_2_1_0_1_1	5	8.42446e-05
1_1_2_1_0_2_0	5	8.42446e-05
1_1_2_2_0_0_1	5	8.42446e-05
1_1_3_1_0_0_1	5	8.42446e-05
1_2_0_0_2_2_0	5	8.42446e-05
1_2_0_2_1_1_0	5	8.42446e-05
1_2_0_3_0_0_1	5	8.42446e-05
1_2_1_0_1_1_1	5	8.42446e-05
1_2_1_1_0_2_0	5	8.42446e-05
1_2_1_1_1_0_1	5	8.42446e-05
1_3_0_1_1_0_1	5	8.42446e-05
1_4_0_0_0_1_1	5	8.42446e-05
1_5_0_0_0_0_1	5	8.42446e-05
2_0_0_1_3_0_1	5	8.42446e-05
2_0_1_0_1_3_0	5	8.42446e-05
2_0_1_1_2_0_1	5	8.42446e-05
2_0_1_1_3_0_0	5	8.42446e-05
2_0_2_1_1_0_1	5	8.42446e-05
2_1_1_0_1_1_1	5	8.42446e-05
2_1_1_0_1_2_0	5	8.42446e-05
2_1_1_0_2_1_0	5	8.42446e-05
2_2_0_0_0_2_1	5	8.42446e-05
2_2_0_0_2_1_0	5	8.42446e-05
3_0_0_0_1_3_0	5	8.42446e-05
3_0_0_1_1_0_2	5	8.42446e-05
3_0_0_1_2_0_1	5	8.42446e-05
3_0_2_0_1_1_0	5	8.42446e-05
3_1_0_1_0_2_0	5	8.42446e-05
3_1_0_2_0_1_0	5	8.42446e-05
5_0_0_0_0_0_2	5	8.42446e-05
5_0_0_1_0_0_1	5	8.42446e-05
0_0_0_2_5_0_0	4	6.73957e-05
0_0_2_0_4_0_1	4	6.73957e-05
0_0_2_2_2_0_1	4	6.73957e-05
0_0_2_4_1_0_0	4	6.73957e-05
0_0_4_2_1_0_0	4	6.73957e-05
0_0_5_2_0_0_0	4	6.73957e-05
0_1_0_1_0_5_0	4	6.73957e-05
0_1_0_2_3_0_1	4	6.73957e-05
0_1_0_3_2_1_0	4	6.73957e-05
0_1_0_4_1_0_1	4	6.73957e-05
0_1_1_0_1_3_1	4	6.73957e-05
0_1_1_1_0_3_1	4	6.73957e-05
0_1_1_3_0_2_0	4	6.73957e-05
0_1_2_0_1_2_1	4	6.73957e-05
0_1_2_0_2_2_0	4	6.73957e-05
0_2_0_0_1_3_1	4	6.73957e-05
0_2_0_0_3_1_1	4	6.73957e-05
0_2_0_1_1_3_0	4	6.73957e-05
0_2_0_1_2_1_1	4	6.73957e-05
0_2_0_2_0_0_3	4	6.73957e-05
0_2_0_2_0_3_0	4	6.73957e-05
0_2_0_3_1_0_1	4	6.73957e-05
0_2_1_0_1_1_2	4	6.73957e-05
0_2_1_1_0_2_1	4	6.73957e-05
0_2_1_2_0_1_1	4	6.73957e-05
0_2_2_0_1_0_2	4	6.73957e-05
0_2_2_1_0_0_2	4	6.73957e-05
0_3_0_0_0_2_2	4	6.73957e-05
0_3_0_0_1_2_1	4	6.73957e-05
0_3_0_1_0_1_2	4	6.73957e-05
0_3_0_1_0_2_1	4	6.73957e-05
0_3_0_2_1_0_1	4	6.73957e-05
1_0_0_2_4_0_0	4	6.73957e-05
1_0_0_6_0_0_0	4	6.73957e-05
1_0_1_1_4_0_0	4	6.73957e-05
1_0_1_4_0_1_0	4	6.73957e-05
1_0_2_0_3_0_1	4	6.73957e-05
1_0_2_1_1_0_2	4	6.73957e-05
1_0_3_0_0_0_3	4	6.73957e-05
1_0_3_0_1_1_1	4	6.73957e-05
1_1_0_4_0_1_0	4	6.73957e-05
1_1_1_0_0_1_3	4	6.73957e-05
1_1_1_0_1_0_3	4	6.73957e-05
1_1_1_0_3_1_0	4	6.73957e-05
1_1_1_1_2_1_0	4	6.73957e-05
1_1_1_2_1_0_1	4	6.73957e-05
1_1_2_0_1_2_0	4	6.73957e-05
1_1_2_0_2_1_0	4	6.73957e-05
1_1_2_1_1_0_1	4	6.73957e-05
1_2_0_1_3_0_0	4	6.73957e-05
1_2_1_0_0_0_3	4	6.73957e-05
1_2_1_0_0_1_2	4	6.73957e-05
1_2_1_1_0_1_1	4	6.73957e-05
1_3_0_1_0_0_2	4	6.73957e-05
1_3_0_1_0_1_1	4	6.73957e-05
2_0_0_2_1_0_2	4	6.73957e-05
2_0_0_4_0_0_1	4	6.73957e-05
2_0_1_1_1_0_2	4	6.73957e-05
2_0_2_1_0_2_0	4	6.73957e-05
2_0_2_2_0_0_1	4	6.73957e-05
2_1_0_0_3_0_1	4	6.73957e-05
2_1_0_1_1_0_2	4	6.73957e-05
2_1_1_1_0_2_0	4	6.73957e-05
2_1_1_1_1_0_1	4	6.73957e-05
2_2_0_0_0_1_2	4	6.73957e-05
2_2_0_1_1_0_1	4	6.73957e-05
2_2_0_2_0_1_0	4	6.73957e-05
2_3_0_0_0_1_1	4	6.73957e-05
3_0_0_0_1_0_3	4	6.73957e-05
3_0_1_0_2_1_0	4	6.73957e-05
3_0_1_1_1_1_0	4	6.73957e-05
3_0_2_1_0_1_0	4	6.73957e-05
3_1_0_0_0_2_1	4	6.73957e-05
3_1_0_1_1_1_0	4	6.73957e-05
0_0_0_1_3_0_3	3	5.05467e-05
0_0_0_3_3_0_1	3	5.05467e-05
0_0_0_4_1_0_2	3	5.05467e-05
0_0_0_4_2_0_1	3	5.05467e-05
0_0_0_5_0_1_1	3	5.05467e-05
0_0_0_6_0_0_1	3	5.05467e-05
0_0_1_0_0_5_1	3	5.05467e-05
0_0_1_1_5_0_0	3	5.05467e-05
0_0_1_3_2_0_1	3	5.05467e-05
0_0_1_4_1_1_0	3	5.05467e-05
0_0_1_4_2_0_0	3	5.05467e-05
0_0_1_5_0_1_0	3	5.05467e-05
0_0_2_0_1_4_0	3	5.05467e-05
0_0_2_0_2_0_3	3	5.05467e-05
0_0_2_3_2_0_0	3	5.05467e-05
0_0_2_4_0_0_1	3	5.05467e-05
0_0_4_0_1_1_1	3	5.05467e-05
0_0_4_1_1_1_0	3	5.05467e-05
0_0_4_1_2_0_0	3	5.05467e-05
0_0_4_2_0_0_1	3	5.05467e-05
0_0_5_1_0_1_0	3	5.05467e-05
0_1_0_0_2_4_0	3	5.05467e-05
0_1_0_0_5_0_1	3	5.05467e-05
0_1_0_1_3_0_2	3	5.05467e-05
0_1_0_2_1_3_0	3	5.05467e-05
0_1_0_2_3_1_0	3	5.05467e-05
0_1_1_0_0_3_2	3	5.05467e-05
0_1_1_0_2_0_3	3	5.05467e-05
0_1_1_0_3_2_0	3	5.05467e-05
0_1_1_0_4_0_1	3	5.05467e-05
0_1_1_2_2_0_1	3	5.05467e-05
0_1_1_2_2_1_0	3	5.05467e-05
0_1_2_2_0_1_1	3	5.05467e-05
0_1_2_2_1_1_0	3	5.05467e-05
0_1_3_1_0_0_2	3	5.05467e-05
0_2_0_0_2_2_1	3	5.05467e-05
0_2_0_1_0_3_1	3	5.05467e-05
0_2_0_1_1_2_1	3	5.05467e-05
0_2_0_2_0_1_2	3	5.05467e-05
0_2_0_2_1_0_2	3	5.05467e-05
0_2_1_0_0_1_3	3	5.05467e-05
0_2_2_1_1_0_1	3	5.05467e-05
0_3_0_0_2_0_2	3	5.05467e-05
0_3_0_2_0_0_2	3	5.05467e-05
0_3_0_2_0_1_1	3	5.05467e-05
1_0_0_1_1_0_4	3	5.05467e-05
1_0_0_3_1_1_1	3	5.05467e-05
1_0_1_0_1_0_4	3	5.05467e-05
1_0_1_2_2_0_1	3	5.05467e-05
1_0_1_3_1_0_1	3	5.05467e-05
1_0_2_0_1_1_2	3	5.05467e-05
1_0_2_2_1_0_1	3	5.05467e-05
1_0_2_3_0_1_0	3	5.05467e-05
1_0_3_0_1_2_0	3	5.05467e-05
1_0_3_0_2_1_0	3	5.05467e-05
1_0_3_1_1_1_0	3	5.05467e-05
1_0_3_1_2_0_0	3	5.05467e-05
1_0_3_2_0_0_1	3	5.05467e-05
1_0_3_2_1_0_0	3	5.05467e-05
1_0_4_1_0_1_0	3	5.05467e-05
1_1_0_0_0_5_0	3	5.05467e-05
1_1_0_2_3_0_0	3	5.05467e-05
1_1_1_0_1_2_1	3	5.05467e-05
1_1_1_0_1_3_0	3	5.05467e-05
1_1_1_0_2_0_2	3	5.05467e-05
1_1_1_1_0_0_3	3	5.05467e-05
1_1_1_1_0_1_2	3	5.05467e-05
1_1_1_1_1_0_2	3	5.05467e-05
1_1_1_1_1_2_0	3	5.05467e-05
1_1_1_1_2_0_1	3	5.05467e-05
1_1_1_2_0_0_2	3	5.05467e-05
1_1_1_2_0_1_1	3	5.05467e-05
1_2_0_0_2_1_1	3	5.05467e-05
1_2_0_0_3_0_1	3	5.05467e-05
1_2_0_0_3_1_0	3	5.05467e-05
1_2_1_0_1_0_2	3	5.05467e-05
1_3_0_0_1_1_1	3	5.05467e-05
1_3_0_0_2_1_0	3	5.05467e-05
1_3_0_1_0_2_0	3	5.05467e-05
2_0_0_0_0_5_0	3	5.05467e-05
2_0_0_0_4_0_1	3	5.05467e-05
2_0_0_2_2_0_1	3	5.05467e-05
2_0_0_3_1_0_1	3	5.05467e-05
2_0_1_1_0_3_0	3	5.05467e-05
2_0_1_2_1_0_1	3	5.05467e-05
2_0_2_0_2_1_0	3	5.05467e-05
2_0_3_0_1_1_0	3	5.05467e-05
2_1_0_0_0_0_4	3	5.05467e-05
2_1_0_0_1_3_0	3	5.05467e-05
2_1_0_0_2_0_2	3	5.05467e-05
2_1_0_1_2_0_1	3	5.05467e-05
2_2_0_0_1_1_1	3	5.05467e-05
2_2_0_1_1_1_0	3	5.05467e-05
3_0_1_0_0_2_1	3	5.05467e-05
3_1_0_0_1_2_0	3	5.05467e-05
3_1_0_1_0_0_2	3	5.05467e-05
3_2_0_0_0_0_2	3	5.05467e-05
4_0_0_0_0_2_1	3	5.05467e-05
4_0_0_0_0_3_0	3	5.05467e-05
4_0_0_2_0_0_1	3	5.05467e-05
4_0_1_1_0_1_0	3	5.05467e-05
4_1_0_0_0_1_1	3	5.05467e-05
4_1_0_0_1_1_0	3	5.05467e-05
5_0_0_0_0_2_0	3	5.05467e-05
5_0_0_0_2_0_0	3	5.05467e-05
0_0_0_0_0_1_6	2	3.36978e-05
0_0_0_0_1_5_1	2	3.36978e-05
0_0_0_0_5_0_2	2	3.36978e-05
0_0_0_0_6_1_0	2	3.36978e-05
0_0_0_1_5_1_0	2	3.36978e-05
0_0_0_4_2_1_0	2	3.36978e-05
0_0_0_5_1_0_1	2	3.36978e-05
0_0_1_0_1_2_3	2	3.36978e-05
0_0_1_0_1_5_0	2	3.36978e-05
0_0_1_0_2_3_1	2	3.36978e-05
0_0_1_0_5_1_0	2	3.36978e-05
0_0_1_1_1_0_4	2	3.36978e-05
0_0_1_1_1_4_0	2	3.36978e-05
0_0_1_1_2_3_0	2	3.36978e-05
0_0_1_1_3_0_2	2	3.36978e-05
0_0_1_3_2_1_0	2	3.36978e-05
0_0_1_3_3_0_0	2	3.36978e-05
0_0_2_0_0_3_2	2	3.36978e-05
0_0_2_0_4_1_0	2	3.36978e-05
0_0_2_1_0_4_0	2	3.36978e-05
0_0_2_1_2_1_1	2	3.36978e-05
0_0_2_2_1_0_2	2	3.36978e-05
0_0_2_2_2_1_0	2	3.36978e-05
0_0_2_3_0_0_2	2	3.36978e-05
0_0_2_3_1_0_1	2	3.36978e-05
0_0_3_0_0_1_3	2	3.36978e-05
0_0_3_0_1_0_3	2	3.36978e-05
0_0_3_0_1_2_1	2	3.36978e-05
0_0_3_0_2_1_1	2	3.36978e-05
0_0_3_1_2_0_1	2	3.36978e-05
0_0_3_2_0_0_2	2	3.36978e-05
0_0_3_2_0_2_0	2	3.36978e-05
0_0_3_3_1_0_0	2	3.36978e-05
0_0_4_1_0_0_2	2	3.36978e-05
0_0_4_1_0_1_1	2	3.36978e-05
0_0_4_3_0_0_0	2	3.36978e-05
0_1_0_0_3_0_3	2	3.36978e-05
0_1_0_0_4_0_2	2	3.36978e-05
0_1_0_0_4_1_1	2	3.36978e-05
0_1_0_0_4_2_0	2	3.36978e-05
0_1_0_0_5_1_0	2	3.36978e-05
0_1_0_1_1_4_0	2	3.36978e-05
0_1_0_1_3_2_0	2	3.36978e-05
0_1_0_3_1_0_2	2	3.36978e-05
0_1_0_3_2_0_1	2	3.36978e-05
0_1_0_4_0_2_0	2	3.36978e-05
0_1_1_0_1_0_4	2	3.36978e-05
0_1_1_0_2_1_2	2	3.36978e-05
0_1_1_0_2_3_0	2	3.36978e-05
0_1_1_0_3_0_2	2	3.36978e-05
0_1_1_0_3_1_1	2	3.36978e-05
0_1_1_1_1_1_2	2	3.36978e-05
0_1_1_1_2_2_0	2	3.36978e-05
0_1_1_1_3_1_0	2	3.36978e-05
0_1_1_2_0_3_0	2	3.36978e-05
0_1_1_2_1_0_2	2	3.36978e-05
0_1_2_0_0_0_4	2	3.36978e-05
0_1_2_0_0_1_3	2	3.36978e-05
0_1_2_0_1_0_3	2	3.36978e-05
0_1_2_1_0_2_1	2	3.36978e-05
0_1_2_1_1_0_2	2	3.36978e-05
0_1_2_1_1_1_1	2	3.36978e-05
0_1_2_2_0_0_2	2	3.36978e-05
0_1_2_2_0_2_0	2	3.36978e-05
0_1_3_1_1_0_1	2	3.36978e-05
0_1_3_2_0_1_0	2	3.36978e-05
0_2_0_0_1_1_3	2	3.36978e-05
0_2_0_0_1_2_2	2	3.36978e-05
0_2_0_0_2_0_3	2	3.36978e-05
0_2_0_1_1_1_2	2	3.36978e-05
0_2_0_1_3_0_1	2	3.36978e-05
0_2_0_2_1_2_0	2	3.36978e-05
0_2_1_0_2_0_2	2	3.36978e-05
0_2_1_1_0_1_2	2	3.36978e-05
0_3_0_0_1_0_3	2	3.36978e-05
0_3_0_1_0_0_3	2	3.36978e-05
0_4_0_1_0_0_2	2	3.36978e-05
1_0_0_4_0_0_2	2	3.36978e-05
1_0_0_4_2_0_0	2	3.36978e-05
1_0_0_5_0_0_1	2	3.36978e-05
1_0_0_5_0_1_0	2	3.36978e-05
1_0_1_0_0_4_1	2	3.36978e-05
1_0_1_0_1_3_1	2	3.36978e-05
1_0_1_0_3_0_2	2	3.36978e-05
1_0_1_0_5_0_0	2	3.36978e-05
1_0_1_1_2_0_2	2	3.36978e-05
1_0_1_1_3_1_0	2	3.36978e-05
1_0_1_2_1_0_2	2	3.36978e-05
1_0_2_0_1_0_3	2	3.36978e-05
1_0_2_0_1_2_1	2	3.36978e-05
1_0_2_0_2_0_2	2	3.36978e-05
1_0_2_2_0_0_2	2	3.36978e-05
1_0_3_1_0_1_1	2	3.36978e-05
1_0_3_1_0_2_0	2	3.36978e-05
1_1_0_0_0_4_1	2	3.36978e-05
1_1_0_1_1_2_1	2	3.36978e-05
1_1_0_3_1_1_0	2	3.36978e-05
1_1_0_3_2_0_0	2	3.36978e-05
1_1_1_0_2_1_1	2	3.36978e-05
1_1_1_0_2_2_0	2	3.36978e-05
1_1_1_1_0_3_0	2	3.36978e-05
1_1_1_1_1_1_1	2	3.36978e-05
1_1_2_2_0_1_0	2	3.36978e-05
1_2_0_0_0_2_2	2	3.36978e-05
1_2_0_0_2_0_2	2	3.36978e-05
1_2_0_1_0_2_1	2	3.36978e-05
1_2_0_1_0_3_0	2	3.36978e-05
1_2_0_1_1_0_2	2	3.36978e-05
1_2_1_1_0_0_2	2	3.36978e-05
1_3_0_0_0_1_2	2	3.36978e-05
1_4_0_0_0_0_2	2	3.36978e-05
2_0_0_0_0_4_1	2	3.36978e-05
2_0_0_2_0_0_3	2	3.36978e-05
2_0_0_4_0_1_0	2	3.36978e-05
2_0_1_0_0_2_2	2	3.36978e-05
2_0_1_0_1_0_3	2	3.36978e-05
2_0_1_0_1_1_2	2	3.36978e-05
2_0_1_0_3_1_0	2	3.36978e-05
2_0_1_3_0_0_1	2	3.36978e-05
2_0_2_0_0_0_3	2	3.36978e-05
2_0_2_0_0_1_2	2	3.36978e-05
2_0_2_0_0_2_1	2	3.36978e-05
2_0_2_0_1_2_0	2	3.36978e-05
2_0_2_1_0_0_2	2	3.36978e-05
2_0_2_1_0_1_1	2	3.36978e-05
2_0_2_1_2_0_0	2	3.36978e-05
2_1_0_0_1_0_3	2	3.36978e-05
2_1_0_1_0_0_3	2	3.36978e-05
2_1_0_2_1_0_1	2	3.36978e-05
2_1_1_1_1_1_0	2	3.36978e-05
2_2_0_0_0_0_3	2	3.36978e-05
2_2_0_1_0_0_2	2	3.36978e-05
2_2_0_1_0_1_1	2	3.36978e-05
3_0_0_0_0_0_4	2	3.36978e-05
3_0_0_2_0_0_2	2	3.36978e-05
3_0_0_3_0_1_0	2	3.36978e-05
3_0_1_0_0_1_2	2	3.36978e-05
3_0_1_1_0_0_2	2	3.36978e-05
3_1_0_0_2_1_0	2	3.36978e-05
3_1_0_1_1_0_1	2	3.36978e-05
4_0_0_0_2_1_0	2	3.36978e-05
4_0_0_1_0_1_1	2	3.36978e-05
4_0_1_0_1_1_0	2	3.36978e-05
0_0_0_0_0_6_1	1	1.68489e-05
0_0_0_0_2_0_5	1	1.68489e-05
0_0_0_0_3_0_4	1	1.68489e-05
0_0_0_0_4_1_2	1	1.68489e-05
0_0_0_0_4_3_0	1	1.68489e-05
0_0_0_0_6_0_1	1	1.68489e-05
0_0_0_1_0_5_1	1	1.68489e-05
0_0_0_2_3_0_2	1	1.68489e-05
0_0_0_2_3_1_1	1	1.68489e-05
0_0_0_2_4_0_1	1	1.68489e-05
0_0_0_2_4_1_0	1	1.68489e-05
0_0_0_3_0_0_4	1	1.68489e-05
0_0_0_3_2_0_2	1	1.68489e-05
0_0_0_3_2_2_0	1	1.68489e-05
0_0_0_4_1_1_1	1	1.68489e-05
0_0_0_5_1_1_0	1	1.68489e-05
0_0_0_6_0_1_0	1	1.68489e-05
0_0_1_0_0_6_0	1	1.68489e-05
0_0_1_0_2_0_4	1	1.68489e-05
0_0_1_0_3_1_2	1	1.68489e-05
0_0_1_0_3_2_1	1	1.68489e-05
0_0_1_0_3_3_0	1	1.68489e-05
0_0_1_0_4_0_2	1	1.68489e-05
0_0_1_0_4_1_1	1	1.68489e-05
0_0_1_0_4_2_0	1	1.68489e-05
0_0_1_0_5_0_1	1	1.68489e-05
0_0_1_0_6_0_0	1	1.68489e-05
0_0_1_1_0_0_5	1	1.68489e-05
0_0_1_1_0_4_1	1	1.68489e-05
0_0_1_1_3_1_1	1	1.68489e-05
0_0_1_1_4_0_1	1	1.68489e-05
0_0_1_2_1_3_0	1	1.68489e-05
0_0_1_2_3_1_0	1	1.68489e-05
0_0_1_3_0_2_1	1	1.68489e-05
0_0_1_3_1_1_1	1	1.68489e-05
0_0_1_4_0_2_0	1	1.68489e-05
0_0_1_4_1_0_1	1	1.68489e-05
0_0_1_5_0_0_1	1	1.68489e-05
0_0_2_0_1_2_2	1	1.68489e-05
0_0_2_0_2_1_2	1	1.68489e-05
0_0_2_0_2_2_1	1	1.68489e-05
0_0_2_0_3_0_2	1	1.68489e-05
0_0_2_0_3_2_0	1	1.68489e-05
0_0_2_1_0_3_1	1	1.68489e-05
0_0_2_1_1_1_2	1	1.68489e-05
0_0_2_1_2_0_2	1	1.68489e-05
0_0_2_1_2_2_0	1	1.68489e-05
0_0_2_2_0_1_2	1	1.68489e-05
0_0_2_3_1_1_0	1	1.68489e-05
0_0_2_4_0_1_0	1	1.68489e-05
0_0_3_0_0_0_4	1	1.68489e-05
0_0_3_0_0_2_2	1	1.68489e-05
0_0_3_0_1_1_2	1	1.68489e-05
0_0_3_0_2_2_0	1	1.68489e-05
0_0_3_0_3_1_0	1	1.68489e-05
0_0_3_1_0_0_3	1	1.68489e-05
0_0_3_1_1_0_2	1	1.68489e-05
0_0_3_1_1_1_1	1	1.68489e-05
0_0_3_2_0_1_1	1	1.68489e-05
0_0_3_2_1_0_1	1	1.68489e-05
0_0_3_3_0_0_1	1	1.68489e-05
0_0_4_2_0_1_0	1	1.68489e-05
0_1_0_0_0_0_6	1	1.68489e-05
0_1_0_0_0_1_5	1	1.68489e-05
0_1_0_0_0_3_3	1	1.68489e-05
0_1_0_0_1_2_3	1	1.68489e-05
0_1_0_0_2_0_4	1	1.68489e-05
0_1_0_0_2_1_3	1	1.68489e-05
0_1_0_0_3_1_2	1	1.68489e-05
0_1_0_0_3_2_1	1	1.68489e-05
0_1_0_0_3_3_0	1	1.68489e-05
0_1_0_1_0_0_5	1	1.68489e-05
0_1_0_1_0_1_4	1	1.68489e-05
0_1_0_1_0_4_1	1	1.68489e-05
0_1_0_1_1_0_4	1	1.68489e-05
0_1_0_1_2_0_3	1	1.68489e-05
0_1_0_1_2_3_0	1	1.68489e-05
0_1_0_1_3_1_1	1	1.68489e-05
0_1_0_2_0_4_0	1	1.68489e-05
0_1_0_2_1_0_3	1	1.68489e-05
0_1_0_2_1_2_1	1	1.68489e-05
0_1_0_2_2_0_2	1	1.68489e-05
0_1_0_2_2_1_1	1	1.68489e-05
0_1_0_2_2_2_0	1	1.68489e-05
0_1_0_3_0_3_0	1	1.68489e-05
0_1_0_3_1_1_1	1	1.68489e-05
0_1_0_3_1_2_0	1	1.68489e-05
0_1_0_4_0_0_2	1	1.68489e-05
0_1_0_4_0_1_1	1	1.68489e-05
0_1_1_0_0_2_3	1	1.68489e-05
0_1_1_0_1_1_3	1	1.68489e-05
0_1_1_0_1_2_2	1	1.68489e-05
0_1_1_0_2_2_1	1	1.68489e-05
0_1_1_1_0_0_4	1	1.68489e-05
0_1_1_1_1_2_1	1	1.68489e-05
0_1_1_1_2_0_2	1	1.68489e-05
0_1_1_1_2_1_1	1	1.68489e-05
0_1_1_2_0_0_3	1	1.68489e-05
0_1_1_3_0_0_2	1	1.68489e-05
0_1_1_3_0_1_1	1	1.68489e-05
0_1_2_3_0_0_1	1	1.68489e-05
0_2_0_0_0_2_3	1	1.68489e-05
0_2_0_0_0_3_2	1	1.68489e-05
0_2_0_0_3_0_2	1	1.68489e-05
0_2_0_1_0_2_2	1	1.68489e-05
0_2_0_1_1_0_3	1	1.68489e-05
0_2_0_3_0_0_2	1	1.68489e-05
0_2_0_3_0_1_1	1	1.68489e-05
0_2_1_0_0_0_4	1	1.68489e-05
0_2_1_0_1_0_3	1	1.68489e-05
0_2_1_1_0_0_3	1	1.68489e-05
0_2_1_1_1_1_1	1	1.68489e-05
0_2_1_2_0_0_2	1	1.68489e-05
0_3_0_0_0_0_4	1	1.68489e-05
0_3_1_0_0_0_3	1	1.68489e-05
0_4_0_0_0_0_3	1	1.68489e-05
1_0_0_0_0_6_0	1	1.68489e-05
1_0_0_0_2_1_3	1	1.68489e-05
1_0_0_0_2_3_1	1	1.68489e-05
1_0_0_0_4_1_1	1	1.68489e-05
1_0_0_1_4_0_1	1	1.68489e-05
1_0_0_1_4_1_0	1	1.68489e-05
1_0_0_1_5_0_0	1	1.68489e-05
1_0_0_3_0_0_3	1	1.68489e-05
1_0_0_3_1_0_2	1	1.68489e-05
1_0_0_3_2_0_1	1	1.68489e-05
1_0_0_3_2_1_0	1	1.68489e-05
1_0_0_5_1_0_0	1	1.68489e-05
1_0_1_0_0_2_3	1	1.68489e-05
1_0_1_0_2_1_2	1	1.68489e-05
1_0_1_0_3_1_1	1	1.68489e-05
1_0_1_0_4_0_1	1	1.68489e-05
1_0_1_1_0_4_0	1	1.68489e-05
1_0_1_1_1_0_3	1	1.68489e-05
1_0_1_1_1_2_1	1	1.68489e-05
1_0_1_1_2_1_1	1	1.68489e-05
1_0_1_1_3_0_1	1	1.68489e-05
1_0_1_2_0_0_3	1	1.68489e-05
1_0_1_2_0_2_1	1	1.68489e-05
1_0_1_4_0_0_1	1	1.68489e-05
1_0_2_0_0_0_4	1	1.68489e-05
1_0_2_0_0_2_2	1	1.68489e-05
1_0_2_0_2_1_1	1	1.68489e-05
1_0_2_0_2_2_0	1	1.68489e-05
1_0_2_1_0_3_0	1	1.68489e-05
1_0_2_1_1_1_1	1	1.68489e-05
1_0_2_1_2_0_1	1	1.68489e-05
1_0_2_2_0_2_0	1	1.68489e-05
1_0_2_2_1_1_0	1	1.68489e-05
1_0_2_3_0_0_1	1	1.68489e-05
1_0_3_0_0_1_2	1	1.68489e-05
1_0_3_0_3_0_0	1	1.68489e-05
1_0_3_3_0_0_0	1	1.68489e-05
1_0_4_2_0_0_0	1	1.68489e-05
1_1_0_0_0_1_4	1	1.68489e-05
1_1_0_0_1_0_4	1	1.68489e-05
1_1_0_0_2_1_2	1	1.68489e-05
1_1_0_0_3_1_1	1	1.68489e-05
1_1_0_0_5_0_0	1	1.68489e-05
1_1_0_1_0_4_0	1	1.68489e-05
1_1_0_1_1_0_3	1	1.68489e-05
1_1_0_1_1_3_0	1	1.68489e-05
1_1_0_1_2_1_1	1	1.68489e-05
1_1_0_1_2_2_0	1	1.68489e-05
1_1_0_1_3_0_1	1	1.68489e-05
1_1_0_1_3_1_0	1	1.68489e-05
1_1_0_1_4_0_0	1	1.68489e-05
1_1_0_2_0_0_3	1	1.68489e-05
1_1_0_2_0_1_2	1	1.68489e-05
1_1_0_2_0_2_1	1	1.68489e-05
1_1_0_2_1_0_2	1	1.68489e-05
1_1_0_3_0_0_2	1	1.68489e-05
1_1_0_3_0_1_1	1	1.68489e-05
1_1_0_3_1_0_1	1	1.68489e-05
1_1_1_0_0_0_4	1	1.68489e-05
1_1_1_0_0_2_2	1	1.68489e-05
1_1_1_0_1_1_2	1	1.68489e-05
1_1_1_1_0_2_1	1	1.68489e-05
1_1_1_2_1_1_0	1	1.68489e-05
1_2_0_0_0_0_4	1	1.68489e-05
1_2_0_0_0_1_3	1	1.68489e-05
1_2_0_0_0_3_1	1	1.68489e-05
1_2_0_0_1_1_2	1	1.68489e-05
1_2_0_1_1_1_1	1	1.68489e-05
1_2_0_1_2_1_0	1	1.68489e-05
1_2_0_2_0_0_2	1	1.68489e-05
1_2_0_2_0_2_0	1	1.68489e-05
1_3_0_0_2_0_1	1	1.68489e-05
2_0_0_0_1_0_4	1	1.68489e-05
2_0_0_0_3_0_2	1	1.68489e-05
2_0_0_0_4_1_0	1	1.68489e-05
2_0_0_1_2_0_2	1	1.68489e-05
2_0_1_0_0_0_4	1	1.68489e-05
2_0_1_0_1_2_1	1	1.68489e-05
2_0_1_0_2_1_1	1	1.68489e-05
2_0_1_1_0_0_3	1	1.68489e-05
2_0_1_1_1_1_1	1	1.68489e-05
2_0_1_1_1_2_0	1	1.68489e-05
2_0_1_3_0_1_0	1	1.68489e-05
2_0_2_0_1_1_1	1	1.68489e-05
2_0_2_2_0_1_0	1	1.68489e-05
2_1_0_0_1_2_1	1	1.68489e-05
2_1_0_0_3_1_0	1	1.68489e-05
2_1_0_1_0_3_0	1	1.68489e-05
2_1_0_2_0_0_2	1	1.68489e-05
2_1_0_2_0_1_1	1	1.68489e-05
2_1_0_2_1_1_0	1	1.68489e-05
2_1_1_1_0_1_1	1	1.68489e-05
2_2_0_1_0_2_0	1	1.68489e-05
3_0_0_0_0_1_3	1	1.68489e-05
3_0_0_0_0_3_1	1	1.68489e-05
3_0_0_0_1_1_2	1	1.68489e-05
3_0_0_1_0_0_3	1	1.68489e-05
3_0_0_1_0_1_2	1	1.68489e-05
3_0_0_1_0_3_0	1	1.68489e-05
3_0_0_1_2_1_0	1	1.68489e-05
3_0_1_0_1_2_0	1	1.68489e-05
3_0_1_1_0_1_1	1	1.68489e-05
3_0_1_1_0_2_0	1	1.68489e-05
3_1_0_1_0_1_1	1	1.68489e-05
4_0_0_0_0_0_3	1	1.68489e-05
4_0_0_0_0_1_2	1	1.68489e-05
4_0_0_0_1_1_1	1	1.68489e-05
4_0_0_1_1_1_0	1	1.68489e-05
4_0_0_2_0_1_0	1	1.68489e-05
4_1_0_0_0_0_2	1	1.68489e-05
5_0_0_0_1_1_0	1	1.68489e-05
5_0_0_1_0_1_0	1	1.68489e-05

## Sheet: Table S8
Table S8. Expression patterns of duplicated gene pairs across seven tissues (For mono-expressed pairs, the expressed gene is indicated by its gene ID).
Gene_Pair	Duplication_status.x	expression_type_cotyledon	expression_type_early_maturation	expression_type_early_nodule	expression_type_globular	expression_type_heart	expression_type_hypocotyl	expression_type_root
Glyma.01G017200 vs Glyma.01G095300	WGD	not_expressed	not_expressed	not_expressed	not_expressed	not_expressed	not_expressed	not_expressed
Glyma.01G018400 vs Glyma.01G096600	WGD	others	others	others	others	others	paralogue_dominance	others
Glyma.01G018700 vs Glyma.01G096800	WGD	Glyma.01G018700	Glyma.01G018700	not_expressed	Glyma.01G018700	Glyma.01G018700	not_expressed	others
Glyma.01G018800 vs Glyma.01G097000	WGD	Glyma.01G018800	others	not_expressed	Glyma.01G018800	Glyma.01G018800	others	diverged
Glyma.01G019000 vs Glyma.01G097100	WGD	others	others	Glyma.01G097100	Glyma.01G097100	others	Glyma.01G097100	not_expressed
Glyma.01G019200 vs Glyma.01G097400	WGD	Glyma.01G019200	Glyma.01G019200	specialized	Glyma.01G019200	Glyma.01G019200	Glyma.01G019200	Glyma.01G019200
Glyma.01G019300 vs Glyma.01G097900	WGD	diverged	others	Glyma.01G097900	diverged	diverged	diverged	not_expressed
Glyma.01G019400 vs Glyma.01G098000	WGD	others	others	others	others	others	dosage_balance	others
Glyma.01G078000 vs Glyma.01G137600	WGD	not_expressed	not_expressed	not_expressed	not_expressed	Glyma.01G078000	not_expressed	not_expressed
Glyma.01G078200 vs Glyma.01G137500	WGD	not_expressed	not_expressed	not_expressed	not_expressed	Glyma.01G137500	not_expressed	not_expressed
Glyma.01G079000 vs Glyma.01G136600	WGD	not_expressed	not_expressed	not_expressed	not_expressed	not_expressed	not_expressed	not_expressed
Glyma.01G079100 vs Glyma.01G136500	WGD	others	others	diverged	others	others	diverged	Glyma.01G079100
Glyma.01G079500 vs Glyma.01G136300	WGD	others	others	others	others	others	diverged	diverged
Glyma.01G079900 vs Glyma.01G134200	WGD	diverged	Glyma.01G134200	not_expressed	Glyma.01G134200	Glyma.01G134200	Glyma.01G134200	Glyma.01G134200
Glyma.01G044900 vs Glyma.02G105500	WGD	Glyma.02G105500	Glyma.02G105500	Glyma.02G105500	Glyma.02G105500	Glyma.02G105500	Glyma.02G105500	Glyma.02G105500
Glyma.01G045100 vs Glyma.02G105600	WGD	others	others	dosage_balance	others	others	dosage_balance	others
Glyma.01G045300 vs Glyma.02G105700	WGD	others	others	Glyma.02G105700	others	others	Glyma.02G105700	not_expressed
Glyma.01G045400 vs Glyma.02G105800	WGD	Glyma.01G045400	Glyma.01G045400	not_expressed	Glyma.01G045400	Glyma.01G045400	Glyma.01G045400	not_expressed
Glyma.01G045500 vs Glyma.02G105900	WGD	paralogue_dominance	others	not_expressed	paralogue_dominance	paralogue_dominance	paralogue_dominance	not_expressed
Glyma.01G045700 vs Glyma.02G106000	WGD	others	others	Glyma.02G106000	others	others	diverged	not_expressed
Glyma.01G045800 vs Glyma.02G106100	WGD	others	others	others	dosage_balance	others	paralogue_dominance	dosage_balance
Glyma.01G045900 vs Glyma.02G106200	WGD	Glyma.02G106200	not_expressed	not_expressed	not_expressed	Glyma.02G106200	not_expressed	not_expressed
Glyma.01G046000 vs Glyma.02G106300	WGD	dosage_balance	others	diverged	others	others	not_expressed	not_expressed
Glyma.01G046400 vs Glyma.02G106600	WGD	others	dosage_balance	dosage_balance	dosage_balance	dosage_balance	Glyma.01G046400	Glyma.01G046400
Glyma.01G046500 vs Glyma.02G106700	WGD	others	others	dosage_balance	dosage_balance	others	others	dosage_balance
Glyma.01G046600 vs Glyma.02G106800	WGD	Glyma.01G046600	Glyma.01G046600	not_expressed	Glyma.01G046600	specialized	not_expressed	not_expressed
Glyma.01G046700 vs Glyma.02G106900	WGD	others	others	dosage_balance	dosage_balance	others	others	others
Glyma.01G046800 vs Glyma.02G107000	WGD	not_expressed	not_expressed	not_expressed	not_expressed	not_expressed	not_expressed	not_expressed
Glyma.01G046900 vs Glyma.02G107250	WGD	not_expressed	not_expressed	not_expressed	not_expressed	not_expressed	not_expressed	not_expressed
Glyma.01G047400 vs Glyma.02G107600	WGD	not_expressed	not_expressed	not_expressed	not_expressed	not_expressed	not_expressed	not_expressed
Glyma.01G048200 vs Glyma.02G107900	WGD	Glyma.02G107900	Glyma.02G107900	not_expressed	not_expressed	Glyma.02G107900	not_expressed	not_expressed
Glyma.01G048500 vs Glyma.02G108100	WGD	others	others	others	others	others	others	others
Glyma.01G048600 vs Glyma.02G108200	WGD	others	others	not_expressed	Glyma.02G108200	paralogue_dominance	not_expressed	not_expressed
Glyma.01G048700 vs Glyma.02G108300	WGD	others	Glyma.02G108300	Glyma.02G108300	Glyma.02G108300	others	Glyma.02G108300	Glyma.02G108300
Glyma.01G048800 vs Glyma.02G108400	WGD	not_expressed	Glyma.02G108400	Glyma.02G108400	not_expressed	not_expressed	dosage_balance	not_expressed
Glyma.01G049100 vs Glyma.02G108500	WGD	paralogue_dominance	others	not_expressed	paralogue_dominance	paralogue_dominance	paralogue_dominance	not_expressed
Glyma.01G049400 vs Glyma.02G108600	WGD	dosage_balance	dosage_balance	not_expressed	Glyma.02G108600	specialized	Glyma.02G108600	not_expressed
Glyma.01G049500 vs Glyma.02G108700	WGD	not_expressed	not_expressed	not_expressed	not_expressed	not_expressed	not_expressed	not_expressed
Glyma.01G049600 vs Glyma.02G108800	WGD	not_expressed	not_expressed	not_expressed	Glyma.01G049600	Glyma.01G049600	not_expressed	not_expressed
Glyma.01G049900 vs Glyma.02G108900	WGD	others	others	not_expressed	others	others	not_expressed	not_expressed
Glyma.01G050100 vs Glyma.02G109100	WGD	others	paralogue_dominance	others	dosage_balance	dosage_balance	paralogue_dominance	not_expressed
Glyma.01G050350 vs Glyma.02G109166	WGD	not_expressed	not_expressed	not_expressed	not_expressed	not_expressed	not_expressed	not_expressed
Glyma.01G050400 vs Glyma.02G109200	WGD	dosage_balance	dosage_balance	others	dosage_balance	dosage_balance	others	others
Glyma.01G050500 vs Glyma.02G109400	WGD	others	others	Glyma.02G109400	others	others	paralogue_dominance	Glyma.02G109400
Glyma.01G050700 vs Glyma.02G109600	WGD	not_expressed	not_expressed	not_expressed	not_expressed	not_expressed	not_expressed	not_expressed
Glyma.01G051300 vs Glyma.02G109800	WGD	not_expressed	Glyma.02G109800	others	not_expressed	dosage_balance	others	paralogue_dominance
Glyma.01G051400 vs Glyma.02G109900	WGD	others	dosage_balance	others	dosage_balance	dosage_balance	dosage_balance	dosage_balance
Glyma.01G051700 vs Glyma.02G110000	WGD	not_expressed	not_expressed	not_expressed	not_expressed	not_expressed	not_expressed	not_expressed
Glyma.01G052200 vs Glyma.02G110400	WGD	others	others	dosage_balance	dosage_balance	others	dosage_balance	Glyma.01G052200
Glyma.01G052400 vs Glyma.02G110700	WGD	others	dosage_balance	others	dosage_balance	others	others	dosage_balance
Glyma.01G052500 vs Glyma.02G110800	WGD	others	others	Glyma.02G110800	paralogue_dominance	others	Glyma.02G110800	Glyma.02G110800
Glyma.01G052700 vs Glyma.02G111300	WGD	Glyma.02G111300	Glyma.02G111300	not_expressed	Glyma.02G111300	Glyma.02G111300	Glyma.02G111300	Glyma.02G111300
Glyma.01G052800 vs Glyma.02G111400	WGD	others	others	Glyma.02G111400	others	dosage_balance	Glyma.02G111400	Glyma.02G111400
Glyma.01G052900 vs Glyma.02G111500	WGD	Glyma.02G111500	Glyma.02G111500	Glyma.02G111500	Glyma.02G111500	Glyma.02G111500	Glyma.02G111500	Glyma.02G111500
Glyma.01G053100 vs Glyma.02G111600	WGD	specialized	paralogue_dominance	Glyma.02G111600	paralogue_dominance	specialized	dosage_balance	not_expressed
Glyma.01G053200 vs Glyma.02G111700	WGD	others	others	diverged	others	others	dosage_balance	Glyma.01G053200
Glyma.01G053300 vs Glyma.02G111800	WGD	others	others	others	others	others	paralogue_dominance	others
Glyma.01G053600 vs Glyma.02G111900	WGD	not_expressed	Glyma.02G111900	not_expressed	not_expressed	not_expressed	diverged	Glyma.02G111900
Glyma.01G053700 vs Glyma.02G112000	WGD	paralogue_dominance	dosage_balance	paralogue_dominance	paralogue_dominance	paralogue_dominance	not_expressed	not_expressed
Glyma.01G053800 vs Glyma.02G112100	WGD	Glyma.02G112100	Glyma.02G112100	paralogue_dominance	Glyma.02G112100	Glyma.02G112100	others	paralogue_dominance
Glyma.01G054000 vs Glyma.02G112400	WGD	others	others	Glyma.01G054000	dosage_balance	others	specialized	not_expressed
Glyma.01G054100 vs Glyma.02G112500	WGD	dosage_balance	dosage_balance	dosage_balance	paralogue_dominance	dosage_balance	not_expressed	not_expressed
Glyma.01G054200 vs Glyma.02G112600	WGD	others	others	others	others	others	Glyma.01G054200	Glyma.01G054200
Glyma.01G054300 vs Glyma.02G112800	WGD	others	others	not_expressed	others	others	not_expressed	not_expressed
Glyma.01G054400 vs Glyma.02G112900	WGD	dosage_balance	others	others	dosage_balance	dosage_balance	others	not_expressed
Glyma.01G054500 vs Glyma.02G113000	WGD	Glyma.01G054500	Glyma.01G054500	Glyma.01G054500	Glyma.01G054500	Glyma.01G054500	not_expressed	not_expressed
Glyma.01G054800 vs Glyma.02G113300	WGD	others	dosage_balance	others	others	others	others	Glyma.02G113300
Glyma.01G054900 vs Glyma.02G113400	WGD	others	others	Glyma.01G054900	Glyma.01G054900	Glyma.01G054900	not_expressed	not_expressed
Glyma.01G055000 vs Glyma.02G113500	WGD	others	Glyma.02G113500	not_expressed	Glyma.02G113500	others	not_expressed	not_expressed
Glyma.01G055200 vs Glyma.02G113600	WGD	not_expressed	not_expressed	not_expressed	not_expressed	not_expressed	not_expressed	not_expressed
Glyma.01G055300 vs Glyma.02G113700	WGD	others	others	others	others	others	others	others
Glyma.01G055400 vs Glyma.02G113800	WGD	diverged	dosage_balance	not_expressed	Glyma.01G055400	paralogue_dominance	diverged	not_expressed
Glyma.01G055500 vs Glyma.02G113900	WGD	others	dosage_balance	not_expressed	others	others	not_expressed	not_expressed
Glyma.01G055900 vs Glyma.02G114200	WGD	others	others	not_expressed	Glyma.02G114200	others	not_expressed	not_expressed
Glyma.01G056000 vs Glyma.02G114300	WGD	Glyma.01G056000	Glyma.01G056000	not_expressed	not_expressed	Glyma.01G056000	Glyma.01G056000	not_expressed
Glyma.01G056202 vs Glyma.02G114500	WGD	not_expressed	Glyma.01G056202	not_expressed	not_expressed	not_expressed	not_expressed	not_expressed
Glyma.01G056300 vs Glyma.02G114800	WGD	dosage_balance	others	dosage_balance	others	dosage_balance	others	others
Glyma.01G056400 vs Glyma.02G115000	WGD	not_expressed	not_expressed	not_expressed	not_expressed	not_expressed	not_expressed	not_expressed
Glyma.01G056500 vs Glyma.02G115100	WGD	not_expressed	not_expressed	not_expressed	not_expressed	not_expressed	not_expressed	not_expressed
Glyma.01G056800 vs Glyma.02G115200	WGD	others	others	paralogue_dominance	others	specialized	dosage_balance	paralogue_dominance
Glyma.01G056900 vs Glyma.02G115300	WGD	dosage_balance	others	not_expressed	Glyma.01G056900	dosage_balance	not_expressed	not_expressed
Glyma.01G057100 vs Glyma.02G115400	WGD	others	others	others	dosage_balance	dosage_balance	others	others
Glyma.01G057400 vs Glyma.02G115500	WGD	others	others	Glyma.01G057400	Glyma.01G057400	others	Glyma.01G057400	Glyma.01G057400
Glyma.01G057500 vs Glyma.02G115600	WGD	paralogue_dominance	others	diverged	paralogue_dominance	paralogue_dominance	paralogue_dominance	others
Glyma.01G057600 vs Glyma.02G115700	WGD	Glyma.01G057600	not_expressed	not_expressed	not_expressed	Glyma.01G057600	not_expressed	not_expressed
Glyma.01G058000 vs Glyma.02G115900	WGD	others	dosage_balance	others	dosage_balance	dosage_balance	others	others
Glyma.01G058200 vs Glyma.02G116000	WGD	dosage_balance	others	others	dosage_balance	others	diverged	others
Glyma.01G058300 vs Glyma.02G116100	WGD	dosage_balance	others	paralogue_dominance	dosage_balance	others	paralogue_dominance	Glyma.01G058300
Glyma.01G058400 vs Glyma.02G116200	WGD	others	others	not_expressed	diverged	diverged	not_expressed	not_expressed
Glyma.01G058500 vs Glyma.02G116300	WGD	others	diverged	others	paralogue_dominance	others	diverged	others
Glyma.01G059100 vs Glyma.02G116500	WGD	others	others	not_expressed	others	others	not_expressed	not_expressed
Glyma.01G059200 vs Glyma.02G116567	WGD	others	paralogue_dominance	Glyma.01G059200	others	others	Glyma.01G059200	others
Glyma.01G060001 vs Glyma.02G117300	WGD	not_expressed	not_expressed	not_expressed	not_expressed	not_expressed	not_expressed	not_expressed
Glyma.01G060300 vs Glyma.02G118500	WGD	others	paralogue_dominance	others	others	specialized	paralogue_dominance	paralogue_dominance
Glyma.01G060700 vs Glyma.02G119000	WGD	others	others	others	others	paralogue_dominance	paralogue_dominance	Glyma.01G060700
Glyma.01G060900 vs Glyma.02G119200	WGD	dosage_balance	dosage_balance	others	others	dosage_balance	dosage_balance	paralogue_dominance
Glyma.01G061000 vs Glyma.02G119300	WGD	not_expressed	Glyma.01G061000	not_expressed	not_expressed	not_expressed	not_expressed	not_expressed
Glyma.01G061100 vs Glyma.02G119600	WGD	paralogue_dominance	others	Glyma.01G061100	Glyma.02G119600	Glyma.02G119600	not_expressed	not_expressed
Glyma.01G061500 vs Glyma.02G119700	WGD	dosage_balance	others	others	dosage_balance	dosage_balance	dosage_balance	dosage_balance
Glyma.01G061700 vs Glyma.02G120000	WGD	others	others	dosage_balance	dosage_balance	others	dosage_balance	others
Glyma.01G061900 vs Glyma.02G120100	WGD	others	dosage_balance	not_expressed	Glyma.02G120100	others	not_expressed	not_expressed
Glyma.01G062000 vs Glyma.02G120200	WGD	others	others	Glyma.02G120200	others	others	others	diverged
Glyma.01G062100 vs Glyma.02G120300	WGD	dosage_balance	others	Glyma.02G120300	others	others	not_expressed	not_expressed
Glyma.01G062200 vs Glyma.02G120400	WGD	paralogue_dominance	others	Glyma.02G120400	others	paralogue_dominance	Glyma.02G120400	not_expressed
Glyma.01G062300 vs Glyma.02G120500	WGD	dosage_balance	others	not_expressed	others	others	others	Glyma.02G120500
Glyma.01G062400 vs Glyma.02G120600	WGD	Glyma.01G062400	not_expressed	Glyma.01G062400	Glyma.01G062400	Glyma.01G062400	Glyma.01G062400	not_expressed
Glyma.01G062900 vs Glyma.02G120800	WGD	Glyma.02G120800	not_expressed	not_expressed	not_expressed	Glyma.02G120800	not_expressed	not_expressed
Glyma.01G063000 vs Glyma.02G120900	WGD	dosage_balance	others	others	others	others	others	others
Glyma.01G063100 vs Glyma.02G121000	WGD	Glyma.01G063100	Glyma.01G063100	not_expressed	Glyma.01G063100	Glyma.01G063100	not_expressed	not_expressed
Glyma.01G063500 vs Glyma.02G121100	WGD	not_expressed	not_expressed	not_expressed	not_expressed	not_expressed	not_expressed	not_expressed
Glyma.01G063600 vs Glyma.02G121200	WGD	others	dosage_balance	others	dosage_balance	others	others	others
Glyma.01G063700 vs Glyma.02G121300	WGD	dosage_balance	paralogue_dominance	dosage_balance	specialized	dosage_balance	paralogue_dominance	paralogue_dominance
Glyma.01G063800 vs Glyma.02G121400	WGD	not_expressed	not_expressed	not_expressed	not_expressed	not_expressed	others	not_expressed
Glyma.01G064100 vs Glyma.02G121500	WGD	dosage_balance	dosage_balance	not_expressed	dosage_balance	dosage_balance	not_expressed	not_expressed
Glyma.01G064200 vs Glyma.02G121600	WGD	not_expressed	not_expressed	not_expressed	not_expressed	not_expressed	not_expressed	not_expressed
Glyma.01G064400 vs Glyma.02G122200	WGD	others	others	others	dosage_balance	dosage_balance	dosage_balance	others
Glyma.01G064500 vs Glyma.02G122400	WGD	not_expressed	not_expressed	not_expressed	not_expressed	not_expressed	not_expressed	not_expressed
Glyma.01G064600 vs Glyma.02G122500	WGD	others	not_expressed	diverged	Glyma.02G122500	others	others	others
Glyma.01G064900 vs Glyma.02G122700	WGD	dosage_balance	dosage_balance	others	dosage_balance	dosage_balance	dosage_balance	dosage_balance
Glyma.01G065000 vs Glyma.02G122800	WGD	not_expressed	not_expressed	not_expressed	Glyma.02G122800	Glyma.02G122800	not_expressed	not_expressed
Glyma.01G065100 vs Glyma.02G122900	WGD	others	others	others	others	others	others	others
Glyma.01G065400 vs Glyma.02G123000	WGD	specialized	specialized	not_expressed	specialized	specialized	not_expressed	not_expressed
Glyma.01G065500 vs Glyma.02G123100	WGD	others	diverged	Glyma.02G123100	others	diverged	Glyma.02G123100	Glyma.02G123100
Glyma.01G066500 vs Glyma.02G123200	WGD	specialized	Glyma.02G123200	not_expressed	paralogue_dominance	dosage_balance	not_expressed	not_expressed
Glyma.01G066600 vs Glyma.02G123400	WGD	others	dosage_balance	Glyma.02G123400	others	others	others	Glyma.02G123400
Glyma.01G067000 vs Glyma.02G123700	WGD	others	others	dosage_balance	others	others	dosage_balance	others
Glyma.01G067200 vs Glyma.02G124000	WGD	paralogue_dominance	paralogue_dominance	not_expressed	paralogue_dominance	paralogue_dominance	not_expressed	not_expressed
Glyma.01G067600 vs Glyma.02G124100	WGD	dosage_balance	dosage_balance	Glyma.01G067600	dosage_balance	dosage_balance	not_expressed	not_expressed
Glyma.01G067700 vs Glyma.02G124200	WGD	not_expressed	not_expressed	not_expressed	not_expressed	not_expressed	not_expressed	not_expressed
Glyma.01G067800 vs Glyma.02G124300	WGD	not_expressed	Glyma.01G067800	not_expressed	not_expressed	not_expressed	not_expressed	not_expressed
Glyma.01G067900 vs Glyma.02G124400	WGD	dosage_balance	others	others	others	dosage_balance	Glyma.02G124400	not_expressed
Glyma.01G068000 vs Glyma.02G124500	WGD	others	dosage_balance	dosage_balance	dosage_balance	dosage_balance	paralogue_dominance	dosage_balance
Glyma.01G068200 vs Glyma.02G124700	WGD	not_expressed	not_expressed	not_expressed	not_expressed	not_expressed	not_expressed	not_expressed
Glyma.01G068600 vs Glyma.02G125200	WGD	dosage_balance	dosage_balance	others	dosage_balance	dosage_balance	dosage_balance	others
Glyma.01G068800 vs Glyma.02G125400	WGD	dosage_balance	others	others	others	others	dosage_balance	others
Glyma.01G069000 vs Glyma.02G125900	WGD	Glyma.02G125900	Glyma.02G125900	not_expressed	Glyma.02G125900	Glyma.02G125900	paralogue_dominance	paralogue_dominance
Glyma.01G069300 vs Glyma.02G126100	WGD	not_expressed	not_expressed	not_expressed	not_expressed	not_expressed	not_expressed	not_expressed
Glyma.01G069400 vs Glyma.02G126200	WGD	not_expressed	not_expressed	not_expressed	not_expressed	not_expressed	not_expressed	not_expressed
Glyma.01G069500 vs Glyma.02G126300	WGD	Glyma.01G069500	others	Glyma.01G069500	Glyma.01G069500	Glyma.01G069500	specialized	not_expressed
Glyma.01G069700 vs Glyma.02G126600	WGD	not_expressed	not_expressed	not_expressed	not_expressed	not_expressed	not_expressed	not_expressed
Glyma.01G070150 vs Glyma.02G127200	WGD	others	others	not_expressed	others	others	not_expressed	not_expressed
Glyma.01G070200 vs Glyma.02G127300	WGD	Glyma.02G127300	others	not_expressed	not_expressed	not_expressed	not_expressed	not_expressed
Glyma.01G070300 vs Glyma.02G127400	WGD	others	others	Glyma.02G127400	dosage_balance	others	diverged	Glyma.02G127400
Glyma.01G070400 vs Glyma.02G127600	WGD	Glyma.01G070400	specialized	others	Glyma.01G070400	paralogue_dominance	diverged	others
Glyma.01G071300 vs Glyma.02G128000	WGD	dosage_balance	dosage_balance	dosage_balance	dosage_balance	dosage_balance	dosage_balance	others
Glyma.01G162000 vs Glyma.02G044000	WGD	paralogue_dominance	others	others	others	others	others	others
Glyma.01G162700 vs Glyma.02G044100	WGD	Glyma.01G162700	Glyma.01G162700	Glyma.01G162700	Glyma.01G162700	Glyma.01G162700	Glyma.01G162700	Glyma.01G162700
Glyma.01G162900 vs Glyma.02G044300	WGD	others	paralogue_dominance	not_expressed	others	others	Glyma.01G162900	Glyma.01G162900
Glyma.01G163000 vs Glyma.02G045000	WGD	diverged	diverged	Glyma.01G163000	Glyma.02G045000	others	others	Glyma.01G163000
Glyma.01G163300 vs Glyma.02G045400	WGD	others	dosage_balance	others	others	others	others	others
Glyma.01G163500 vs Glyma.02G045500	WGD	not_expressed	not_expressed	not_expressed	not_expressed	not_expressed	not_expressed	not_expressed
Glyma.01G163900 vs Glyma.02G045700	WGD	dosage_balance	dosage_balance	others	others	dosage_balance	others	paralogue_dominance
Glyma.01G164000 vs Glyma.02G045800	WGD	others	others	diverged	others	others	others	diverged
Glyma.01G164200 vs Glyma.02G046100	WGD	Glyma.01G164200	Glyma.01G164200	Glyma.01G164200	Glyma.01G164200	Glyma.01G164200	Glyma.01G164200	Glyma.01G164200
Glyma.01G164800 vs Glyma.02G046600	WGD	not_expressed	not_expressed	paralogue_dominance	not_expressed	not_expressed	specialized	dosage_balance
Glyma.01G164900 vs Glyma.02G046700	WGD	Glyma.01G164900	Glyma.01G164900	Glyma.01G164900	Glyma.01G164900	Glyma.01G164900	Glyma.01G164900	Glyma.01G164900
Glyma.01G165000 vs Glyma.02G046800	WGD	diverged	diverged	diverged	diverged	diverged	Glyma.02G046800	others
Glyma.01G165100 vs Glyma.02G046900	WGD	others	others	others	others	others	others	others
Glyma.01G165300 vs Glyma.02G047000	WGD	others	others	others	Glyma.02G047000	others	diverged	Glyma.02G047000
Glyma.01G165400 vs Glyma.02G047400	WGD	Glyma.01G165400	Glyma.01G165400	specialized	not_expressed	Glyma.01G165400	Glyma.01G165400	Glyma.01G165400
Glyma.01G165900 vs Glyma.02G047700	WGD	dosage_balance	Glyma.02G047700	not_expressed	not_expressed	Glyma.02G047700	Glyma.02G047700	Glyma.01G165900
Glyma.01G166000 vs Glyma.02G047900	WGD	Glyma.01G166000	Glyma.01G166000	Glyma.01G166000	Glyma.01G166000	others	Glyma.01G166000	Glyma.01G166000
Glyma.01G166100 vs Glyma.02G048300	WGD	others	others	others	others	others	diverged	paralogue_dominance
Glyma.01G166200 vs Glyma.02G048400	WGD	Glyma.02G048400	Glyma.02G048400	not_expressed	Glyma.02G048400	Glyma.02G048400	Glyma.02G048400	not_expressed
Glyma.01G166300 vs Glyma.02G048700	WGD	paralogue_dominance	others	specialized	paralogue_dominance	paralogue_dominance	not_expressed	not_expressed
Glyma.01G166700 vs Glyma.02G049100	WGD	others	paralogue_dominance	others	others	others	others	others
Glyma.01G167000 vs Glyma.02G049200	WGD	not_expressed	not_expressed	not_expressed	not_expressed	not_expressed	not_expressed	not_expressed
Glyma.01G167300 vs Glyma.02G049300	WGD	paralogue_dominance	paralogue_dominance	others	paralogue_dominance	paralogue_dominance	paralogue_dominance	others
Glyma.01G167900 vs Glyma.02G050100	WGD	not_expressed	not_expressed	not_expressed	not_expressed	not_expressed	Glyma.01G167900	not_expressed
Glyma.01G168100 vs Glyma.02G050300	WGD	paralogue_dominance	Glyma.01G168100	Glyma.01G168100	Glyma.01G168100	specialized	not_expressed	not_expressed
Glyma.01G168200 vs Glyma.02G050400	WGD	diverged	others	not_expressed	diverged	others	Glyma.01G168200	not_expressed
Glyma.01G169100 vs Glyma.02G050700	WGD	others	others	others	others	others	others	Glyma.01G169100
Glyma.01G169400 vs Glyma.02G051100	WGD	others	paralogue_dominance	others	others	paralogue_dominance	not_expressed	others
Glyma.01G169500 vs Glyma.02G051300	WGD	others	Glyma.01G169500	not_expressed	Glyma.01G169500	Glyma.01G169500	not_expressed	not_expressed
Glyma.01G170000 vs Glyma.02G051600	WGD	others	others	diverged	diverged	others	Glyma.02G051600	Glyma.02G051600
Glyma.01G170200 vs Glyma.02G051700	WGD	others	dosage_balance	others	others	paralogue_dominance	specialized	not_expressed
Glyma.01G170700 vs Glyma.02G051900	WGD	others	paralogue_dominance	others	paralogue_dominance	specialized	not_expressed	Glyma.02G051900
Glyma.01G170800 vs Glyma.02G052000	WGD	Glyma.02G052000	Glyma.02G052000	not_expressed	Glyma.02G052000	Glyma.02G052000	not_expressed	not_expressed
Glyma.01G171100 vs Glyma.02G052700	WGD	Glyma.01G171100	Glyma.01G171100	Glyma.01G171100	Glyma.01G171100	Glyma.01G171100	paralogue_dominance	dosage_balance
Glyma.01G171200 vs Glyma.02G053200	WGD	not_expressed	not_expressed	not_expressed	not_expressed	not_expressed	Glyma.01G171200	not_expressed
Glyma.01G171400 vs Glyma.02G053466	WGD	Glyma.01G171400	Glyma.01G171400	Glyma.01G171400	Glyma.01G171400	Glyma.01G171400	Glyma.01G171400	Glyma.01G171400
Glyma.01G171600 vs Glyma.02G054200	WGD	not_expressed	not_expressed	Glyma.02G054200	not_expressed	not_expressed	not_expressed	not_expressed
Glyma.01G171700 vs Glyma.02G054400	WGD	not_expressed	Glyma.02G054400	not_expressed	Glyma.02G054400	Glyma.02G054400	not_expressed	not_expressed
Glyma.01G172000 vs Glyma.02G054800	WGD	others	others	Glyma.02G054800	others	others	Glyma.02G054800	Glyma.02G054800
Glyma.01G172100 vs Glyma.02G054900	WGD	not_expressed	not_expressed	not_expressed	not_expressed	not_expressed	Glyma.02G054900	not_expressed
Glyma.01G172200 vs Glyma.02G055100	WGD	others	paralogue_dominance	diverged	others	others	others	Glyma.02G055100
Glyma.01G173700 vs Glyma.02G055300	WGD	others	dosage_balance	dosage_balance	others	others	paralogue_dominance	others
Glyma.01G173800 vs Glyma.02G055500	WGD	Glyma.02G055500	Glyma.02G055500	diverged	Glyma.02G055500	Glyma.02G055500	others	diverged
Glyma.01G173900 vs Glyma.02G055800	WGD	not_expressed	not_expressed	not_expressed	not_expressed	not_expressed	not_expressed	not_expressed
Glyma.01G174200 vs Glyma.02G056100	WGD	Glyma.02G056100	Glyma.02G056100	not_expressed	not_expressed	Glyma.01G174200	not_expressed	not_expressed
Glyma.01G175600 vs Glyma.02G057400	WGD	others	others	diverged	others	others	Glyma.01G175600	Glyma.01G175600
Glyma.01G176600 vs Glyma.02G058400	WGD	Glyma.01G176600	Glyma.01G176600	Glyma.01G176600	Glyma.01G176600	Glyma.01G176600	Glyma.01G176600	Glyma.01G176600
Glyma.01G177200 vs Glyma.02G058700	WGD	not_expressed	Glyma.01G177200	not_expressed	not_expressed	not_expressed	Glyma.02G058700	not_expressed
Glyma.01G177400 vs Glyma.02G058800	WGD	others	diverged	others	others	others	diverged	others
Glyma.01G177500 vs Glyma.02G058900	WGD	Glyma.01G177500	Glyma.01G177500	Glyma.01G177500	others	others	not_expressed	not_expressed
Glyma.01G178200 vs Glyma.02G058950	WGD	Glyma.01G178200	Glyma.01G178200	Glyma.01G178200	Glyma.01G178200	Glyma.01G178200	Glyma.01G178200	Glyma.01G178200
Glyma.01G178400 vs Glyma.02G059100	WGD	others	others	not_expressed	Glyma.01G178400	others	Glyma.02G059100	Glyma.02G059100
Glyma.01G178500 vs Glyma.02G059200	WGD	others	diverged	paralogue_dominance	specialized	specialized	specialized	diverged
Glyma.01G178700 vs Glyma.02G059400	WGD	not_expressed	not_expressed	not_expressed	not_expressed	not_expressed	not_expressed	not_expressed
Glyma.01G178800 vs Glyma.02G059500	WGD	not_expressed	paralogue_dominance	Glyma.02G059500	not_expressed	Glyma.02G059500	not_expressed	Glyma.02G059500
Glyma.01G179000 vs Glyma.02G059700	WGD	not_expressed	not_expressed	not_expressed	not_expressed	not_expressed	not_expressed	Glyma.01G179000
Glyma.01G179800 vs Glyma.02G059900	WGD	diverged	others	diverged	Glyma.01G179800	diverged	others	others
Glyma.01G179900 vs Glyma.02G060002	WGD	dosage_balance	dosage_balance	paralogue_dominance	not_expressed	specialized	Glyma.01G179900	Glyma.01G179900
Glyma.01G180000 vs Glyma.02G060102	WGD	others	others	not_expressed	others	dosage_balance	Glyma.01G180000	not_expressed
Glyma.01G180100 vs Glyma.02G060500	WGD	others	others	others	others	others	others	dosage_balance
Glyma.01G180200 vs Glyma.02G060732	WGD	others	others	diverged	Glyma.01G180200	others	Glyma.01G180200	Glyma.01G180200
Glyma.01G180366 vs Glyma.02G060800	WGD	others	Glyma.01G180366	not_expressed	Glyma.01G180366	specialized	not_expressed	not_expressed
Glyma.01G180500 vs Glyma.02G060900	WGD	Glyma.01G180500	Glyma.01G180500	not_expressed	Glyma.01G180500	others	Glyma.01G180500	not_expressed
Glyma.01G180700 vs Glyma.02G061000	WGD	others	others	others	others	others	others	diverged
Glyma.01G180800 vs Glyma.02G061100	WGD	others	paralogue_dominance	not_expressed	dosage_balance	paralogue_dominance	dosage_balance	not_expressed
Glyma.01G181102 vs Glyma.02G061400	WGD	Glyma.02G061400	Glyma.02G061400	Glyma.02G061400	Glyma.02G061400	Glyma.02G061400	Glyma.02G061400	Glyma.02G061400
Glyma.01G182000 vs Glyma.02G062251	WGD	Glyma.01G182000	Glyma.01G182000	Glyma.01G182000	Glyma.01G182000	Glyma.01G182000	Glyma.01G182000	Glyma.01G182000
Glyma.01G083700 vs Glyma.02G097700	WGD	Glyma.02G097700	specialized	not_expressed	Glyma.02G097700	Glyma.02G097700	Glyma.02G097700	Glyma.01G083700
Glyma.01G084200 vs Glyma.02G097900	WGD	not_expressed	not_expressed	paralogue_dominance	not_expressed	not_expressed	not_expressed	Glyma.01G084200
Glyma.01G084600 vs Glyma.02G098000	WGD	paralogue_dominance	paralogue_dominance	not_expressed	others	others	not_expressed	not_expressed
Glyma.01G084700 vs Glyma.02G098100	WGD	others	others	not_expressed	others	dosage_balance	Glyma.02G098100	not_expressed
Glyma.01G084800 vs Glyma.02G098200	WGD	Glyma.01G084800	Glyma.01G084800	Glyma.01G084800	Glyma.01G084800	Glyma.01G084800	Glyma.01G084800	not_expressed
Glyma.01G086201 vs Glyma.02G098300	WGD	paralogue_dominance	others	paralogue_dominance	others	dosage_balance	others	others
Glyma.01G086700 vs Glyma.02G098800	WGD	dosage_balance	others	others	others	dosage_balance	specialized	Glyma.01G086700
Glyma.01G086800 vs Glyma.02G099100	WGD	Glyma.01G086800	Glyma.01G086800	not_expressed	not_expressed	not_expressed	not_expressed	not_expressed
Glyma.01G086900 vs Glyma.02G099200	WGD	Glyma.01G086900	Glyma.01G086900	others	not_expressed	Glyma.01G086900	others	others
Glyma.01G087000 vs Glyma.02G099300	WGD	Glyma.02G099300	Glyma.02G099300	Glyma.02G099300	Glyma.02G099300	Glyma.02G099300	not_expressed	not_expressed
Glyma.01G087500 vs Glyma.02G099500	WGD	others	dosage_balance	dosage_balance	dosage_balance	dosage_balance	dosage_balance	others
Glyma.01G087700 vs Glyma.02G099800	WGD	paralogue_dominance	dosage_balance	dosage_balance	others	dosage_balance	others	dosage_balance
Glyma.01G087800 vs Glyma.02G099900	WGD	dosage_balance	dosage_balance	Glyma.02G099900	dosage_balance	dosage_balance	others	not_expressed
Glyma.01G087900 vs Glyma.02G100000	WGD	others	dosage_balance	not_expressed	Glyma.02G100000	others	dosage_balance	not_expressed
Glyma.01G088200 vs Glyma.02G100200	WGD	others	others	Glyma.02G100200	others	others	others	Glyma.02G100200
Glyma.01G088300 vs Glyma.02G100700	WGD	not_expressed	not_expressed	not_expressed	not_expressed	not_expressed	not_expressed	not_expressed
Glyma.01G089100 vs Glyma.02G100900	WGD	others	others	dosage_balance	dosage_balance	dosage_balance	others	dosage_balance
Glyma.01G089202 vs Glyma.02G101000	WGD	Glyma.02G101000	Glyma.02G101000	not_expressed	Glyma.02G101000	Glyma.02G101000	not_expressed	not_expressed
Glyma.01G089300 vs Glyma.02G101100	WGD	not_expressed	not_expressed	not_expressed	not_expressed	not_expressed	dosage_balance	not_expressed
Glyma.01G089500 vs Glyma.02G101200	WGD	others	others	others	others	others	others	dosage_balance
Glyma.01G089700 vs Glyma.02G101300	WGD	Glyma.02G101300	Glyma.02G101300	Glyma.02G101300	Glyma.02G101300	Glyma.02G101300	Glyma.02G101300	Glyma.02G101300
Glyma.01G089800 vs Glyma.02G101400	WGD	not_expressed	Glyma.01G089800	not_expressed	not_expressed	not_expressed	not_expressed	not_expressed
Glyma.01G089900 vs Glyma.02G101500	WGD	others	others	others	paralogue_dominance	others	others	others
Glyma.01G090002 vs Glyma.02G101800	WGD	others	others	diverged	paralogue_dominance	paralogue_dominance	others	paralogue_dominance
Glyma.01G090200 vs Glyma.02G101900	WGD	others	Glyma.01G090200	not_expressed	Glyma.01G090200	dosage_balance	not_expressed	not_expressed
Glyma.01G159500 vs Glyma.02G041700	WGD	others	others	others	others	others	others	others
Glyma.01G159800 vs Glyma.02G041900	WGD	others	Glyma.01G159800	not_expressed	others	others	not_expressed	not_expressed
Glyma.01G160000 vs Glyma.02G042000	WGD	not_expressed	not_expressed	Glyma.02G042000	not_expressed	not_expressed	not_expressed	not_expressed
Glyma.01G160100 vs Glyma.02G042500	WGD	not_expressed	not_expressed	not_expressed	not_expressed	not_expressed	not_expressed	Glyma.02G042500
Glyma.01G160800 vs Glyma.02G042600	WGD	not_expressed	not_expressed	not_expressed	not_expressed	not_expressed	not_expressed	not_expressed
Glyma.01G160900 vs Glyma.02G042700	WGD	Glyma.02G042700	Glyma.02G042700	not_expressed	Glyma.02G042700	Glyma.02G042700	Glyma.02G042700	Glyma.02G042700
Glyma.01G023500 vs Glyma.02G041500	WGD	Glyma.02G041500	not_expressed	dosage_balance	not_expressed	Glyma.02G041500	others	paralogue_dominance
Glyma.01G023600 vs Glyma.02G041400	WGD	dosage_balance	others	others	dosage_balance	dosage_balance	dosage_balance	others
Glyma.01G023700 vs Glyma.02G041300	WGD	Glyma.01G023700	Glyma.01G023700	Glyma.01G023700	Glyma.01G023700	Glyma.01G023700	Glyma.01G023700	Glyma.01G023700
Glyma.01G023767 vs Glyma.02G041200	WGD	dosage_balance	Glyma.02G041200	not_expressed	others	others	not_expressed	not_expressed
Glyma.01G023833 vs Glyma.02G041000	WGD	not_expressed	not_expressed	not_expressed	not_expressed	not_expressed	not_expressed	not_expressed
Glyma.01G023900 vs Glyma.02G040900	WGD	dosage_balance	others	others	dosage_balance	dosage_balance	dosage_balance	others
Glyma.01G024300 vs Glyma.02G040802	WGD	not_expressed	not_expressed	not_expressed	not_expressed	not_expressed	others	not_expressed
Glyma.01G024600 vs Glyma.02G040600	WGD	others	dosage_balance	others	others	dosage_balance	others	others
Glyma.01G024700 vs Glyma.02G040500	WGD	Glyma.01G024700	Glyma.01G024700	Glyma.01G024700	Glyma.01G024700	Glyma.01G024700	not_expressed	not_expressed
Glyma.01G024800 vs Glyma.02G040301	WGD	Glyma.01G024800	not_expressed	not_expressed	not_expressed	Glyma.01G024800	not_expressed	not_expressed
Glyma.01G024900 vs Glyma.02G040200	WGD	not_expressed	not_expressed	not_expressed	not_expressed	not_expressed	not_expressed	not_expressed
Glyma.01G025000 vs Glyma.02G040100	WGD	dosage_balance	paralogue_dominance	not_expressed	paralogue_dominance	dosage_balance	not_expressed	not_expressed
Glyma.01G025100 vs Glyma.02G039700	WGD	dosage_balance	others	others	paralogue_dominance	paralogue_dominance	paralogue_dominance	dosage_balance
Glyma.01G025200 vs Glyma.02G039500	WGD	Glyma.01G025200	Glyma.01G025200	not_expressed	diverged	Glyma.01G025200	not_expressed	not_expressed
Glyma.01G025300 vs Glyma.02G039400	WGD	specialized	Glyma.02G039400	not_expressed	dosage_balance	paralogue_dominance	others	not_expressed
Glyma.01G025400 vs Glyma.02G039300	WGD	not_expressed	not_expressed	not_expressed	not_expressed	not_expressed	not_expressed	not_expressed
Glyma.01G025600 vs Glyma.02G039100	WGD	Glyma.01G025600	Glyma.01G025600	not_expressed	Glyma.01G025600	Glyma.01G025600	not_expressed	Glyma.01G025600
Glyma.01G025800 vs Glyma.02G039000	WGD	others	specialized	paralogue_dominance	paralogue_dominance	others	others	paralogue_dominance
Glyma.01G025900 vs Glyma.02G038900	WGD	not_expressed	not_expressed	not_expressed	not_expressed	not_expressed	not_expressed	not_expressed
Glyma.01G026000 vs Glyma.02G038800	WGD	others	paralogue_dominance	others	others	others	others	Glyma.01G026000
Glyma.01G026100 vs Glyma.02G038700	WGD	dosage_balance	others	dosage_balance	dosage_balance	dosage_balance	others	Glyma.02G038700
Glyma.01G026400 vs Glyma.02G038400	WGD	others	others	not_expressed	Glyma.02G038400	others	not_expressed	not_expressed
Glyma.01G026500 vs Glyma.02G038300	WGD	others	dosage_balance	diverged	others	others	paralogue_dominance	Glyma.02G038300
Glyma.01G026600 vs Glyma.02G038200	WGD	not_expressed	not_expressed	Glyma.01G026600	not_expressed	not_expressed	not_expressed	not_expressed
Glyma.01G026700 vs Glyma.02G038100	WGD	dosage_balance	dosage_balance	others	others	dosage_balance	others	Glyma.01G026700
Glyma.01G026800 vs Glyma.02G038000	WGD	others	others	Glyma.02G038000	others	others	not_expressed	not_expressed
Glyma.01G027000 vs Glyma.02G037800	WGD	not_expressed	not_expressed	not_expressed	not_expressed	not_expressed	not_expressed	not_expressed
Glyma.01G027300 vs Glyma.02G037700	WGD	others	dosage_balance	others	others	dosage_balance	others	others
Glyma.01G027400 vs Glyma.02G037600	WGD	not_expressed	not_expressed	not_expressed	not_expressed	not_expressed	not_expressed	not_expressed
Glyma.01G027433 vs Glyma.02G037500	WGD	Glyma.02G037500	Glyma.02G037500	Glyma.02G037500	Glyma.02G037500	Glyma.02G037500	Glyma.02G037500	not_expressed
Glyma.01G027800 vs Glyma.02G037400	WGD	dosage_balance	dosage_balance	specialized	dosage_balance	dosage_balance	specialized	not_expressed
Glyma.01G027900 vs Glyma.02G037300	WGD	not_expressed	not_expressed	not_expressed	not_expressed	not_expressed	not_expressed	not_expressed
Glyma.01G027967 vs Glyma.02G037200	WGD	Glyma.02G037200	Glyma.02G037200	not_expressed	not_expressed	not_expressed	not_expressed	not_expressed
Glyma.01G028100 vs Glyma.02G037100	WGD	Glyma.02G037100	Glyma.02G037100	Glyma.02G037100	Glyma.02G037100	Glyma.02G037100	specialized	paralogue_dominance
Glyma.01G028200 vs Glyma.02G037000	WGD	others	dosage_balance	not_expressed	not_expressed	others	not_expressed	not_expressed
Glyma.01G028300 vs Glyma.02G036900	WGD	dosage_balance	specialized	not_expressed	Glyma.02G036900	dosage_balance	others	diverged
Glyma.01G028600 vs Glyma.02G036700	WGD	dosage_balance	dosage_balance	Glyma.01G028600	dosage_balance	dosage_balance	Glyma.01G028600	not_expressed
Glyma.01G028700 vs Glyma.02G036500	WGD	dosage_balance	dosage_balance	others	dosage_balance	dosage_balance	dosage_balance	dosage_balance
Glyma.01G028800 vs Glyma.02G036400	WGD	diverged	diverged	others	diverged	diverged	others	others
Glyma.01G028900 vs Glyma.02G036300	WGD	paralogue_dominance	paralogue_dominance	others	paralogue_dominance	paralogue_dominance	others	others
Glyma.01G029000 vs Glyma.02G036200	WGD	others	others	others	dosage_balance	others	others	Glyma.01G029000
Glyma.01G029100 vs Glyma.02G036100	WGD	others	others	others	dosage_balance	others	others	others
Glyma.01G029500 vs Glyma.02G035800	WGD	others	paralogue_dominance	paralogue_dominance	others	others	paralogue_dominance	others
Glyma.01G029800 vs Glyma.02G035600	WGD	dosage_balance	dosage_balance	others	others	paralogue_dominance	dosage_balance	others
Glyma.01G029900 vs Glyma.02G035501	WGD	others	dosage_balance	not_expressed	Glyma.02G035501	others	not_expressed	not_expressed
Glyma.01G030000 vs Glyma.02G035400	WGD	dosage_balance	dosage_balance	not_expressed	others	dosage_balance	dosage_balance	not_expressed
Glyma.01G030200 vs Glyma.02G035300	WGD	not_expressed	not_expressed	not_expressed	not_expressed	not_expressed	not_expressed	not_expressed
Glyma.01G030300 vs Glyma.02G035200	WGD	others	dosage_balance	not_expressed	others	others	dosage_balance	dosage_balance
Glyma.01G030400 vs Glyma.02G035100	WGD	Glyma.01G030400	Glyma.01G030400	Glyma.01G030400	Glyma.01G030400	Glyma.01G030400	Glyma.01G030400	Glyma.01G030400
Glyma.01G030500 vs Glyma.02G035000	WGD	others	dosage_balance	Glyma.02G035000	others	others	paralogue_dominance	Glyma.02G035000
Glyma.01G030600 vs Glyma.02G034800	WGD	dosage_balance	others	others	others	others	others	others
Glyma.01G030900 vs Glyma.02G034700	WGD	diverged	others	others	others	others	others	Glyma.02G034700
Glyma.01G031300 vs Glyma.02G034500	WGD	dosage_balance	others	specialized	dosage_balance	others	not_expressed	not_expressed
Glyma.01G031400 vs Glyma.02G034300	WGD	dosage_balance	dosage_balance	others	dosage_balance	dosage_balance	dosage_balance	dosage_balance
Glyma.01G031500 vs Glyma.02G034000	WGD	others	others	dosage_balance	others	others	paralogue_dominance	others
Glyma.01G031700 vs Glyma.02G033900	WGD	others	others	diverged	others	dosage_balance	others	Glyma.01G031700
Glyma.01G031800 vs Glyma.02G033600	WGD	specialized	dosage_balance	diverged	others	others	specialized	dosage_balance
Glyma.01G031900 vs Glyma.02G033500	WGD	diverged	others	others	others	others	others	others
Glyma.01G032000 vs Glyma.02G033400	WGD	dosage_balance	others	others	dosage_balance	dosage_balance	Glyma.01G032000	not_expressed
Glyma.01G032100 vs Glyma.02G033300	WGD	dosage_balance	others	others	dosage_balance	dosage_balance	dosage_balance	others
Glyma.01G032200 vs Glyma.02G033200	WGD	others	others	not_expressed	not_expressed	Glyma.01G032200	not_expressed	not_expressed
Glyma.01G032300 vs Glyma.02G033100	WGD	Glyma.01G032300	not_expressed	not_expressed	Glyma.01G032300	Glyma.01G032300	not_expressed	Glyma.01G032300
Glyma.01G032400 vs Glyma.02G033001	WGD	not_expressed	not_expressed	not_expressed	not_expressed	not_expressed	not_expressed	Glyma.01G032400
Glyma.01G032500 vs Glyma.02G032800	WGD	others	dosage_balance	others	others	others	others	others
Glyma.01G032600 vs Glyma.02G032700	WGD	dosage_balance	others	not_expressed	dosage_balance	others	paralogue_dominance	not_expressed
Glyma.01G033500 vs Glyma.02G032500	WGD	Glyma.01G033500	dosage_balance	not_expressed	not_expressed	Glyma.01G033500	not_expressed	not_expressed
Glyma.01G033800 vs Glyma.02G032400	WGD	others	others	not_expressed	diverged	others	not_expressed	not_expressed
Glyma.01G034000 vs Glyma.02G032300	WGD	Glyma.02G032300	Glyma.02G032300	not_expressed	Glyma.02G032300	Glyma.02G032300	paralogue_dominance	not_expressed
Glyma.01G034100 vs Glyma.02G032200	WGD	Glyma.02G032200	specialized	not_expressed	Glyma.02G032200	Glyma.02G032200	Glyma.02G032200	not_expressed
Glyma.01G034200 vs Glyma.02G032100	WGD	not_expressed	not_expressed	not_expressed	not_expressed	not_expressed	not_expressed	not_expressed
Glyma.01G034300 vs Glyma.02G031800	WGD	others	Glyma.01G034300	Glyma.01G034300	Glyma.01G034300	others	diverged	Glyma.01G034300
Glyma.01G034800 vs Glyma.02G031300	WGD	not_expressed	not_expressed	not_expressed	not_expressed	not_expressed	not_expressed	not_expressed
Glyma.01G035000 vs Glyma.02G031000	WGD	others	others	others	dosage_balance	others	not_expressed	not_expressed
Glyma.01G035100 vs Glyma.02G030900	WGD	paralogue_dominance	others	dosage_balance	others	others	others	Glyma.01G035100
Glyma.01G035300 vs Glyma.02G030800	WGD	not_expressed	not_expressed	others	Glyma.01G035300	Glyma.01G035300	not_expressed	not_expressed
Glyma.01G035400 vs Glyma.02G030700	WGD	not_expressed	not_expressed	not_expressed	not_expressed	not_expressed	not_expressed	not_expressed
Glyma.01G035600 vs Glyma.02G030200	WGD	specialized	paralogue_dominance	Glyma.02G030200	specialized	others	others	Glyma.02G030200
Glyma.01G035700 vs Glyma.02G030100	WGD	others	others	not_expressed	others	dosage_balance	Glyma.01G035700	not_expressed
Glyma.01G036000 vs Glyma.02G029900	WGD	not_expressed	not_expressed	paralogue_dominance	not_expressed	Glyma.01G036000	specialized	not_expressed
Glyma.01G036200 vs Glyma.02G029800	WGD	others	others	others	others	others	others	paralogue_dominance
Glyma.01G036300 vs Glyma.02G029750	WGD	not_expressed	not_expressed	not_expressed	not_expressed	not_expressed	not_expressed	not_expressed
Glyma.01G036400 vs Glyma.02G029700	WGD	not_expressed	not_expressed	not_expressed	not_expressed	not_expressed	not_expressed	not_expressed
Glyma.01G036500 vs Glyma.02G029600	WGD	others	dosage_balance	others	dosage_balance	others	dosage_balance	others
Glyma.01G036600 vs Glyma.02G029400	WGD	not_expressed	not_expressed	others	not_expressed	not_expressed	Glyma.01G036600	specialized
Glyma.01G036700 vs Glyma.02G029300	WGD	others	others	others	others	others	others	others
Glyma.01G036800 vs Glyma.02G029200	WGD	not_expressed	not_expressed	not_expressed	not_expressed	not_expressed	Glyma.02G029200	others
Glyma.01G036900 vs Glyma.02G028700	WGD	not_expressed	not_expressed	paralogue_dominance	not_expressed	not_expressed	others	diverged
Glyma.01G037100 vs Glyma.02G028300	WGD	not_expressed	not_expressed	Glyma.01G037100	not_expressed	not_expressed	not_expressed	not_expressed
Glyma.01G037200 vs Glyma.02G027800	WGD	not_expressed	not_expressed	not_expressed	not_expressed	not_expressed	paralogue_dominance	dosage_balance
Glyma.01G037300 vs Glyma.02G027600	WGD	others	others	others	others	paralogue_dominance	Glyma.01G037300	Glyma.01G037300
Glyma.01G037400 vs Glyma.02G027500	WGD	others	others	others	others	others	others	Glyma.02G027500
Glyma.01G037500 vs Glyma.02G027400	WGD	Glyma.02G027400	Glyma.02G027400	not_expressed	Glyma.02G027400	paralogue_dominance	Glyma.02G027400	not_expressed
Glyma.01G037600 vs Glyma.02G027200	WGD	not_expressed	not_expressed	not_expressed	not_expressed	not_expressed	not_expressed	not_expressed
Glyma.01G037700 vs Glyma.02G027100	WGD	others	dosage_balance	others	others	others	paralogue_dominance	Glyma.01G037700
Glyma.01G037800 vs Glyma.02G027000	WGD	not_expressed	not_expressed	not_expressed	not_expressed	not_expressed	not_expressed	not_expressed
Glyma.01G037900 vs Glyma.02G026900	WGD	others	dosage_balance	not_expressed	others	dosage_balance	dosage_balance	Glyma.01G037900
Glyma.01G038002 vs Glyma.02G026800	WGD	others	others	Glyma.02G026800	others	others	others	Glyma.02G026800
Glyma.01G038100 vs Glyma.02G026751	WGD	Glyma.01G038100	Glyma.01G038100	Glyma.01G038100	Glyma.01G038100	Glyma.01G038100	Glyma.01G038100	Glyma.01G038100
Glyma.01G038250 vs Glyma.02G026700	WGD	others	paralogue_dominance	others	others	others	others	others
Glyma.01G038400 vs Glyma.02G026600	WGD	others	others	others	others	others	Glyma.02G026600	not_expressed
Glyma.01G038500 vs Glyma.02G026500	WGD	Glyma.01G038500	not_expressed	Glyma.02G026500	not_expressed	Glyma.01G038500	not_expressed	not_expressed
Glyma.01G038600 vs Glyma.02G026300	WGD	dosage_balance	dosage_balance	others	paralogue_dominance	paralogue_dominance	others	specialized
Glyma.01G038700 vs Glyma.02G026000	WGD	others	others	Glyma.01G038700	others	others	dosage_balance	Glyma.01G038700
Glyma.01G038800 vs Glyma.02G025900	WGD	dosage_balance	others	others	others	dosage_balance	others	others
Glyma.01G038900 vs Glyma.02G025700	WGD	Glyma.01G038900	Glyma.01G038900	not_expressed	Glyma.01G038900	Glyma.01G038900	specialized	not_expressed
Glyma.01G039100 vs Glyma.02G025600	WGD	others	dosage_balance	not_expressed	others	others	not_expressed	not_expressed
Glyma.01G039200 vs Glyma.02G025400	WGD	others	Glyma.01G039200	not_expressed	Glyma.01G039200	others	Glyma.02G025400	not_expressed
Glyma.01G039400 vs Glyma.02G025300	WGD	dosage_balance	Glyma.01G039400	not_expressed	dosage_balance	paralogue_dominance	not_expressed	not_expressed
Glyma.01G039500 vs Glyma.02G025200	WGD	others	dosage_balance	paralogue_dominance	Glyma.01G039500	diverged	others	others
Glyma.01G039700 vs Glyma.02G025100	WGD	paralogue_dominance	not_expressed	not_expressed	Glyma.01G039700	dosage_balance	not_expressed	not_expressed
Glyma.01G039800 vs Glyma.02G025000	WGD	others	others	Glyma.02G025000	others	others	others	not_expressed
Glyma.01G039900 vs Glyma.02G024900	WGD	Glyma.01G039900	Glyma.01G039900	not_expressed	Glyma.01G039900	Glyma.01G039900	not_expressed	not_expressed
Glyma.01G040000 vs Glyma.02G024600	WGD	Glyma.01G040000	Glyma.01G040000	Glyma.02G024600	Glyma.01G040000	Glyma.01G040000	diverged	Glyma.02G024600
Glyma.01G040300 vs Glyma.02G024500	WGD	paralogue_dominance	others	specialized	others	paralogue_dominance	others	Glyma.02G024500
Glyma.01G040400 vs Glyma.02G024200	WGD	others	diverged	dosage_balance	paralogue_dominance	paralogue_dominance	dosage_balance	others
Glyma.01G040500 vs Glyma.02G024100	WGD	others	others	not_expressed	Glyma.01G040500	others	not_expressed	not_expressed
Glyma.01G040600 vs Glyma.02G023500	WGD	others	dosage_balance	Glyma.02G023500	others	others	others	Glyma.02G023500
Glyma.01G040700 vs Glyma.02G023000	WGD	not_expressed	not_expressed	not_expressed	not_expressed	not_expressed	Glyma.01G040700	not_expressed
Glyma.01G041300 vs Glyma.02G022800	WGD	others	others	others	others	dosage_balance	others	others
Glyma.01G041400 vs Glyma.02G022700	WGD	not_expressed	Glyma.01G041400	Glyma.02G022700	Glyma.01G041400	Glyma.01G041400	others	Glyma.02G022700
Glyma.01G041500 vs Glyma.02G022500	WGD	others	others	others	dosage_balance	others	others	not_expressed
Glyma.01G041600 vs Glyma.02G022400	WGD	others	paralogue_dominance	not_expressed	others	others	Glyma.02G022400	not_expressed
Glyma.01G041651 vs Glyma.02G022351	WGD	others	others	Glyma.02G022351	others	others	Glyma.02G022351	not_expressed
Glyma.01G041700 vs Glyma.02G022300	WGD	paralogue_dominance	Glyma.02G022300	Glyma.02G022300	dosage_balance	paralogue_dominance	dosage_balance	Glyma.02G022300
Glyma.01G042100 vs Glyma.02G022200	WGD	not_expressed	Glyma.01G042100	Glyma.01G042100	not_expressed	not_expressed	others	Glyma.01G042100
Glyma.01G042300 vs Glyma.02G022000	WGD	dosage_balance	dosage_balance	dosage_balance	dosage_balance	dosage_balance	dosage_balance	dosage_balance
Glyma.01G042400 vs Glyma.02G021700	WGD	others	dosage_balance	dosage_balance	others	others	others	Glyma.02G021700
Glyma.01G042500 vs Glyma.02G021600	WGD	Glyma.02G021600	Glyma.02G021600	Glyma.02G021600	Glyma.02G021600	Glyma.02G021600	Glyma.02G021600	Glyma.02G021600
Glyma.01G042600 vs Glyma.02G021400	WGD	Glyma.02G021400	Glyma.02G021400	Glyma.02G021400	Glyma.02G021400	Glyma.02G021400	Glyma.02G021400	Glyma.02G021400
Glyma.01G042800 vs Glyma.02G020800	WGD	others	others	others	others	others	others	others
Glyma.01G043000 vs Glyma.02G020400	WGD	diverged	others	Glyma.02G020400	others	others	Glyma.02G020400	Glyma.02G020400
Glyma.01G043300 vs Glyma.02G020300	WGD	not_expressed	not_expressed	Glyma.02G020300	not_expressed	not_expressed	not_expressed	Glyma.02G020300
Glyma.01G043400 vs Glyma.02G020200	WGD	Glyma.01G043400	Glyma.01G043400	not_expressed	not_expressed	not_expressed	not_expressed	not_expressed
Glyma.01G043600 vs Glyma.02G020000	WGD	Glyma.02G020000	Glyma.02G020000	not_expressed	diverged	diverged	others	not_expressed
Glyma.01G043700 vs Glyma.02G019800	WGD	Glyma.02G019800	not_expressed	not_expressed	not_expressed	not_expressed	not_expressed	not_expressed
Glyma.01G043800 vs Glyma.02G019700	WGD	dosage_balance	dosage_balance	others	dosage_balance	dosage_balance	others	others
Glyma.01G044000 vs Glyma.02G019600	WGD	dosage_balance	paralogue_dominance	not_expressed	dosage_balance	dosage_balance	Glyma.02G019600	not_expressed
Glyma.01G044100 vs Glyma.02G019500	WGD	others	dosage_balance	others	others	dosage_balance	others	others
Glyma.01G044200 vs Glyma.02G019400	WGD	dosage_balance	dosage_balance	others	others	dosage_balance	Glyma.01G044200	Glyma.01G044200
Glyma.01G044300 vs Glyma.02G019300	WGD	others	dosage_balance	dosage_balance	dosage_balance	dosage_balance	specialized	dosage_balance
Glyma.01G044500 vs Glyma.02G019200	WGD	not_expressed	Glyma.02G019200	not_expressed	not_expressed	Glyma.02G019200	not_expressed	not_expressed
Glyma.01G044600 vs Glyma.02G019100	WGD	not_expressed	Glyma.02G019100	not_expressed	not_expressed	not_expressed	dosage_balance	Glyma.02G019100
Glyma.01G044800 vs Glyma.02G018900	WGD	not_expressed	not_expressed	not_expressed	not_expressed	not_expressed	Glyma.01G044800	not_expressed
Glyma.01G090400 vs Glyma.02G131300	WGD	not_expressed	not_expressed	not_expressed	not_expressed	not_expressed	Glyma.01G090400	Glyma.01G090400
Glyma.01G090700 vs Glyma.02G131200	WGD	not_expressed	not_expressed	not_expressed	not_expressed	Glyma.01G090700	not_expressed	not_expressed
Glyma.01G091000 vs Glyma.02G130701	WGD	others	others	not_expressed	Glyma.02G130701	others	not_expressed	not_expressed
Glyma.01G091100 vs Glyma.02G130600	WGD	Glyma.01G091100	not_expressed	not_expressed	not_expressed	Glyma.01G091100	Glyma.02G130600	not_expressed
Glyma.01G091300 vs Glyma.02G130500	WGD	not_expressed	not_expressed	not_expressed	not_expressed	not_expressed	Glyma.02G130500	not_expressed
Glyma.01G091400 vs Glyma.02G130400	WGD	not_expressed	not_expressed	not_expressed	not_expressed	not_expressed	Glyma.02G130400	not_expressed
Glyma.01G091800 vs Glyma.02G130200	WGD	specialized	dosage_balance	not_expressed	Glyma.02G130200	paralogue_dominance	Glyma.02G130200	not_expressed
Glyma.01G092100 vs Glyma.02G130100	WGD	others	others	Glyma.01G092100	others	others	Glyma.01G092100	not_expressed
Glyma.01G092400 vs Glyma.02G129800	WGD	dosage_balance	dosage_balance	dosage_balance	dosage_balance	others	others	others
Glyma.01G092900 vs Glyma.02G129500	WGD	dosage_balance	dosage_balance	Glyma.01G092900	dosage_balance	dosage_balance	others	dosage_balance
Glyma.01G093200 vs Glyma.02G129200	WGD	others	others	dosage_balance	others	paralogue_dominance	others	others
Glyma.01G093400 vs Glyma.02G129100	WGD	not_expressed	not_expressed	not_expressed	not_expressed	not_expressed	not_expressed	not_expressed
Glyma.01G093902 vs Glyma.02G128900	WGD	paralogue_dominance	paralogue_dominance	paralogue_dominance	paralogue_dominance	paralogue_dominance	paralogue_dominance	paralogue_dominance
Glyma.01G098400 vs Glyma.03G065100	WGD	dosage_balance	others	not_expressed	dosage_balance	dosage_balance	not_expressed	not_expressed
Glyma.01G098700 vs Glyma.03G065900	WGD	Glyma.01G098700	Glyma.01G098700	Glyma.01G098700	Glyma.01G098700	Glyma.01G098700	Glyma.01G098700	Glyma.01G098700
Glyma.01G099600 vs Glyma.03G069800	WGD	others	others	others	others	others	paralogue_dominance	others
Glyma.01G099700 vs Glyma.03G069600	WGD	others	others	others	others	others	dosage_balance	others
Glyma.01G099800 vs Glyma.03G069400	WGD	others	others	others	paralogue_dominance	others	paralogue_dominance	Glyma.01G099800
Glyma.01G100000 vs Glyma.03G069200	WGD	not_expressed	not_expressed	not_expressed	not_expressed	not_expressed	not_expressed	not_expressed
Glyma.01G100100 vs Glyma.03G068900	WGD	dosage_balance	dosage_balance	others	others	others	others	Glyma.03G068900
Glyma.01G100200 vs Glyma.03G068800	WGD	others	others	others	others	others	others	others
Glyma.01G100900 vs Glyma.03G068700	WGD	others	dosage_balance	dosage_balance	others	others	specialized	others
Glyma.01G101000 vs Glyma.03G068600	WGD	dosage_balance	diverged	not_expressed	not_expressed	others	not_expressed	not_expressed
Glyma.01G101100 vs Glyma.03G067800	WGD	not_expressed	not_expressed	not_expressed	not_expressed	not_expressed	not_expressed	Glyma.03G067800
Glyma.01G101800 vs Glyma.03G067700	WGD	not_expressed	not_expressed	not_expressed	not_expressed	Glyma.03G067700	not_expressed	not_expressed
Glyma.01G102300 vs Glyma.03G067200	WGD	not_expressed	not_expressed	Glyma.01G102300	not_expressed	not_expressed	not_expressed	not_expressed
Glyma.01G102400 vs Glyma.03G067100	WGD	others	dosage_balance	Glyma.01G102400	others	dosage_balance	Glyma.01G102400	not_expressed
Glyma.01G102600 vs Glyma.03G066800	WGD	others	others	others	others	others	others	diverged
Glyma.01G103100 vs Glyma.03G070200	WGD	dosage_balance	paralogue_dominance	Glyma.03G070200	others	others	others	Glyma.03G070200
Glyma.01G103200 vs Glyma.03G070400	WGD	others	others	dosage_balance	others	others	dosage_balance	dosage_balance
Glyma.01G103500 vs Glyma.03G070500	WGD	paralogue_dominance	others	others	others	others	paralogue_dominance	paralogue_dominance
Glyma.01G104100 vs Glyma.03G070600	WGD	dosage_balance	dosage_balance	Glyma.03G070600	specialized	specialized	Glyma.03G070600	not_expressed
Glyma.01G104200 vs Glyma.03G070900	WGD	Glyma.01G104200	not_expressed	not_expressed	not_expressed	Glyma.01G104200	dosage_balance	not_expressed
Glyma.01G104600 vs Glyma.03G071500	WGD	dosage_balance	others	not_expressed	others	others	not_expressed	not_expressed
Glyma.01G104800 vs Glyma.03G071700	WGD	Glyma.01G104800	others	not_expressed	Glyma.01G104800	paralogue_dominance	others	not_expressed
Glyma.01G105000 vs Glyma.03G072100	WGD	dosage_balance	specialized	paralogue_dominance	not_expressed	Glyma.01G105000	specialized	Glyma.03G072100
Glyma.01G105300 vs Glyma.03G073100	WGD	not_expressed	not_expressed	not_expressed	not_expressed	not_expressed	not_expressed	not_expressed
Glyma.01G105400 vs Glyma.03G073200	WGD	Glyma.01G105400	Glyma.01G105400	not_expressed	not_expressed	Glyma.01G105400	not_expressed	Glyma.03G073200
Glyma.01G105500 vs Glyma.03G073300	WGD	others	others	dosage_balance	dosage_balance	others	others	others
Glyma.01G105600 vs Glyma.03G073400	WGD	dosage_balance	paralogue_dominance	Glyma.01G105600	dosage_balance	dosage_balance	Glyma.03G073400	others
Glyma.01G105900 vs Glyma.03G073600	WGD	others	Glyma.01G105900	not_expressed	others	diverged	not_expressed	not_expressed
Glyma.01G106000 vs Glyma.03G073702	WGD	Glyma.01G106000	Glyma.01G106000	paralogue_dominance	Glyma.01G106000	Glyma.01G106000	dosage_balance	others
Glyma.01G106100 vs Glyma.03G073704	WGD	Glyma.01G106100	Glyma.01G106100	not_expressed	Glyma.01G106100	Glyma.01G106100	not_expressed	not_expressed
Glyma.01G106200 vs Glyma.03G073710	WGD	paralogue_dominance	others	dosage_balance	dosage_balance	dosage_balance	dosage_balance	others
Glyma.01G106500 vs Glyma.03G073712	WGD	others	specialized	others	others	others	specialized	Glyma.03G073712
Glyma.01G106600 vs Glyma.03G073714	WGD	others	others	others	dosage_balance	dosage_balance	paralogue_dominance	paralogue_dominance
Glyma.01G106867 vs Glyma.03G073752	WGD	Glyma.03G073752	Glyma.03G073752	not_expressed	Glyma.03G073752	Glyma.03G073752	not_expressed	not_expressed
Glyma.01G107000 vs Glyma.03G073760	WGD	paralogue_dominance	paralogue_dominance	not_expressed	others	others	others	not_expressed
Glyma.01G107100 vs Glyma.03G073762	WGD	others	others	not_expressed	paralogue_dominance	others	not_expressed	not_expressed
Glyma.01G108000 vs Glyma.03G073768	WGD	dosage_balance	dosage_balance	dosage_balance	dosage_balance	dosage_balance	others	dosage_balance
Glyma.01G108200 vs Glyma.03G073776	WGD	not_expressed	not_expressed	paralogue_dominance	not_expressed	not_expressed	not_expressed	specialized
Glyma.01G108700 vs Glyma.03G074000	WGD	Glyma.01G108700	Glyma.01G108700	others	Glyma.01G108700	Glyma.01G108700	specialized	paralogue_dominance
Glyma.01G108800 vs Glyma.03G074167	WGD	not_expressed	not_expressed	not_expressed	not_expressed	not_expressed	not_expressed	not_expressed
Glyma.01G109200 vs Glyma.03G074300	WGD	dosage_balance	others	not_expressed	dosage_balance	dosage_balance	not_expressed	not_expressed
Glyma.01G109300 vs Glyma.03G074400	WGD	dosage_balance	dosage_balance	dosage_balance	dosage_balance	dosage_balance	others	others
Glyma.01G109500 vs Glyma.03G074600	WGD	others	others	not_expressed	dosage_balance	dosage_balance	not_expressed	not_expressed
Glyma.01G109700 vs Glyma.03G074800	WGD	dosage_balance	others	Glyma.01G109700	others	others	not_expressed	not_expressed
Glyma.01G109800 vs Glyma.03G074900	WGD	others	diverged	Glyma.01G109800	dosage_balance	others	Glyma.01G109800	Glyma.01G109800
Glyma.01G110200 vs Glyma.03G075700	WGD	Glyma.01G110200	Glyma.01G110200	not_expressed	others	others	not_expressed	not_expressed
Glyma.01G110300 vs Glyma.03G076000	WGD	not_expressed	not_expressed	not_expressed	not_expressed	not_expressed	Glyma.03G076000	not_expressed
Glyma.01G110400 vs Glyma.03G076100	WGD	others	others	Glyma.03G076100	others	paralogue_dominance	Glyma.03G076100	Glyma.03G076100
Glyma.01G110500 vs Glyma.03G076200	WGD	dosage_balance	others	others	others	others	others	not_expressed
Glyma.01G110600 vs Glyma.03G076300	WGD	others	others	Glyma.03G076300	others	others	not_expressed	not_expressed
Glyma.01G110900 vs Glyma.03G076500	WGD	others	dosage_balance	others	dosage_balance	dosage_balance	others	others
Glyma.01G111000 vs Glyma.03G076600	WGD	Glyma.03G076600	Glyma.03G076600	Glyma.03G076600	Glyma.03G076600	Glyma.03G076600	Glyma.03G076600	Glyma.03G076600
Glyma.01G111200 vs Glyma.03G076800	WGD	dosage_balance	others	others	others	dosage_balance	dosage_balance	others
Glyma.01G111300 vs Glyma.03G076900	WGD	dosage_balance	others	others	others	others	others	others
Glyma.01G111500 vs Glyma.03G077100	WGD	not_expressed	not_expressed	not_expressed	not_expressed	not_expressed	not_expressed	not_expressed
Glyma.01G111900 vs Glyma.03G077200	WGD	dosage_balance	dosage_balance	Glyma.03G077200	others	paralogue_dominance	Glyma.03G077200	not_expressed
Glyma.01G112200 vs Glyma.03G077400	WGD	Glyma.03G077400	Glyma.03G077400	diverged	Glyma.03G077400	others	others	others
Glyma.01G112400 vs Glyma.03G077600	WGD	not_expressed	not_expressed	not_expressed	not_expressed	not_expressed	not_expressed	not_expressed
Glyma.01G112600 vs Glyma.03G077900	WGD	not_expressed	not_expressed	not_expressed	not_expressed	not_expressed	not_expressed	not_expressed
Glyma.01G112700 vs Glyma.03G078000	WGD	paralogue_dominance	paralogue_dominance	Glyma.01G112700	others	others	others	others
Glyma.01G112900 vs Glyma.03G078200	WGD	Glyma.01G112900	Glyma.01G112900	paralogue_dominance	Glyma.01G112900	others	others	others
Glyma.01G113000 vs Glyma.03G078300	WGD	specialized	specialized	not_expressed	specialized	specialized	others	Glyma.01G113000
Glyma.01G113100 vs Glyma.03G078400	WGD	not_expressed	not_expressed	not_expressed	not_expressed	Glyma.03G078400	not_expressed	not_expressed
Glyma.01G113200 vs Glyma.03G078600	WGD	Glyma.03G078600	not_expressed	not_expressed	Glyma.03G078600	Glyma.03G078600	Glyma.01G113200	not_expressed
Glyma.01G113400 vs Glyma.03G078700	WGD	Glyma.03G078700	Glyma.03G078700	not_expressed	Glyma.03G078700	Glyma.03G078700	Glyma.03G078700	not_expressed
Glyma.01G117900 vs Glyma.03G054900	WGD	not_expressed	not_expressed	Glyma.01G117900	not_expressed	not_expressed	Glyma.01G117900	Glyma.01G117900
Glyma.01G118000 vs Glyma.03G055100	WGD	Glyma.01G118000	not_expressed	not_expressed	not_expressed	Glyma.01G118000	not_expressed	not_expressed
Glyma.01G118200 vs Glyma.03G055200	WGD	others	others	others	dosage_balance	others	Glyma.01G118200	not_expressed
Glyma.01G119300 vs Glyma.03G055401	WGD	not_expressed	not_expressed	not_expressed	not_expressed	not_expressed	Glyma.01G119300	not_expressed
Glyma.01G119400 vs Glyma.03G055500	WGD	dosage_balance	dosage_balance	paralogue_dominance	dosage_balance	dosage_balance	dosage_balance	paralogue_dominance
Glyma.01G119500 vs Glyma.03G055900	WGD	dosage_balance	dosage_balance	others	dosage_balance	dosage_balance	dosage_balance	paralogue_dominance
Glyma.01G119600 vs Glyma.03G056000	WGD	not_expressed	not_expressed	not_expressed	not_expressed	not_expressed	not_expressed	not_expressed
Glyma.01G119900 vs Glyma.03G056300	WGD	others	others	Glyma.03G056300	others	others	Glyma.03G056300	Glyma.03G056300
Glyma.01G120400 vs Glyma.03G056700	WGD	dosage_balance	others	diverged	dosage_balance	dosage_balance	dosage_balance	Glyma.03G056700
Glyma.01G120800 vs Glyma.03G056800	WGD	diverged	paralogue_dominance	paralogue_dominance	specialized	others	paralogue_dominance	not_expressed
Glyma.01G121000 vs Glyma.03G056900	WGD	not_expressed	not_expressed	Glyma.03G056900	Glyma.03G056900	Glyma.03G056900	others	Glyma.03G056900
Glyma.01G121209 vs Glyma.03G057100	WGD	not_expressed	not_expressed	Glyma.03G057100	not_expressed	Glyma.03G057100	Glyma.03G057100	not_expressed
Glyma.01G121218 vs Glyma.03G057300	WGD	dosage_balance	dosage_balance	others	others	dosage_balance	dosage_balance	others
Glyma.01G121300 vs Glyma.03G057500	WGD	Glyma.01G121300	Glyma.01G121300	not_expressed	Glyma.01G121300	Glyma.01G121300	Glyma.01G121300	not_expressed
Glyma.01G121400 vs Glyma.03G057600	WGD	others	others	others	others	others	others	dosage_balance
Glyma.01G121700 vs Glyma.03G057800	WGD	not_expressed	Glyma.01G121700	not_expressed	not_expressed	not_expressed	not_expressed	not_expressed
Glyma.01G122000 vs Glyma.03G058000	WGD	not_expressed	Glyma.03G058000	not_expressed	not_expressed	not_expressed	not_expressed	not_expressed
Glyma.01G122100 vs Glyma.03G058100	WGD	others	others	others	others	others	others	paralogue_dominance
Glyma.01G122800 vs Glyma.03G058300	WGD	others	diverged	diverged	specialized	specialized	Glyma.03G058300	not_expressed
Glyma.01G078000 vs Glyma.03G029501	WGD	not_expressed	not_expressed	not_expressed	not_expressed	Glyma.01G078000	not_expressed	not_expressed
Glyma.01G078200 vs Glyma.03G029600	WGD	not_expressed	not_expressed	not_expressed	not_expressed	not_expressed	Glyma.03G029600	not_expressed
Glyma.01G078300 vs Glyma.03G030900	WGD	Glyma.03G030900	Glyma.03G030900	Glyma.01G078300	not_expressed	not_expressed	not_expressed	not_expressed
Glyma.01G079000 vs Glyma.03G031600	WGD	Glyma.03G031600	Glyma.03G031600	not_expressed	Glyma.03G031600	Glyma.03G031600	not_expressed	not_expressed
Glyma.01G079100 vs Glyma.03G031700	WGD	others	diverged	others	others	diverged	others	Glyma.01G079100
Glyma.01G079500 vs Glyma.03G031800	WGD	others	others	others	others	others	paralogue_dominance	Glyma.01G079500
Glyma.01G079900 vs Glyma.03G033600	WGD	diverged	Glyma.03G033600	not_expressed	Glyma.03G033600	Glyma.03G033600	not_expressed	not_expressed
Glyma.01G139500 vs Glyma.03G027300	WGD	others	others	not_expressed	others	others	Glyma.03G027300	not_expressed
Glyma.01G139600 vs Glyma.03G027400	WGD	dosage_balance	dosage_balance	dosage_balance	dosage_balance	dosage_balance	dosage_balance	dosage_balance
Glyma.01G139633 vs Glyma.03G027700	WGD	others	others	not_expressed	others	others	not_expressed	not_expressed
Glyma.01G139700 vs Glyma.03G027800	WGD	Glyma.01G139700	Glyma.01G139700	Glyma.01G139700	Glyma.01G139700	Glyma.01G139700	Glyma.01G139700	Glyma.01G139700
Glyma.01G139900 vs Glyma.03G027900	WGD	paralogue_dominance	others	Glyma.03G027900	others	paralogue_dominance	others	Glyma.03G027900
Glyma.01G140200 vs Glyma.03G028000	WGD	Glyma.01G140200	Glyma.01G140200	Glyma.01G140200	Glyma.01G140200	Glyma.01G140200	diverged	Glyma.01G140200
Glyma.01G123000 vs Glyma.03G052300	WGD	not_expressed	not_expressed	not_expressed	not_expressed	not_expressed	not_expressed	not_expressed
Glyma.01G123100 vs Glyma.03G052200	WGD	not_expressed	Glyma.03G052200	not_expressed	not_expressed	Glyma.03G052200	Glyma.03G052200	Glyma.01G123100
Glyma.01G123300 vs Glyma.03G051600	WGD	dosage_balance	others	others	others	others	others	others
Glyma.01G123500 vs Glyma.03G051500	WGD	not_expressed	not_expressed	not_expressed	not_expressed	not_expressed	not_expressed	not_expressed
Glyma.01G123600 vs Glyma.03G051400	WGD	not_expressed	not_expressed	not_expressed	not_expressed	not_expressed	Glyma.03G051400	Glyma.03G051400
Glyma.01G123900 vs Glyma.03G051300	WGD	others	dosage_balance	others	others	dosage_balance	others	not_expressed
Glyma.01G124000 vs Glyma.03G051200	WGD	not_expressed	Glyma.01G124000	not_expressed	not_expressed	not_expressed	not_expressed	not_expressed
Glyma.01G124100 vs Glyma.03G050500	WGD	not_expressed	Glyma.03G050500	not_expressed	not_expressed	not_expressed	not_expressed	not_expressed
Glyma.01G124200 vs Glyma.03G050400	WGD	others	others	others	others	others	others	not_expressed
Glyma.01G124300 vs Glyma.03G050300	WGD	others	others	others	others	dosage_balance	not_expressed	not_expressed
Glyma.01G124400 vs Glyma.03G050200	WGD	not_expressed	not_expressed	not_expressed	not_expressed	not_expressed	not_expressed	not_expressed
Glyma.01G124500 vs Glyma.03G050100	WGD	others	Glyma.01G124500	others	others	paralogue_dominance	not_expressed	not_expressed
Glyma.01G124602 vs Glyma.03G050000	WGD	paralogue_dominance	paralogue_dominance	others	paralogue_dominance	others	paralogue_dominance	others
Glyma.01G124802 vs Glyma.03G049800	WGD	not_expressed	not_expressed	not_expressed	not_expressed	not_expressed	not_expressed	not_expressed
Glyma.01G125000 vs Glyma.03G049600	WGD	dosage_balance	dosage_balance	others	dosage_balance	dosage_balance	others	Glyma.03G049600
Glyma.01G125200 vs Glyma.03G049300	WGD	specialized	Glyma.01G125200	not_expressed	others	specialized	not_expressed	not_expressed
Glyma.01G125400 vs Glyma.03G048800	WGD	not_expressed	not_expressed	Glyma.01G125400	not_expressed	not_expressed	not_expressed	Glyma.01G125400
Glyma.01G126600 vs Glyma.03G044900	WGD	not_expressed	not_expressed	not_expressed	not_expressed	not_expressed	not_expressed	Glyma.03G044900
Glyma.01G127100 vs Glyma.03G044500	WGD	not_expressed	not_expressed	Glyma.03G044500	not_expressed	not_expressed	Glyma.03G044500	Glyma.03G044500
Glyma.01G127200 vs Glyma.03G044400	WGD	not_expressed	not_expressed	Glyma.01G127200	not_expressed	not_expressed	Glyma.01G127200	Glyma.01G127200
Glyma.01G127400 vs Glyma.03G044300	WGD	others	others	not_expressed	others	others	dosage_balance	not_expressed
Glyma.01G127500 vs Glyma.03G044200	WGD	dosage_balance	dosage_balance	dosage_balance	dosage_balance	dosage_balance	diverged	not_expressed
Glyma.01G127600 vs Glyma.03G043060	WGD	not_expressed	not_expressed	not_expressed	not_expressed	not_expressed	not_expressed	not_expressed
Glyma.01G127700 vs Glyma.03G043500	WGD	not_expressed	not_expressed	not_expressed	not_expressed	not_expressed	not_expressed	not_expressed
Glyma.01G127900 vs Glyma.03G045400	WGD	Glyma.01G127900	others	not_expressed	Glyma.01G127900	Glyma.01G127900	others	Glyma.01G127900
Glyma.01G128000 vs Glyma.03G042800	WGD	not_expressed	not_expressed	not_expressed	not_expressed	not_expressed	not_expressed	not_expressed
Glyma.01G128100 vs Glyma.03G042700	WGD	not_expressed	not_expressed	not_expressed	not_expressed	not_expressed	dosage_balance	others
Glyma.01G128200 vs Glyma.03G042600	WGD	others	others	others	dosage_balance	others	dosage_balance	others
Glyma.01G128300 vs Glyma.03G042400	WGD	Glyma.01G128300	Glyma.01G128300	not_expressed	Glyma.01G128300	Glyma.01G128300	not_expressed	not_expressed
Glyma.01G128500 vs Glyma.03G041800	WGD	not_expressed	not_expressed	not_expressed	not_expressed	not_expressed	not_expressed	not_expressed
Glyma.01G128700 vs Glyma.03G041600	WGD	others	others	others	others	others	others	others
Glyma.01G129000 vs Glyma.03G040900	WGD	Glyma.03G040900	Glyma.03G040900	Glyma.03G040900	Glyma.03G040900	Glyma.03G040900	Glyma.03G040900	Glyma.03G040900
Glyma.01G129200 vs Glyma.03G040700	WGD	not_expressed	not_expressed	not_expressed	not_expressed	not_expressed	not_expressed	not_expressed
Glyma.01G129400 vs Glyma.03G040600	WGD	Glyma.01G129400	Glyma.01G129400	others	Glyma.01G129400	Glyma.01G129400	paralogue_dominance	others
Glyma.01G129700 vs Glyma.03G040500	WGD	Glyma.01G129700	paralogue_dominance	not_expressed	Glyma.01G129700	Glyma.01G129700	dosage_balance	not_expressed
Glyma.01G130000 vs Glyma.03G040100	WGD	Glyma.03G040100	Glyma.03G040100	not_expressed	Glyma.03G040100	Glyma.03G040100	not_expressed	not_expressed
Glyma.01G130200 vs Glyma.03G040000	WGD	not_expressed	not_expressed	Glyma.01G130200	not_expressed	not_expressed	not_expressed	not_expressed
Glyma.01G130500 vs Glyma.03G038100	WGD	not_expressed	not_expressed	not_expressed	not_expressed	not_expressed	not_expressed	not_expressed
Glyma.01G131100 vs Glyma.03G037609	WGD	not_expressed	Glyma.01G131100	Glyma.01G131100	not_expressed	not_expressed	not_expressed	not_expressed
Glyma.01G131200 vs Glyma.03G037600	WGD	Glyma.01G131200	not_expressed	not_expressed	Glyma.01G131200	Glyma.01G131200	not_expressed	not_expressed
Glyma.01G131300 vs Glyma.03G037009	WGD	Glyma.01G131300	Glyma.01G131300	Glyma.01G131300	Glyma.01G131300	Glyma.01G131300	Glyma.01G131300	not_expressed
Glyma.01G131500 vs Glyma.03G036900	WGD	others	paralogue_dominance	Glyma.01G131500	Glyma.01G131500	Glyma.01G131500	others	Glyma.01G131500
Glyma.01G131800 vs Glyma.03G036700	WGD	dosage_balance	others	paralogue_dominance	not_expressed	others	dosage_balance	others
Glyma.01G131900 vs Glyma.03G036600	WGD	Glyma.03G036600	Glyma.03G036600	not_expressed	Glyma.03G036600	others	not_expressed	not_expressed
Glyma.01G132000 vs Glyma.03G036500	WGD	Glyma.03G036500	Glyma.03G036500	dosage_balance	not_expressed	Glyma.03G036500	specialized	dosage_balance
Glyma.01G132200 vs Glyma.03G036200	WGD	not_expressed	not_expressed	not_expressed	not_expressed	not_expressed	not_expressed	not_expressed
Glyma.01G132300 vs Glyma.03G036000	WGD	others	dosage_balance	others	others	others	dosage_balance	others
Glyma.01G132400 vs Glyma.03G035900	WGD	others	others	others	others	others	others	others
Glyma.01G132500 vs Glyma.03G035600	WGD	diverged	diverged	not_expressed	others	diverged	Glyma.01G132500	not_expressed
Glyma.01G132800 vs Glyma.03G035400	WGD	others	others	Glyma.03G035400	paralogue_dominance	others	Glyma.03G035400	not_expressed
Glyma.01G132866 vs Glyma.03G035300	WGD	Glyma.03G035300	not_expressed	not_expressed	not_expressed	Glyma.03G035300	not_expressed	not_expressed
Glyma.01G133000 vs Glyma.03G035200	WGD	others	paralogue_dominance	specialized	paralogue_dominance	others	others	Glyma.03G035200
Glyma.01G133200 vs Glyma.03G034300	WGD	not_expressed	not_expressed	not_expressed	not_expressed	not_expressed	not_expressed	not_expressed
Glyma.01G133300 vs Glyma.03G034200	WGD	others	specialized	not_expressed	specialized	specialized	Glyma.01G133300	not_expressed
Glyma.01G133501 vs Glyma.03G034000	WGD	not_expressed	not_expressed	not_expressed	not_expressed	Glyma.01G133501	Glyma.03G034000	not_expressed
Glyma.01G133900 vs Glyma.03G033900	WGD	not_expressed	Glyma.03G033900	not_expressed	not_expressed	not_expressed	others	not_expressed
Glyma.01G134100 vs Glyma.03G033700	WGD	not_expressed	not_expressed	not_expressed	not_expressed	not_expressed	not_expressed	not_expressed
Glyma.01G134200 vs Glyma.03G033600	WGD	others	dosage_balance	not_expressed	others	specialized	Glyma.01G134200	Glyma.01G134200
Glyma.01G134400 vs Glyma.03G033300	WGD	others	others	Glyma.01G134400	others	dosage_balance	others	paralogue_dominance
Glyma.01G135400 vs Glyma.03G032900	WGD	Glyma.03G032900	Glyma.03G032900	Glyma.03G032900	Glyma.03G032900	Glyma.03G032900	Glyma.03G032900	Glyma.03G032900
Glyma.01G135500 vs Glyma.03G032400	WGD	Glyma.01G135500	Glyma.01G135500	not_expressed	Glyma.01G135500	Glyma.01G135500	not_expressed	Glyma.01G135500
Glyma.01G135600 vs Glyma.03G032300	WGD	not_expressed	not_expressed	not_expressed	not_expressed	not_expressed	not_expressed	not_expressed
Glyma.01G135900 vs Glyma.03G032200	WGD	others	others	Glyma.03G032200	others	others	Glyma.03G032200	Glyma.03G032200
Glyma.01G136000 vs Glyma.03G032100	WGD	others	others	others	others	others	others	dosage_balance
Glyma.01G136100 vs Glyma.03G031900	WGD	others	others	others	others	others	others	Glyma.01G136100
Glyma.01G136300 vs Glyma.03G031800	WGD	paralogue_dominance	paralogue_dominance	others	others	dosage_balance	others	Glyma.01G136300
Glyma.01G136500 vs Glyma.03G031700	WGD	others	others	others	others	others	diverged	not_expressed
Glyma.01G136600 vs Glyma.03G031600	WGD	Glyma.03G031600	Glyma.03G031600	not_expressed	Glyma.03G031600	Glyma.03G031600	not_expressed	not_expressed
Glyma.01G137200 vs Glyma.03G029800	WGD	dosage_balance	dosage_balance	not_expressed	paralogue_dominance	dosage_balance	not_expressed	not_expressed
Glyma.01G137300 vs Glyma.03G029700	WGD	Glyma.01G137300	Glyma.01G137300	Glyma.01G137300	Glyma.01G137300	Glyma.01G137300	Glyma.01G137300	Glyma.01G137300
Glyma.01G137500 vs Glyma.03G029600	WGD	not_expressed	not_expressed	not_expressed	not_expressed	Glyma.01G137500	Glyma.03G029600	not_expressed
Glyma.01G137600 vs Glyma.03G029501	WGD	not_expressed	not_expressed	not_expressed	not_expressed	not_expressed	not_expressed	not_expressed
Glyma.01G137700 vs Glyma.03G029200	WGD	not_expressed	not_expressed	Glyma.01G137700	not_expressed	not_expressed	Glyma.01G137700	Glyma.01G137700
Glyma.01G138000 vs Glyma.03G029000	WGD	not_expressed	not_expressed	not_expressed	not_expressed	not_expressed	not_expressed	not_expressed
Glyma.01G138300 vs Glyma.03G028800	WGD	dosage_balance	dosage_balance	others	dosage_balance	dosage_balance	dosage_balance	others
Glyma.01G138600 vs Glyma.03G028500	WGD	not_expressed	not_expressed	not_expressed	not_expressed	not_expressed	not_expressed	not_expressed
Glyma.01G138800 vs Glyma.03G028400	WGD	dosage_balance	dosage_balance	others	others	others	dosage_balance	others
Glyma.01G139000 vs Glyma.03G028300	WGD	others	others	not_expressed	others	others	not_expressed	not_expressed
Glyma.01G139100 vs Glyma.03G028200	WGD	not_expressed	not_expressed	not_expressed	not_expressed	Glyma.01G139100	not_expressed	not_expressed
Glyma.01G140600 vs Glyma.03G026900	WGD	dosage_balance	paralogue_dominance	others	others	dosage_balance	dosage_balance	others
Glyma.01G140850 vs Glyma.03G026700	WGD	others	not_expressed	not_expressed	not_expressed	Glyma.03G026700	not_expressed	not_expressed
Glyma.01G141100 vs Glyma.03G026600	WGD	not_expressed	not_expressed	Glyma.01G141100	not_expressed	not_expressed	Glyma.01G141100	Glyma.01G141100
Glyma.01G141200 vs Glyma.03G025800	WGD	Glyma.01G141200	not_expressed	not_expressed	Glyma.01G141200	Glyma.01G141200	not_expressed	not_expressed
Glyma.01G141400 vs Glyma.03G025700	WGD	specialized	not_expressed	not_expressed	paralogue_dominance	paralogue_dominance	not_expressed	not_expressed
Glyma.01G141900 vs Glyma.03G025600	WGD	specialized	diverged	not_expressed	specialized	paralogue_dominance	Glyma.03G025600	not_expressed
Glyma.01G142300 vs Glyma.03G025500	WGD	others	dosage_balance	others	others	dosage_balance	others	dosage_balance
Glyma.01G142400 vs Glyma.03G024400	WGD	not_expressed	not_expressed	not_expressed	not_expressed	not_expressed	not_expressed	not_expressed
Glyma.01G142600 vs Glyma.03G024100	WGD	not_expressed	not_expressed	not_expressed	not_expressed	not_expressed	not_expressed	not_expressed
Glyma.01G142700 vs Glyma.03G024000	WGD	others	dosage_balance	others	others	others	others	dosage_balance
Glyma.01G142900 vs Glyma.03G023900	WGD	Glyma.03G023900	others	diverged	Glyma.03G023900	others	dosage_balance	not_expressed
Glyma.01G143100 vs Glyma.03G023500	WGD	dosage_balance	dosage_balance	others	dosage_balance	dosage_balance	others	others
Glyma.01G143700 vs Glyma.03G023401	WGD	others	others	Glyma.01G143700	others	others	Glyma.01G143700	Glyma.01G143700
Glyma.01G143800 vs Glyma.03G023100	WGD	not_expressed	not_expressed	not_expressed	not_expressed	Glyma.03G023100	not_expressed	not_expressed
Glyma.01G143900 vs Glyma.03G023000	WGD	Glyma.03G023000	Glyma.03G023000	Glyma.01G143900	Glyma.03G023000	Glyma.03G023000	not_expressed	not_expressed
Glyma.01G144200 vs Glyma.03G022900	WGD	others	others	diverged	paralogue_dominance	others	others	others
Glyma.01G144300 vs Glyma.03G022800	WGD	Glyma.03G022800	Glyma.03G022800	Glyma.03G022800	not_expressed	Glyma.03G022800	not_expressed	Glyma.03G022800
Glyma.01G144400 vs Glyma.03G022700	WGD	Glyma.03G022700	Glyma.03G022700	Glyma.03G022700	not_expressed	not_expressed	not_expressed	Glyma.03G022700
Glyma.01G144500 vs Glyma.03G022450	WGD	others	paralogue_dominance	Glyma.01G144500	others	others	Glyma.01G144500	Glyma.03G022450
Glyma.01G144700 vs Glyma.03G022200	WGD	not_expressed	Glyma.03G022200	not_expressed	not_expressed	not_expressed	not_expressed	not_expressed
Glyma.01G144800 vs Glyma.03G022052	WGD	diverged	Glyma.01G144800	Glyma.01G144800	Glyma.01G144800	Glyma.01G144800	Glyma.01G144800	not_expressed
Glyma.01G144900 vs Glyma.03G021900	WGD	others	dosage_balance	others	others	specialized	Glyma.01G144900	others
Glyma.01G145000 vs Glyma.03G021800	WGD	others	others	others	others	others	others	Glyma.01G145000
Glyma.01G114000 vs Glyma.03G063600	WGD	specialized	paralogue_dominance	specialized	specialized	others	paralogue_dominance	Glyma.03G063600
Glyma.01G114400 vs Glyma.03G063400	WGD	diverged	others	not_expressed	not_expressed	Glyma.03G063400	dosage_balance	Glyma.01G114400
Glyma.01G114800 vs Glyma.03G063200	WGD	others	others	not_expressed	others	others	not_expressed	not_expressed
Glyma.01G115000 vs Glyma.03G062500	WGD	paralogue_dominance	others	Glyma.01G115000	Glyma.01G115000	others	Glyma.01G115000	Glyma.01G115000
Glyma.01G115600 vs Glyma.03G061200	WGD	not_expressed	not_expressed	not_expressed	not_expressed	Glyma.01G115600	not_expressed	not_expressed
Glyma.01G115900 vs Glyma.03G060300	WGD	dosage_balance	dosage_balance	not_expressed	others	dosage_balance	paralogue_dominance	not_expressed
Glyma.01G116000 vs Glyma.03G060200	WGD	dosage_balance	dosage_balance	others	dosage_balance	dosage_balance	dosage_balance	paralogue_dominance
Glyma.01G116100 vs Glyma.03G060100	WGD	others	others	others	others	others	Glyma.03G060100	others
Glyma.01G116300 vs Glyma.03G059600	WGD	not_expressed	not_expressed	Glyma.01G116300	not_expressed	not_expressed	Glyma.01G116300	Glyma.01G116300
Glyma.01G041700 vs Glyma.04G174467	WGD	Glyma.01G041700	not_expressed	not_expressed	Glyma.01G041700	Glyma.01G041700	Glyma.01G041700	not_expressed
Glyma.01G042700 vs Glyma.04G173900	WGD	not_expressed	not_expressed	not_expressed	not_expressed	not_expressed	not_expressed	not_expressed
Glyma.01G043300 vs Glyma.04G173500	WGD	not_expressed	not_expressed	Glyma.04G173500	not_expressed	not_expressed	Glyma.04G173500	not_expressed
Glyma.01G044800 vs Glyma.04G172500	WGD	not_expressed	not_expressed	not_expressed	not_expressed	not_expressed	Glyma.01G044800	not_expressed
Glyma.01G045100 vs Glyma.04G172300	WGD	paralogue_dominance	others	Glyma.01G045100	others	others	others	Glyma.01G045100
Glyma.01G045500 vs Glyma.04G170600	WGD	others	others	not_expressed	others	dosage_balance	Glyma.01G045500	not_expressed
Glyma.01G046700 vs Glyma.04G170300	WGD	paralogue_dominance	others	others	dosage_balance	dosage_balance	others	diverged
Glyma.01G047700 vs Glyma.04G169300	WGD	others	others	Glyma.01G047700	diverged	diverged	Glyma.01G047700	Glyma.01G047700
Glyma.01G217600 vs Glyma.05G204600	WGD	Glyma.05G204600	not_expressed	not_expressed	Glyma.05G204600	Glyma.05G204600	not_expressed	Glyma.01G217600
Glyma.01G217800 vs Glyma.05G205100	WGD	Glyma.05G205100	Glyma.05G205100	Glyma.05G205100	Glyma.05G205100	Glyma.05G205100	Glyma.05G205100	Glyma.05G205100
Glyma.01G217900 vs Glyma.05G205200	WGD	others	others	others	others	others	others	others
Glyma.01G218100 vs Glyma.05G206100	WGD	diverged	others	Glyma.05G206100	diverged	diverged	paralogue_dominance	Glyma.05G206100
Glyma.01G218200 vs Glyma.05G206200	WGD	not_expressed	not_expressed	Glyma.05G206200	not_expressed	not_expressed	Glyma.05G206200	Glyma.05G206200
Glyma.01G218800 vs Glyma.05G206300	WGD	dosage_balance	others	not_expressed	paralogue_dominance	dosage_balance	dosage_balance	not_expressed
Glyma.01G218900 vs Glyma.05G206500	WGD	not_expressed	not_expressed	not_expressed	not_expressed	not_expressed	not_expressed	not_expressed
Glyma.01G219001 vs Glyma.05G206700	WGD	Glyma.01G219001	Glyma.01G219001	Glyma.01G219001	Glyma.01G219001	Glyma.01G219001	Glyma.01G219001	Glyma.01G219001
Glyma.01G219400 vs Glyma.05G207100	WGD	others	paralogue_dominance	Glyma.05G207100	others	others	Glyma.05G207100	Glyma.05G207100
Glyma.01G219600 vs Glyma.05G207300	WGD	others	paralogue_dominance	others	others	others	Glyma.01G219600	Glyma.01G219600
Glyma.01G219900 vs Glyma.05G207600	WGD	Glyma.05G207600	Glyma.05G207600	Glyma.05G207600	Glyma.05G207600	Glyma.05G207600	Glyma.05G207600	Glyma.05G207600
Glyma.01G220100 vs Glyma.05G207800	WGD	others	Glyma.05G207800	Glyma.05G207800	diverged	others	Glyma.05G207800	Glyma.05G207800
Glyma.01G220300 vs Glyma.05G207900	WGD	diverged	others	not_expressed	others	diverged	Glyma.01G220300	not_expressed
Glyma.01G220600 vs Glyma.05G208700	WGD	others	dosage_balance	others	others	others	paralogue_dominance	Glyma.05G208700
Glyma.01G220800 vs Glyma.05G209100	WGD	not_expressed	Glyma.05G209100	Glyma.05G209100	not_expressed	Glyma.05G209100	specialized	Glyma.05G209100
Glyma.01G220900 vs Glyma.05G209250	WGD	others	Glyma.01G220900	Glyma.05G209250	not_expressed	dosage_balance	not_expressed	not_expressed
Glyma.01G221000 vs Glyma.05G209600	WGD	Glyma.05G209600	Glyma.05G209600	Glyma.05G209600	Glyma.05G209600	Glyma.05G209600	Glyma.05G209600	Glyma.05G209600
Glyma.01G221100 vs Glyma.05G209800	WGD	not_expressed	Glyma.01G221100	not_expressed	not_expressed	not_expressed	not_expressed	not_expressed
Glyma.01G221200 vs Glyma.05G209900	WGD	Glyma.05G209900	diverged	Glyma.05G209900	Glyma.05G209900	Glyma.05G209900	Glyma.05G209900	others
Glyma.01G221300 vs Glyma.05G210000	WGD	others	others	not_expressed	others	paralogue_dominance	Glyma.01G221300	not_expressed
Glyma.01G221500 vs Glyma.05G210300	WGD	others	others	others	others	others	Glyma.05G210300	Glyma.05G210300
Glyma.01G221600 vs Glyma.05G210400	WGD	diverged	others	Glyma.05G210400	Glyma.05G210400	diverged	Glyma.05G210400	not_expressed
Glyma.01G221900 vs Glyma.05G210800	WGD	not_expressed	Glyma.01G221900	not_expressed	not_expressed	not_expressed	Glyma.01G221900	not_expressed
Glyma.01G222000 vs Glyma.05G211000	WGD	Glyma.01G222000	Glyma.01G222000	not_expressed	not_expressed	Glyma.01G222000	not_expressed	not_expressed
Glyma.01G222100 vs Glyma.05G211100	WGD	paralogue_dominance	paralogue_dominance	dosage_balance	paralogue_dominance	paralogue_dominance	others	dosage_balance
Glyma.01G222200 vs Glyma.05G211200	WGD	not_expressed	not_expressed	Glyma.01G222200	not_expressed	not_expressed	not_expressed	not_expressed
Glyma.01G222300 vs Glyma.05G211900	WGD	not_expressed	not_expressed	not_expressed	not_expressed	not_expressed	Glyma.05G211900	not_expressed
Glyma.01G222600 vs Glyma.05G212300	WGD	Glyma.01G222600	diverged	Glyma.05G212300	Glyma.01G222600	diverged	Glyma.05G212300	Glyma.05G212300
Glyma.01G222700 vs Glyma.05G212500	WGD	others	paralogue_dominance	diverged	diverged	others	specialized	specialized
Glyma.01G223000 vs Glyma.05G212700	WGD	others	paralogue_dominance	not_expressed	others	dosage_balance	not_expressed	not_expressed
Glyma.01G223100 vs Glyma.05G212900	WGD	Glyma.01G223100	Glyma.01G223100	not_expressed	Glyma.01G223100	Glyma.01G223100	Glyma.01G223100	not_expressed
Glyma.01G223200 vs Glyma.05G213200	WGD	others	others	others	others	others	others	others
Glyma.01G223400 vs Glyma.05G213300	WGD	others	others	Glyma.05G213300	others	others	Glyma.05G213300	others
Glyma.01G223800 vs Glyma.05G213500	WGD	not_expressed	not_expressed	not_expressed	not_expressed	Glyma.01G223800	not_expressed	not_expressed
Glyma.01G224000 vs Glyma.05G214300	WGD	paralogue_dominance	others	not_expressed	paralogue_dominance	others	others	not_expressed
Glyma.01G224100 vs Glyma.05G214400	WGD	not_expressed	not_expressed	not_expressed	not_expressed	Glyma.01G224100	not_expressed	not_expressed
Glyma.01G224200 vs Glyma.05G214900	WGD	specialized	others	Glyma.01G224200	Glyma.01G224200	specialized	Glyma.01G224200	Glyma.01G224200
Glyma.01G224500 vs Glyma.05G215600	WGD	Glyma.05G215600	Glyma.05G215600	Glyma.05G215600	Glyma.05G215600	Glyma.05G215600	Glyma.05G215600	Glyma.05G215600
Glyma.01G224600 vs Glyma.05G215700	WGD	not_expressed	not_expressed	not_expressed	not_expressed	not_expressed	not_expressed	not_expressed
Glyma.01G224800 vs Glyma.05G215900	WGD	not_expressed	not_expressed	others	not_expressed	Glyma.05G215900	specialized	diverged
Glyma.01G225200 vs Glyma.05G216600	WGD	diverged	diverged	Glyma.01G225200	diverged	others	diverged	Glyma.01G225200
Glyma.01G225500 vs Glyma.05G216900	WGD	not_expressed	not_expressed	not_expressed	not_expressed	not_expressed	not_expressed	Glyma.01G225500
Glyma.01G225800 vs Glyma.05G217100	WGD	others	diverged	Glyma.01G225800	Glyma.01G225800	others	Glyma.01G225800	Glyma.01G225800
Glyma.01G225900 vs Glyma.05G217300	WGD	others	others	diverged	others	others	diverged	others
Glyma.01G226000 vs Glyma.05G217400	WGD	others	dosage_balance	Glyma.05G217400	others	others	others	Glyma.05G217400
Glyma.01G226100 vs Glyma.05G217500	WGD	others	others	not_expressed	diverged	diverged	not_expressed	not_expressed
Glyma.01G226200 vs Glyma.05G217600	WGD	specialized	Glyma.01G226200	Glyma.01G226200	Glyma.01G226200	others	not_expressed	not_expressed
Glyma.01G189100 vs Glyma.05G096500	WGD	others	others	others	others	dosage_balance	paralogue_dominance	others
Glyma.01G189200 vs Glyma.05G096602	WGD	Glyma.01G189200	Glyma.01G189200	not_expressed	not_expressed	Glyma.01G189200	Glyma.01G189200	not_expressed
Glyma.01G189400 vs Glyma.05G096900	WGD	others	others	Glyma.01G189400	others	others	not_expressed	Glyma.01G189400
Glyma.01G189600 vs Glyma.05G097100	WGD	others	others	Glyma.05G097100	others	others	Glyma.05G097100	Glyma.05G097100
Glyma.01G189700 vs Glyma.05G097300	WGD	others	specialized	Glyma.05G097300	diverged	others	Glyma.05G097300	not_expressed
Glyma.01G190100 vs Glyma.05G098200	WGD	others	others	others	others	others	others	dosage_balance
Glyma.01G190600 vs Glyma.05G101300	WGD	diverged	diverged	diverged	Glyma.05G101300	Glyma.05G101300	Glyma.05G101300	Glyma.05G101300
Glyma.01G190700 vs Glyma.05G101700	WGD	others	others	not_expressed	diverged	others	Glyma.01G190700	not_expressed
Glyma.01G190800 vs Glyma.05G101900	WGD	others	paralogue_dominance	Glyma.05G101900	others	others	others	Glyma.05G101900
Glyma.01G191100 vs Glyma.05G102400	WGD	others	others	paralogue_dominance	others	others	others	others
Glyma.01G191200 vs Glyma.05G102800	WGD	not_expressed	not_expressed	not_expressed	not_expressed	Glyma.05G102800	diverged	not_expressed
Glyma.01G191400 vs Glyma.05G103000	WGD	not_expressed	not_expressed	not_expressed	not_expressed	not_expressed	not_expressed	not_expressed
Glyma.01G192400 vs Glyma.05G103900	WGD	not_expressed	Glyma.05G103900	Glyma.05G103900	not_expressed	not_expressed	Glyma.05G103900	not_expressed
Glyma.01G193000 vs Glyma.05G104800	WGD	not_expressed	not_expressed	not_expressed	not_expressed	not_expressed	not_expressed	Glyma.01G193000
Glyma.01G193200 vs Glyma.05G105100	WGD	specialized	Glyma.01G193200	Glyma.01G193200	specialized	others	specialized	not_expressed
Glyma.01G193600 vs Glyma.05G105200	WGD	Glyma.01G193600	Glyma.01G193600	Glyma.01G193600	Glyma.01G193600	Glyma.01G193600	Glyma.01G193600	Glyma.01G193600
Glyma.01G194200 vs Glyma.05G105600	WGD	others	others	Glyma.01G194200	dosage_balance	dosage_balance	not_expressed	Glyma.01G194200
Glyma.01G194300 vs Glyma.05G105700	WGD	others	others	not_expressed	others	others	Glyma.05G105700	not_expressed
Glyma.01G194500 vs Glyma.05G105800	WGD	others	others	dosage_balance	others	others	Glyma.01G194500	Glyma.01G194500
Glyma.01G194600 vs Glyma.05G106000	WGD	others	others	diverged	others	paralogue_dominance	others	others
Glyma.01G195000 vs Glyma.05G106900	WGD	Glyma.01G195000	paralogue_dominance	not_expressed	Glyma.01G195000	Glyma.01G195000	not_expressed	not_expressed
Glyma.01G195200 vs Glyma.05G107300	WGD	others	Glyma.05G107300	not_expressed	not_expressed	others	not_expressed	not_expressed
Glyma.01G195300 vs Glyma.05G107500	WGD	not_expressed	not_expressed	not_expressed	not_expressed	not_expressed	Glyma.01G195300	Glyma.05G107500
Glyma.01G195500 vs Glyma.05G107600	WGD	not_expressed	not_expressed	Glyma.01G195500	not_expressed	not_expressed	others	not_expressed
Glyma.01G195700 vs Glyma.05G107800	WGD	not_expressed	not_expressed	Glyma.01G195700	not_expressed	not_expressed	not_expressed	not_expressed
Glyma.01G195800 vs Glyma.05G108200	WGD	not_expressed	not_expressed	Glyma.05G108200	not_expressed	not_expressed	not_expressed	not_expressed
Glyma.01G195900 vs Glyma.05G108600	WGD	paralogue_dominance	specialized	dosage_balance	specialized	specialized	specialized	not_expressed
Glyma.01G196100 vs Glyma.05G108900	WGD	not_expressed	not_expressed	Glyma.05G108900	not_expressed	not_expressed	not_expressed	not_expressed
Glyma.01G196200 vs Glyma.05G109200	WGD	not_expressed	not_expressed	not_expressed	not_expressed	not_expressed	not_expressed	not_expressed
Glyma.01G196400 vs Glyma.05G109300	WGD	Glyma.05G109300	Glyma.05G109300	Glyma.05G109300	Glyma.05G109300	Glyma.05G109300	Glyma.05G109300	Glyma.05G109300
Glyma.01G196600 vs Glyma.05G109500	WGD	paralogue_dominance	paralogue_dominance	dosage_balance	dosage_balance	dosage_balance	diverged	Glyma.05G109500
Glyma.01G196800 vs Glyma.05G109600	WGD	not_expressed	not_expressed	not_expressed	not_expressed	not_expressed	Glyma.01G196800	not_expressed
Glyma.01G196900 vs Glyma.05G109900	WGD	not_expressed	not_expressed	not_expressed	not_expressed	Glyma.05G109900	not_expressed	not_expressed
Glyma.01G197500 vs Glyma.05G110200	WGD	others	Glyma.05G110200	Glyma.05G110200	Glyma.05G110200	others	others	Glyma.05G110200
Glyma.01G197900 vs Glyma.05G110600	WGD	not_expressed	not_expressed	Glyma.01G197900	not_expressed	not_expressed	others	diverged
Glyma.01G198000 vs Glyma.05G110700	WGD	not_expressed	others	not_expressed	not_expressed	not_expressed	not_expressed	not_expressed
Glyma.01G198700 vs Glyma.05G111400	WGD	Glyma.05G111400	Glyma.05G111400	not_expressed	not_expressed	not_expressed	not_expressed	not_expressed
Glyma.01G198800 vs Glyma.05G111500	WGD	not_expressed	not_expressed	specialized	not_expressed	not_expressed	Glyma.05G111500	Glyma.05G111500
Glyma.01G198900 vs Glyma.05G111800	WGD	others	others	Glyma.05G111800	others	others	not_expressed	not_expressed
Glyma.01G199000 vs Glyma.05G111900	WGD	others	others	diverged	others	others	paralogue_dominance	Glyma.05G111900
Glyma.01G199200 vs Glyma.05G112200	WGD	diverged	others	Glyma.05G112200	Glyma.05G112200	others	Glyma.05G112200	not_expressed
Glyma.01G199400 vs Glyma.05G112700	WGD	not_expressed	not_expressed	not_expressed	not_expressed	not_expressed	not_expressed	not_expressed
Glyma.01G199600 vs Glyma.05G113400	WGD	dosage_balance	others	Glyma.05G113400	others	dosage_balance	dosage_balance	Glyma.05G113400
Glyma.01G199900 vs Glyma.05G113700	WGD	not_expressed	not_expressed	not_expressed	not_expressed	not_expressed	not_expressed	not_expressed
Glyma.01G001800 vs Glyma.05G220900	WGD	not_expressed	not_expressed	not_expressed	not_expressed	not_expressed	not_expressed	not_expressed
Glyma.01G001900 vs Glyma.05G221000	WGD	Glyma.05G221000	Glyma.05G221000	not_expressed	not_expressed	not_expressed	not_expressed	not_expressed
Glyma.01G002100 vs Glyma.05G221300	WGD	others	others	diverged	others	dosage_balance	diverged	others
Glyma.01G002600 vs Glyma.05G222200	WGD	diverged	others	not_expressed	others	others	Glyma.01G002600	not_expressed
Glyma.01G003000 vs Glyma.05G222600	WGD	not_expressed	not_expressed	Glyma.05G222600	not_expressed	not_expressed	Glyma.01G003000	not_expressed
Glyma.01G003500 vs Glyma.05G222800	WGD	Glyma.05G222800	Glyma.05G222800	Glyma.05G222800	Glyma.05G222800	Glyma.05G222800	Glyma.05G222800	not_expressed
Glyma.01G003900 vs Glyma.05G223000	WGD	not_expressed	not_expressed	not_expressed	not_expressed	not_expressed	not_expressed	not_expressed
Glyma.01G004100 vs Glyma.05G223200	WGD	Glyma.01G004100	Glyma.01G004100	others	Glyma.01G004100	Glyma.01G004100	Glyma.01G004100	Glyma.01G004100
Glyma.01G004200 vs Glyma.05G223400	WGD	diverged	others	Glyma.01G004200	Glyma.01G004200	diverged	diverged	Glyma.01G004200
Glyma.01G004300 vs Glyma.05G223800	WGD	Glyma.01G004300	Glyma.01G004300	Glyma.01G004300	Glyma.01G004300	Glyma.01G004300	Glyma.01G004300	Glyma.01G004300
Glyma.01G004500 vs Glyma.05G224200	WGD	others	others	others	others	others	others	others
Glyma.01G004900 vs Glyma.05G224300	WGD	not_expressed	not_expressed	not_expressed	not_expressed	not_expressed	not_expressed	not_expressed
Glyma.01G005000 vs Glyma.05G224400	WGD	others	others	others	others	paralogue_dominance	others	Glyma.01G005000
Glyma.01G005100 vs Glyma.05G224500	WGD	Glyma.05G224500	Glyma.05G224500	Glyma.05G224500	Glyma.05G224500	Glyma.05G224500	Glyma.05G224500	others
Glyma.01G005300 vs Glyma.05G224800	WGD	Glyma.01G005300	Glyma.01G005300	Glyma.01G005300	Glyma.01G005300	Glyma.01G005300	Glyma.01G005300	Glyma.01G005300
Glyma.01G005400 vs Glyma.05G224900	WGD	Glyma.01G005400	Glyma.01G005400	Glyma.01G005400	Glyma.01G005400	Glyma.01G005400	Glyma.01G005400	Glyma.01G005400
Glyma.01G005500 vs Glyma.05G225100	WGD	others	dosage_balance	not_expressed	Glyma.01G005500	specialized	dosage_balance	not_expressed
Glyma.01G005600 vs Glyma.05G225300	WGD	Glyma.01G005600	Glyma.01G005600	Glyma.05G225300	Glyma.01G005600	Glyma.01G005600	not_expressed	not_expressed
Glyma.01G005800 vs Glyma.05G225400	WGD	diverged	diverged	not_expressed	Glyma.01G005800	diverged	Glyma.01G005800	not_expressed
Glyma.01G005900 vs Glyma.05G225600	WGD	not_expressed	not_expressed	not_expressed	not_expressed	not_expressed	not_expressed	not_expressed
Glyma.01G006000 vs Glyma.05G225900	WGD	paralogue_dominance	paralogue_dominance	others	others	others	dosage_balance	diverged
Glyma.01G006800 vs Glyma.05G226000	WGD	specialized	dosage_balance	Glyma.01G006800	others	others	Glyma.01G006800	not_expressed
Glyma.01G007000 vs Glyma.05G226100	WGD	Glyma.01G007000	not_expressed	not_expressed	Glyma.01G007000	Glyma.01G007000	not_expressed	not_expressed
Glyma.01G007100 vs Glyma.05G226400	WGD	Glyma.01G007100	Glyma.01G007100	not_expressed	Glyma.01G007100	Glyma.01G007100	not_expressed	not_expressed
Glyma.01G007200 vs Glyma.05G226600	WGD	others	others	Glyma.01G007200	others	others	diverged	Glyma.01G007200
Glyma.01G007900 vs Glyma.05G226800	WGD	Glyma.05G226800	Glyma.05G226800	Glyma.05G226800	Glyma.05G226800	Glyma.05G226800	Glyma.05G226800	not_expressed
Glyma.01G008100 vs Glyma.05G226900	WGD	not_expressed	not_expressed	not_expressed	not_expressed	not_expressed	not_expressed	not_expressed
Glyma.01G008500 vs Glyma.05G227400	WGD	Glyma.01G008500	others	Glyma.01G008500	Glyma.01G008500	paralogue_dominance	diverged	paralogue_dominance
Glyma.01G009400 vs Glyma.05G227800	WGD	Glyma.01G009400	Glyma.01G009400	Glyma.01G009400	Glyma.01G009400	Glyma.01G009400	Glyma.01G009400	Glyma.01G009400
Glyma.01G211500 vs Glyma.05G051700	WGD	others	diverged	not_expressed	diverged	others	not_expressed	not_expressed
Glyma.01G211900 vs Glyma.05G052700	WGD	others	others	Glyma.01G211900	Glyma.05G052700	others	Glyma.01G211900	not_expressed
Glyma.01G212100 vs Glyma.05G052800	WGD	not_expressed	not_expressed	others	Glyma.05G052800	Glyma.05G052800	others	Glyma.05G052800
Glyma.01G212200 vs Glyma.05G053100	WGD	paralogue_dominance	others	others	paralogue_dominance	paralogue_dominance	dosage_balance	others
Glyma.01G212400 vs Glyma.05G053200	WGD	others	Glyma.05G053200	Glyma.05G053200	Glyma.05G053200	others	not_expressed	not_expressed
Glyma.01G212600 vs Glyma.05G053400	WGD	Glyma.01G212600	Glyma.01G212600	not_expressed	Glyma.01G212600	Glyma.01G212600	not_expressed	not_expressed
Glyma.01G212700 vs Glyma.05G053500	WGD	others	others	Glyma.05G053500	diverged	specialized	not_expressed	not_expressed
Glyma.01G212800 vs Glyma.05G053900	WGD	others	diverged	diverged	diverged	diverged	others	Glyma.01G212800
Glyma.01G213000 vs Glyma.05G054000	WGD	Glyma.01G213000	Glyma.01G213000	not_expressed	not_expressed	Glyma.01G213000	Glyma.01G213000	not_expressed
Glyma.01G213100 vs Glyma.05G054200	WGD	Glyma.05G054200	not_expressed	not_expressed	Glyma.05G054200	Glyma.05G054200	Glyma.01G213100	Glyma.01G213100
Glyma.01G213200 vs Glyma.05G054300	WGD	Glyma.01G213200	Glyma.01G213200	Glyma.01G213200	Glyma.01G213200	Glyma.01G213200	Glyma.01G213200	Glyma.01G213200
Glyma.01G213500 vs Glyma.05G054500	WGD	others	diverged	Glyma.05G054500	Glyma.05G054500	paralogue_dominance	Glyma.05G054500	Glyma.05G054500
Glyma.01G213800 vs Glyma.05G054600	WGD	others	dosage_balance	others	dosage_balance	others	Glyma.05G054600	not_expressed
Glyma.01G184800 vs Glyma.05G083900	WGD	not_expressed	not_expressed	not_expressed	not_expressed	not_expressed	not_expressed	not_expressed
Glyma.01G184900 vs Glyma.05G084000	WGD	not_expressed	not_expressed	not_expressed	not_expressed	not_expressed	not_expressed	not_expressed
Glyma.01G185000 vs Glyma.05G084100	WGD	not_expressed	not_expressed	not_expressed	not_expressed	not_expressed	not_expressed	not_expressed
Glyma.01G185200 vs Glyma.05G084200	WGD	others	others	others	others	others	diverged	others
Glyma.01G185400 vs Glyma.05G085000	WGD	others	others	not_expressed	dosage_balance	others	Glyma.05G085000	not_expressed
Glyma.01G185600 vs Glyma.05G085200	WGD	Glyma.01G185600	not_expressed	not_expressed	not_expressed	Glyma.01G185600	Glyma.01G185600	not_expressed
Glyma.01G200100 vs Glyma.05G070600	WGD	not_expressed	not_expressed	Glyma.01G200100	not_expressed	not_expressed	dosage_balance	dosage_balance
Glyma.01G200466 vs Glyma.05G070400	WGD	diverged	diverged	others	Glyma.01G200466	Glyma.01G200466	diverged	diverged
Glyma.01G200700 vs Glyma.05G070266	WGD	dosage_balance	others	others	others	others	others	others
Glyma.01G200800 vs Glyma.05G070200	WGD	others	others	diverged	dosage_balance	others	diverged	not_expressed
Glyma.01G202100 vs Glyma.05G069100	WGD	Glyma.01G202100	not_expressed	Glyma.01G202100	Glyma.05G069100	diverged	not_expressed	Glyma.05G069100
Glyma.01G202400 vs Glyma.05G068900	WGD	others	Glyma.05G068900	Glyma.05G068900	Glyma.05G068900	others	Glyma.05G068900	not_expressed
Glyma.01G203100 vs Glyma.05G068600	WGD	others	others	others	others	others	others	others
Glyma.01G203200 vs Glyma.05G068500	WGD	dosage_balance	others	others	others	others	diverged	others
Glyma.01G203300 vs Glyma.05G068400	WGD	diverged	diverged	dosage_balance	diverged	diverged	specialized	diverged
Glyma.01G203400 vs Glyma.05G068000	WGD	Glyma.01G203400	paralogue_dominance	dosage_balance	others	others	others	others
Glyma.01G203500 vs Glyma.05G067800	WGD	dosage_balance	others	Glyma.05G067800	Glyma.05G067800	dosage_balance	paralogue_dominance	others
Glyma.01G203600 vs Glyma.05G067400	WGD	paralogue_dominance	paralogue_dominance	others	others	paralogue_dominance	diverged	Glyma.05G067400
Glyma.01G203800 vs Glyma.05G067100	WGD	others	others	Glyma.01G203800	others	paralogue_dominance	others	diverged
Glyma.01G204200 vs Glyma.05G066700	WGD	others	diverged	diverged	others	diverged	others	Glyma.05G066700
Glyma.01G204600 vs Glyma.05G066200	WGD	others	others	Glyma.01G204600	paralogue_dominance	others	not_expressed	not_expressed
Glyma.01G204700 vs Glyma.05G066100	WGD	others	Glyma.05G066100	not_expressed	Glyma.05G066100	others	Glyma.05G066100	not_expressed
Glyma.01G204800 vs Glyma.05G065100	WGD	not_expressed	not_expressed	Glyma.01G204800	not_expressed	not_expressed	Glyma.01G204800	Glyma.05G065100
Glyma.01G205100 vs Glyma.05G064800	WGD	others	others	others	others	others	others	dosage_balance
Glyma.01G205200 vs Glyma.05G064700	WGD	others	others	others	dosage_balance	others	dosage_balance	dosage_balance
Glyma.01G205300 vs Glyma.05G064600	WGD	paralogue_dominance	specialized	not_expressed	specialized	paralogue_dominance	not_expressed	not_expressed
Glyma.01G205900 vs Glyma.05G064200	WGD	Glyma.01G205900	Glyma.01G205900	Glyma.01G205900	Glyma.01G205900	Glyma.01G205900	Glyma.01G205900	Glyma.01G205900
Glyma.01G206200 vs Glyma.05G063800	WGD	Glyma.05G063800	Glyma.05G063800	Glyma.05G063800	Glyma.05G063800	Glyma.05G063800	Glyma.05G063800	Glyma.05G063800
Glyma.01G206600 vs Glyma.05G063600	WGD	dosage_balance	others	paralogue_dominance	others	dosage_balance	paralogue_dominance	others
Glyma.01G206700 vs Glyma.05G063500	WGD	others	paralogue_dominance	paralogue_dominance	others	paralogue_dominance	paralogue_dominance	paralogue_dominance
Glyma.01G206800 vs Glyma.05G063100	WGD	Glyma.05G063100	Glyma.05G063100	not_expressed	Glyma.05G063100	Glyma.05G063100	Glyma.05G063100	not_expressed
Glyma.01G207000 vs Glyma.05G063000	WGD	Glyma.05G063000	Glyma.05G063000	Glyma.05G063000	Glyma.05G063000	Glyma.05G063000	Glyma.05G063000	not_expressed
Glyma.01G207300 vs Glyma.05G062700	WGD	diverged	others	Glyma.01G207300	Glyma.01G207300	diverged	diverged	others
Glyma.01G207500 vs Glyma.05G062200	WGD	others	others	others	paralogue_dominance	paralogue_dominance	others	dosage_balance
Glyma.01G207600 vs Glyma.05G061900	WGD	Glyma.05G061900	Glyma.05G061900	not_expressed	Glyma.05G061900	Glyma.05G061900	not_expressed	not_expressed
Glyma.01G207700 vs Glyma.05G061400	WGD	paralogue_dominance	paralogue_dominance	paralogue_dominance	paralogue_dominance	paralogue_dominance	dosage_balance	others
Glyma.01G207900 vs Glyma.05G060600	WGD	not_expressed	not_expressed	not_expressed	not_expressed	not_expressed	Glyma.01G207900	not_expressed
Glyma.01G208000 vs Glyma.05G060500	WGD	Glyma.05G060500	Glyma.05G060500	not_expressed	Glyma.05G060500	Glyma.05G060500	not_expressed	not_expressed
Glyma.01G208300 vs Glyma.05G060400	WGD	dosage_balance	dosage_balance	not_expressed	dosage_balance	dosage_balance	not_expressed	not_expressed
Glyma.01G208600 vs Glyma.05G060300	WGD	dosage_balance	others	others	others	others	others	dosage_balance
Glyma.01G208700 vs Glyma.05G060200	WGD	others	others	Glyma.05G060200	others	others	others	not_expressed
Glyma.01G209000 vs Glyma.05G059900	WGD	Glyma.05G059900	Glyma.05G059900	not_expressed	Glyma.05G059900	Glyma.05G059900	not_expressed	not_expressed
Glyma.01G209100 vs Glyma.05G059800	WGD	others	others	not_expressed	dosage_balance	others	not_expressed	not_expressed
Glyma.01G209600 vs Glyma.05G059300	WGD	Glyma.05G059300	diverged	Glyma.05G059300	Glyma.05G059300	paralogue_dominance	Glyma.05G059300	Glyma.05G059300
Glyma.01G210100 vs Glyma.05G058700	WGD	Glyma.05G058700	others	Glyma.05G058700	Glyma.05G058700	Glyma.05G058700	Glyma.05G058700	Glyma.05G058700
Glyma.01G210200 vs Glyma.05G058300	WGD	others	diverged	others	others	others	Glyma.05G058300	others
Glyma.01G210400 vs Glyma.05G058100	WGD	Glyma.05G058100	Glyma.05G058100	paralogue_dominance	Glyma.05G058100	Glyma.05G058100	Glyma.05G058100	Glyma.05G058100
Glyma.01G210500 vs Glyma.05G056900	WGD	not_expressed	not_expressed	not_expressed	not_expressed	not_expressed	Glyma.01G210500	not_expressed
Glyma.01G210600 vs Glyma.05G056800	WGD	others	others	others	diverged	diverged	others	diverged
Glyma.01G210700 vs Glyma.05G056600	WGD	specialized	Glyma.05G056600	Glyma.05G056600	others	others	not_expressed	not_expressed
Glyma.01G210800 vs Glyma.05G056500	WGD	specialized	others	Glyma.01G210800	others	others	Glyma.05G056500	not_expressed
Glyma.01G211000 vs Glyma.05G056300	WGD	Glyma.05G056300	Glyma.05G056300	Glyma.05G056300	Glyma.05G056300	Glyma.05G056300	others	not_expressed
Glyma.01G211200 vs Glyma.05G055600	WGD	others	others	paralogue_dominance	paralogue_dominance	others	others	Glyma.01G211200
Glyma.01G211300 vs Glyma.05G055200	WGD	Glyma.01G211300	Glyma.01G211300	not_expressed	not_expressed	Glyma.01G211300	not_expressed	Glyma.01G211300
Glyma.01G214300 vs Glyma.05G051300	WGD	paralogue_dominance	paralogue_dominance	not_expressed	paralogue_dominance	paralogue_dominance	specialized	not_expressed
Glyma.01G214400 vs Glyma.05G051200	WGD	not_expressed	not_expressed	not_expressed	not_expressed	not_expressed	not_expressed	not_expressed
Glyma.01G214500 vs Glyma.05G051100	WGD	dosage_balance	others	not_expressed	others	others	Glyma.05G051100	not_expressed
Glyma.01G214800 vs Glyma.05G050600	WGD	others	diverged	not_expressed	Glyma.01G214800	others	Glyma.01G214800	not_expressed
Glyma.01G215400 vs Glyma.05G050500	WGD	Glyma.01G215400	Glyma.01G215400	Glyma.01G215400	Glyma.01G215400	Glyma.01G215400	Glyma.01G215400	not_expressed
Glyma.01G215600 vs Glyma.05G050200	WGD	not_expressed	not_expressed	not_expressed	not_expressed	not_expressed	not_expressed	not_expressed
Glyma.01G216000 vs Glyma.05G049900	WGD	not_expressed	Glyma.01G216000	not_expressed	Glyma.01G216000	Glyma.01G216000	others	Glyma.05G049900
Glyma.01G216200 vs Glyma.05G049800	WGD	not_expressed	not_expressed	not_expressed	not_expressed	not_expressed	not_expressed	not_expressed
Glyma.01G216600 vs Glyma.05G049700	WGD	not_expressed	not_expressed	Glyma.01G216600	not_expressed	not_expressed	Glyma.01G216600	not_expressed
Glyma.01G217200 vs Glyma.05G049000	WGD	diverged	diverged	Glyma.01G217200	paralogue_dominance	paralogue_dominance	Glyma.01G217200	not_expressed
Glyma.01G217300 vs Glyma.05G048800	WGD	others	others	others	others	others	others	others
Glyma.01G185800 vs Glyma.05G095900	WGD	Glyma.05G095900	diverged	others	Glyma.01G185800	others	diverged	others
Glyma.01G186300 vs Glyma.05G095500	WGD	not_expressed	not_expressed	not_expressed	Glyma.01G186300	not_expressed	Glyma.01G186300	not_expressed
Glyma.01G186700 vs Glyma.05G094900	WGD	not_expressed	not_expressed	not_expressed	not_expressed	not_expressed	not_expressed	not_expressed
Glyma.01G186900 vs Glyma.05G094400	WGD	Glyma.05G094400	Glyma.05G094400	not_expressed	not_expressed	Glyma.05G094400	Glyma.05G094400	Glyma.05G094400
Glyma.01G187500 vs Glyma.05G094000	WGD	others	Glyma.05G094000	Glyma.05G094000	Glyma.05G094000	others	Glyma.05G094000	Glyma.05G094000
Glyma.01G187900 vs Glyma.05G093000	WGD	others	others	not_expressed	others	diverged	Glyma.01G187900	not_expressed
Glyma.01G188200 vs Glyma.05G091800	WGD	others	dosage_balance	Glyma.01G188200	others	others	diverged	not_expressed
Glyma.01G188400 vs Glyma.05G091200	WGD	others	dosage_balance	others	others	paralogue_dominance	others	others
Glyma.01G188900 vs Glyma.05G091100	WGD	others	others	Glyma.05G091100	others	dosage_balance	Glyma.05G091100	others
Glyma.01G189000 vs Glyma.05G085700	WGD	Glyma.01G189000	specialized	not_expressed	not_expressed	Glyma.01G189000	not_expressed	not_expressed
Glyma.01G183100 vs Glyma.05G082700	WGD	Glyma.01G183100	others	Glyma.01G183100	Glyma.01G183100	Glyma.01G183100	others	Glyma.01G183100
Glyma.01G183300 vs Glyma.05G082400	WGD	Glyma.01G183300	others	paralogue_dominance	Glyma.01G183300	others	diverged	others
Glyma.01G183500 vs Glyma.05G081900	WGD	diverged	others	others	diverged	diverged	others	others
Glyma.01G183700 vs Glyma.05G081700	WGD	Glyma.01G183700	Glyma.01G183700	not_expressed	Glyma.01G183700	Glyma.01G183700	Glyma.01G183700	not_expressed
Glyma.01G183900 vs Glyma.05G081400	WGD	Glyma.01G183900	Glyma.01G183900	not_expressed	not_expressed	not_expressed	not_expressed	not_expressed
Glyma.01G184000 vs Glyma.05G080900	WGD	Glyma.05G080900	Glyma.05G080900	not_expressed	not_expressed	Glyma.05G080900	not_expressed	not_expressed
Glyma.01G184300 vs Glyma.05G090900	WGD	others	others	not_expressed	others	others	specialized	not_expressed
Glyma.01G184500 vs Glyma.05G090500	WGD	paralogue_dominance	paralogue_dominance	Glyma.05G090500	others	others	others	Glyma.05G090500
Glyma.01G184600 vs Glyma.05G090400	WGD	diverged	others	Glyma.01G184600	diverged	diverged	Glyma.05G090400	not_expressed
Glyma.01G191700 vs Glyma.05G104400	WGD	diverged	dosage_balance	Glyma.05G104400	diverged	diverged	Glyma.05G104400	Glyma.05G104400
Glyma.01G192000 vs Glyma.05G104300	WGD	others	others	others	others	dosage_balance	paralogue_dominance	dosage_balance
Glyma.01G192100 vs Glyma.05G104200	WGD	others	others	others	others	others	others	others
Glyma.01G192200 vs Glyma.05G104100	WGD	others	others	Glyma.05G104100	others	others	Glyma.01G192200	not_expressed
Glyma.01G192300 vs Glyma.05G104000	WGD	not_expressed	not_expressed	not_expressed	not_expressed	not_expressed	Glyma.05G104000	not_expressed
Glyma.01G192500 vs Glyma.05G103600	WGD	diverged	others	others	Glyma.01G192500	diverged	diverged	Glyma.05G103600
Glyma.01G192600 vs Glyma.05G103300	WGD	paralogue_dominance	paralogue_dominance	others	others	others	others	dosage_balance
Glyma.01G145600 vs Glyma.05G229100	WGD	Glyma.01G145600	Glyma.01G145600	Glyma.01G145600	Glyma.01G145600	Glyma.01G145600	others	paralogue_dominance
Glyma.01G146000 vs Glyma.05G228850	WGD	not_expressed	not_expressed	not_expressed	not_expressed	not_expressed	not_expressed	not_expressed
Glyma.01G146100 vs Glyma.05G228700	WGD	others	others	others	others	paralogue_dominance	others	others
Glyma.01G146200 vs Glyma.05G228600	WGD	not_expressed	not_expressed	not_expressed	not_expressed	not_expressed	not_expressed	not_expressed
Glyma.01G146300 vs Glyma.05G228500	WGD	others	others	Glyma.05G228500	others	others	not_expressed	not_expressed
Glyma.01G146700 vs Glyma.05G228400	WGD	not_expressed	not_expressed	not_expressed	not_expressed	not_expressed	not_expressed	not_expressed
Glyma.01G147600 vs Glyma.05G228100	WGD	others	not_expressed	Glyma.05G228100	specialized	others	Glyma.01G147600	not_expressed
Glyma.01G041400 vs Glyma.05G030300	WGD	not_expressed	Glyma.01G041400	not_expressed	Glyma.01G041400	Glyma.01G041400	Glyma.01G041400	not_expressed
Glyma.01G041700 vs Glyma.05G030000	WGD	diverged	Glyma.05G030000	Glyma.05G030000	diverged	diverged	others	Glyma.05G030000
Glyma.01G042100 vs Glyma.05G029900	WGD	not_expressed	Glyma.01G042100	Glyma.01G042100	not_expressed	not_expressed	Glyma.01G042100	Glyma.01G042100
Glyma.01G043600 vs Glyma.05G028800	WGD	Glyma.05G028800	Glyma.05G028800	Glyma.05G028800	paralogue_dominance	others	specialized	Glyma.05G028800
Glyma.01G044100 vs Glyma.05G028300	WGD	Glyma.01G044100	Glyma.01G044100	Glyma.01G044100	diverged	Glyma.01G044100	Glyma.01G044100	Glyma.01G044100
Glyma.01G045400 vs Glyma.05G027700	WGD	others	others	Glyma.05G027700	others	others	others	not_expressed
Glyma.01G040600 vs Glyma.06G189700	WGD	others	others	Glyma.06G189700	specialized	paralogue_dominance	others	Glyma.06G189700
Glyma.01G041700 vs Glyma.06G190200	WGD	others	Glyma.06G190200	Glyma.06G190200	others	paralogue_dominance	diverged	Glyma.06G190200
Glyma.01G043300 vs Glyma.06G190800	WGD	not_expressed	not_expressed	Glyma.06G190800	not_expressed	not_expressed	Glyma.06G190800	Glyma.06G190800
Glyma.01G043600 vs Glyma.06G190900	WGD	Glyma.06G190900	Glyma.06G190900	Glyma.06G190900	others	others	others	Glyma.06G190900
Glyma.01G044800 vs Glyma.06G191800	WGD	not_expressed	not_expressed	not_expressed	not_expressed	not_expressed	Glyma.01G044800	not_expressed
Glyma.01G045100 vs Glyma.06G191900	WGD	others	others	others	others	others	others	others
Glyma.01G045400 vs Glyma.06G192700	WGD	others	others	not_expressed	others	others	diverged	Glyma.06G192700
Glyma.01G045500 vs Glyma.06G193000	WGD	Glyma.01G045500	Glyma.01G045500	not_expressed	Glyma.01G045500	diverged	Glyma.01G045500	not_expressed
Glyma.01G046700 vs Glyma.06G193302	WGD	others	paralogue_dominance	Glyma.01G046700	Glyma.01G046700	Glyma.01G046700	Glyma.01G046700	Glyma.01G046700
Glyma.01G047700 vs Glyma.06G194100	WGD	others	paralogue_dominance	others	others	others	others	Glyma.01G047700
Glyma.01G193600 vs Glyma.06G046000	WGD	others	others	others	others	dosage_balance	others	others
Glyma.01G194900 vs Glyma.06G047200	WGD	Glyma.01G194900	Glyma.01G194900	not_expressed	Glyma.01G194900	Glyma.01G194900	not_expressed	not_expressed
Glyma.01G195200 vs Glyma.06G047800	WGD	diverged	not_expressed	not_expressed	not_expressed	diverged	not_expressed	not_expressed
Glyma.01G195600 vs Glyma.06G048100	WGD	Glyma.06G048100	Glyma.06G048100	not_expressed	Glyma.06G048100	Glyma.06G048100	not_expressed	not_expressed
Glyma.01G195900 vs Glyma.06G049200	WGD	others	specialized	diverged	specialized	specialized	specialized	not_expressed
Glyma.01G196100 vs Glyma.06G049900	WGD	not_expressed	not_expressed	not_expressed	not_expressed	not_expressed	not_expressed	not_expressed
Glyma.01G196300 vs Glyma.06G050100	WGD	diverged	Glyma.01G196300	diverged	others	others	others	others
Glyma.01G101000 vs Glyma.07G135400	WGD	diverged	others	not_expressed	Glyma.07G135400	diverged	Glyma.07G135400	not_expressed
Glyma.01G101100 vs Glyma.07G135700	WGD	not_expressed	not_expressed	not_expressed	not_expressed	not_expressed	not_expressed	not_expressed
Glyma.01G101800 vs Glyma.07G135900	WGD	not_expressed	not_expressed	not_expressed	not_expressed	not_expressed	not_expressed	not_expressed
Glyma.01G102300 vs Glyma.07G136800	WGD	not_expressed	not_expressed	others	not_expressed	not_expressed	Glyma.07G136800	Glyma.07G136800
Glyma.01G102600 vs Glyma.07G137200	WGD	paralogue_dominance	others	diverged	paralogue_dominance	others	Glyma.01G102600	Glyma.01G102600
Glyma.01G105000 vs Glyma.07G139100	WGD	Glyma.01G105000	Glyma.01G105000	others	not_expressed	Glyma.01G105000	specialized	not_expressed
Glyma.01G105400 vs Glyma.07G139200	WGD	diverged	paralogue_dominance	Glyma.07G139200	Glyma.07G139200	others	Glyma.07G139200	Glyma.07G139200
Glyma.01G105600 vs Glyma.07G139300	WGD	others	diverged	others	others	others	Glyma.07G139300	others
Glyma.01G105900 vs Glyma.07G139500	WGD	others	diverged	not_expressed	diverged	diverged	not_expressed	not_expressed
Glyma.01G106000 vs Glyma.07G139600	WGD	Glyma.01G106000	Glyma.01G106000	Glyma.01G106000	Glyma.01G106000	Glyma.01G106000	Glyma.01G106000	Glyma.01G106000
Glyma.01G106100 vs Glyma.07G139700	WGD	Glyma.01G106100	Glyma.01G106100	Glyma.07G139700	Glyma.01G106100	Glyma.01G106100	Glyma.07G139700	Glyma.07G139700
Glyma.01G106200 vs Glyma.07G140800	WGD	Glyma.01G106200	Glyma.01G106200	Glyma.01G106200	Glyma.01G106200	Glyma.01G106200	diverged	Glyma.01G106200
Glyma.01G106700 vs Glyma.07G141200	WGD	Glyma.01G106700	not_expressed	not_expressed	Glyma.01G106700	Glyma.01G106700	not_expressed	not_expressed
Glyma.01G107000 vs Glyma.07G141900	WGD	others	others	not_expressed	others	others	Glyma.01G107000	not_expressed
Glyma.01G108000 vs Glyma.07G142000	WGD	diverged	others	others	others	diverged	others	paralogue_dominance
Glyma.01G108200 vs Glyma.07G142400	WGD	not_expressed	not_expressed	Glyma.01G108200	not_expressed	not_expressed	not_expressed	Glyma.01G108200
Glyma.01G108800 vs Glyma.07G142800	WGD	Glyma.07G142800	Glyma.07G142800	not_expressed	Glyma.07G142800	Glyma.07G142800	not_expressed	not_expressed
Glyma.01G109200 vs Glyma.07G143000	WGD	dosage_balance	dosage_balance	not_expressed	others	dosage_balance	not_expressed	not_expressed
Glyma.01G110400 vs Glyma.07G144200	WGD	others	others	not_expressed	specialized	others	not_expressed	not_expressed
Glyma.01G111200 vs Glyma.07G144500	WGD	others	others	others	dosage_balance	dosage_balance	others	others
Glyma.01G111500 vs Glyma.07G144600	WGD	Glyma.07G144600	Glyma.07G144600	not_expressed	Glyma.07G144600	Glyma.07G144600	not_expressed	not_expressed
Glyma.01G111900 vs Glyma.07G144900	WGD	dosage_balance	dosage_balance	Glyma.07G144900	dosage_balance	dosage_balance	not_expressed	not_expressed
Glyma.01G112500 vs Glyma.07G145900	WGD	Glyma.07G145900	Glyma.07G145900	Glyma.01G112500	Glyma.07G145900	Glyma.07G145900	not_expressed	not_expressed
Glyma.01G112600 vs Glyma.07G146000	WGD	not_expressed	not_expressed	not_expressed	not_expressed	not_expressed	not_expressed	not_expressed
Glyma.01G112700 vs Glyma.07G146300	WGD	others	paralogue_dominance	Glyma.01G112700	diverged	others	diverged	Glyma.01G112700
Glyma.01G113000 vs Glyma.07G146400	WGD	diverged	diverged	not_expressed	diverged	diverged	Glyma.01G113000	Glyma.01G113000
Glyma.01G113100 vs Glyma.07G146500	WGD	not_expressed	not_expressed	not_expressed	not_expressed	not_expressed	not_expressed	not_expressed
Glyma.01G113200 vs Glyma.07G146800	WGD	Glyma.07G146800	Glyma.07G146800	not_expressed	Glyma.07G146800	Glyma.07G146800	specialized	not_expressed
Glyma.01G114000 vs Glyma.07G147000	WGD	diverged	diverged	others	diverged	diverged	diverged	Glyma.07G147000
Glyma.01G114400 vs Glyma.07G147200	WGD	diverged	others	not_expressed	Glyma.07G147200	Glyma.07G147200	Glyma.01G114400	Glyma.01G114400
Glyma.01G114900 vs Glyma.07G147600	WGD	not_expressed	not_expressed	not_expressed	not_expressed	not_expressed	not_expressed	not_expressed
Glyma.01G115000 vs Glyma.07G148000	WGD	Glyma.01G115000	Glyma.01G115000	Glyma.01G115000	Glyma.01G115000	Glyma.01G115000	Glyma.01G115000	Glyma.01G115000
Glyma.01G123000 vs Glyma.07G153600	WGD	not_expressed	not_expressed	not_expressed	not_expressed	not_expressed	not_expressed	not_expressed
Glyma.01G123300 vs Glyma.07G153700	WGD	others	others	others	others	others	others	others
Glyma.01G123400 vs Glyma.07G153800	WGD	Glyma.01G123400	Glyma.01G123400	Glyma.07G153800	Glyma.01G123400	Glyma.01G123400	Glyma.07G153800	Glyma.07G153800
Glyma.01G123600 vs Glyma.07G153900	WGD	Glyma.07G153900	not_expressed	not_expressed	not_expressed	Glyma.07G153900	not_expressed	not_expressed
Glyma.01G124000 vs Glyma.07G154000	WGD	not_expressed	Glyma.01G124000	not_expressed	not_expressed	not_expressed	not_expressed	not_expressed
Glyma.01G124400 vs Glyma.07G155100	WGD	not_expressed	not_expressed	not_expressed	not_expressed	not_expressed	not_expressed	not_expressed
Glyma.01G124500 vs Glyma.07G155200	WGD	others	paralogue_dominance	others	diverged	diverged	Glyma.07G155200	not_expressed
Glyma.01G124602 vs Glyma.07G155400	WGD	others	dosage_balance	dosage_balance	others	others	others	paralogue_dominance
Glyma.01G124700 vs Glyma.07G155500	WGD	Glyma.07G155500	not_expressed	others	Glyma.01G124700	others	dosage_balance	diverged
Glyma.01G124802 vs Glyma.07G155600	WGD	not_expressed	not_expressed	not_expressed	not_expressed	not_expressed	not_expressed	not_expressed
Glyma.01G124900 vs Glyma.07G155700	WGD	others	others	others	others	others	Glyma.01G124900	Glyma.01G124900
Glyma.01G125100 vs Glyma.07G155900	WGD	Glyma.01G125100	Glyma.01G125100	not_expressed	Glyma.01G125100	Glyma.01G125100	not_expressed	not_expressed
Glyma.01G125200 vs Glyma.07G156000	WGD	others	diverged	Glyma.07G156000	paralogue_dominance	specialized	Glyma.07G156000	not_expressed
Glyma.01G125900 vs Glyma.07G156400	WGD	Glyma.01G125900	Glyma.01G125900	Glyma.01G125900	Glyma.01G125900	Glyma.01G125900	Glyma.01G125900	Glyma.01G125900
Glyma.01G126000 vs Glyma.07G156500	WGD	others	others	Glyma.01G126000	dosage_balance	dosage_balance	Glyma.01G126000	not_expressed
Glyma.01G126700 vs Glyma.07G157100	WGD	not_expressed	not_expressed	not_expressed	not_expressed	Glyma.07G157100	not_expressed	not_expressed
Glyma.01G001800 vs Glyma.07G130700	WGD	not_expressed	not_expressed	not_expressed	not_expressed	not_expressed	not_expressed	not_expressed
Glyma.01G001900 vs Glyma.07G130500	WGD	not_expressed	not_expressed	not_expressed	not_expressed	not_expressed	not_expressed	not_expressed
Glyma.01G002100 vs Glyma.07G130400	WGD	others	paralogue_dominance	others	others	others	paralogue_dominance	paralogue_dominance
Glyma.01G002200 vs Glyma.07G130300	WGD	others	others	others	others	others	dosage_balance	dosage_balance
Glyma.01G002300 vs Glyma.07G130100	WGD	not_expressed	not_expressed	not_expressed	not_expressed	not_expressed	not_expressed	Glyma.01G002300
Glyma.01G002400 vs Glyma.07G129900	WGD	paralogue_dominance	paralogue_dominance	others	others	others	Glyma.01G002400	Glyma.07G129900
Glyma.01G002501 vs Glyma.07G129800	WGD	Glyma.07G129800	Glyma.07G129800	Glyma.07G129800	Glyma.07G129800	Glyma.07G129800	not_expressed	not_expressed
Glyma.01G002600 vs Glyma.07G129700	WGD	dosage_balance	others	not_expressed	others	dosage_balance	Glyma.01G002600	not_expressed
Glyma.01G002700 vs Glyma.07G129600	WGD	others	others	not_expressed	others	others	Glyma.07G129600	not_expressed
Glyma.01G002800 vs Glyma.07G129500	WGD	Glyma.07G129500	Glyma.07G129500	not_expressed	not_expressed	Glyma.07G129500	not_expressed	not_expressed
Glyma.01G002902 vs Glyma.07G129200	WGD	Glyma.07G129200	Glyma.07G129200	Glyma.07G129200	Glyma.07G129200	Glyma.07G129200	Glyma.07G129200	Glyma.07G129200
Glyma.01G003100 vs Glyma.07G128900	WGD	others	others	others	others	others	others	not_expressed
Glyma.01G003200 vs Glyma.07G128800	WGD	Glyma.07G128800	Glyma.07G128800	Glyma.07G128800	Glyma.07G128800	Glyma.07G128800	not_expressed	not_expressed
Glyma.01G003300 vs Glyma.07G128700	WGD	Glyma.07G128700	Glyma.07G128700	Glyma.07G128700	Glyma.07G128700	Glyma.07G128700	not_expressed	not_expressed
Glyma.01G003400 vs Glyma.07G128600	WGD	dosage_balance	others	not_expressed	not_expressed	others	not_expressed	not_expressed
Glyma.01G003450 vs Glyma.07G128500	WGD	Glyma.07G128500	Glyma.07G128500	Glyma.07G128500	Glyma.07G128500	Glyma.07G128500	Glyma.07G128500	Glyma.07G128500
Glyma.01G003500 vs Glyma.07G128400	WGD	Glyma.07G128400	Glyma.07G128400	Glyma.07G128400	Glyma.07G128400	Glyma.07G128400	Glyma.07G128400	not_expressed
Glyma.01G003600 vs Glyma.07G128300	WGD	others	others	not_expressed	others	others	not_expressed	not_expressed
Glyma.01G003700 vs Glyma.07G128200	WGD	dosage_balance	dosage_balance	dosage_balance	others	dosage_balance	specialized	not_expressed
Glyma.01G003800 vs Glyma.07G128100	WGD	others	dosage_balance	others	dosage_balance	dosage_balance	Glyma.07G128100	Glyma.07G128100
Glyma.01G003900 vs Glyma.07G128000	WGD	not_expressed	not_expressed	not_expressed	not_expressed	not_expressed	not_expressed	not_expressed
Glyma.01G004000 vs Glyma.07G127900	WGD	not_expressed	not_expressed	not_expressed	not_expressed	not_expressed	not_expressed	Glyma.01G004000
Glyma.01G004100 vs Glyma.07G127800	WGD	dosage_balance	others	others	dosage_balance	dosage_balance	dosage_balance	dosage_balance
Glyma.01G004600 vs Glyma.07G127200	WGD	others	dosage_balance	others	others	others	others	not_expressed
Glyma.01G004800 vs Glyma.07G127100	WGD	not_expressed	not_expressed	paralogue_dominance	not_expressed	Glyma.07G127100	paralogue_dominance	others
Glyma.01G004900 vs Glyma.07G126900	WGD	not_expressed	not_expressed	not_expressed	not_expressed	not_expressed	not_expressed	not_expressed
Glyma.01G005000 vs Glyma.07G126800	WGD	others	others	dosage_balance	others	others	paralogue_dominance	Glyma.01G005000
Glyma.01G005100 vs Glyma.07G126600	WGD	not_expressed	not_expressed	not_expressed	not_expressed	not_expressed	not_expressed	Glyma.01G005100
Glyma.01G005500 vs Glyma.07G126500	WGD	specialized	dosage_balance	not_expressed	others	specialized	others	not_expressed
Glyma.01G005600 vs Glyma.07G126000	WGD	dosage_balance	others	not_expressed	dosage_balance	dosage_balance	not_expressed	not_expressed
Glyma.01G005800 vs Glyma.07G125800	WGD	Glyma.01G005800	Glyma.01G005800	Glyma.07G125800	Glyma.01G005800	Glyma.01G005800	paralogue_dominance	not_expressed
Glyma.01G005900 vs Glyma.07G125700	WGD	not_expressed	not_expressed	not_expressed	not_expressed	not_expressed	not_expressed	not_expressed
Glyma.01G006000 vs Glyma.07G125600	WGD	specialized	others	paralogue_dominance	others	diverged	dosage_balance	dosage_balance
Glyma.01G006200 vs Glyma.07G125500	WGD	dosage_balance	dosage_balance	others	dosage_balance	dosage_balance	dosage_balance	paralogue_dominance
Glyma.01G006500 vs Glyma.07G125300	WGD	others	others	others	others	others	others	others
Glyma.01G006600 vs Glyma.07G125200	WGD	others	others	diverged	others	others	others	others
Glyma.01G006800 vs Glyma.07G125100	WGD	specialized	Glyma.01G006800	others	paralogue_dominance	paralogue_dominance	Glyma.01G006800	not_expressed
Glyma.01G007000 vs Glyma.07G124900	WGD	others	not_expressed	Glyma.07G124900	others	others	not_expressed	not_expressed
Glyma.01G007100 vs Glyma.07G124600	WGD	others	dosage_balance	not_expressed	dosage_balance	dosage_balance	not_expressed	not_expressed
Glyma.01G007200 vs Glyma.07G124500	WGD	others	dosage_balance	others	others	others	others	others
Glyma.01G048000 vs Glyma.07G230300	WGD	specialized	diverged	others	Glyma.01G048000	others	Glyma.01G048000	not_expressed
Glyma.01G049100 vs Glyma.07G229800	WGD	dosage_balance	paralogue_dominance	not_expressed	dosage_balance	paralogue_dominance	specialized	not_expressed
Glyma.01G049400 vs Glyma.07G229600	WGD	others	others	not_expressed	Glyma.07G229600	specialized	not_expressed	not_expressed
Glyma.01G049500 vs Glyma.07G229500	WGD	not_expressed	not_expressed	not_expressed	Glyma.07G229500	not_expressed	not_expressed	not_expressed
Glyma.01G050100 vs Glyma.07G229000	WGD	paralogue_dominance	paralogue_dominance	others	others	paralogue_dominance	paralogue_dominance	not_expressed
Glyma.01G052500 vs Glyma.07G228200	WGD	others	paralogue_dominance	Glyma.07G228200	others	others	Glyma.07G228200	Glyma.07G228200
Glyma.01G052600 vs Glyma.07G228000	WGD	diverged	others	others	others	others	others	dosage_balance
Glyma.01G053300 vs Glyma.07G227700	WGD	others	others	Glyma.01G053300	dosage_balance	others	diverged	Glyma.01G053300
Glyma.01G053600 vs Glyma.07G227600	WGD	Glyma.07G227600	Glyma.07G227600	not_expressed	Glyma.07G227600	Glyma.07G227600	Glyma.01G053600	not_expressed
Glyma.01G053800 vs Glyma.07G227200	WGD	not_expressed	not_expressed	Glyma.01G053800	not_expressed	Glyma.07G227200	Glyma.01G053800	Glyma.01G053800
Glyma.01G054800 vs Glyma.07G227100	WGD	others	dosage_balance	diverged	others	others	others	Glyma.07G227100
Glyma.01G056000 vs Glyma.07G226700	WGD	Glyma.01G056000	Glyma.01G056000	not_expressed	not_expressed	Glyma.01G056000	Glyma.01G056000	not_expressed
Glyma.01G057500 vs Glyma.07G226100	WGD	others	others	Glyma.01G057500	others	paralogue_dominance	paralogue_dominance	Glyma.01G057500
Glyma.01G058000 vs Glyma.07G226000	WGD	Glyma.01G058000	Glyma.01G058000	Glyma.01G058000	Glyma.01G058000	Glyma.01G058000	Glyma.01G058000	Glyma.01G058000
Glyma.01G118000 vs Glyma.07G153100	WGD	diverged	Glyma.07G153100	Glyma.07G153100	Glyma.07G153100	diverged	not_expressed	not_expressed
Glyma.01G119400 vs Glyma.07G152700	WGD	others	others	others	others	others	others	others
Glyma.01G120400 vs Glyma.07G151300	WGD	others	others	diverged	diverged	others	diverged	Glyma.07G151300
Glyma.01G120800 vs Glyma.07G151200	WGD	Glyma.01G120800	Glyma.01G120800	Glyma.01G120800	Glyma.01G120800	Glyma.01G120800	Glyma.01G120800	not_expressed
Glyma.01G121000 vs Glyma.07G151100	WGD	not_expressed	not_expressed	Glyma.07G151100	not_expressed	not_expressed	others	Glyma.07G151100
Glyma.01G121209 vs Glyma.07G150900	WGD	Glyma.07G150900	Glyma.07G150900	Glyma.07G150900	Glyma.07G150900	Glyma.07G150900	Glyma.07G150900	not_expressed
Glyma.01G121218 vs Glyma.07G150800	WGD	dosage_balance	others	others	others	others	others	others
Glyma.01G121300 vs Glyma.07G150700	WGD	dosage_balance	others	Glyma.07G150700	others	others	others	Glyma.07G150700
Glyma.01G122000 vs Glyma.07G150200	WGD	not_expressed	not_expressed	not_expressed	not_expressed	not_expressed	not_expressed	Glyma.07G150200
Glyma.01G122100 vs Glyma.07G149900	WGD	others	others	dosage_balance	dosage_balance	others	dosage_balance	others
Glyma.01G122800 vs Glyma.07G149600	WGD	others	paralogue_dominance	Glyma.01G122800	paralogue_dominance	paralogue_dominance	Glyma.07G149600	not_expressed
Glyma.01G217800 vs Glyma.08G012000	WGD	Glyma.08G012000	Glyma.08G012000	Glyma.08G012000	Glyma.08G012000	Glyma.08G012000	Glyma.08G012000	Glyma.08G012000
Glyma.01G217900 vs Glyma.08G012100	WGD	others	others	others	others	dosage_balance	Glyma.01G217900	Glyma.01G217900
Glyma.01G218100 vs Glyma.08G013000	WGD	diverged	others	Glyma.08G013000	others	others	paralogue_dominance	Glyma.08G013000
Glyma.01G218200 vs Glyma.08G013100	WGD	Glyma.08G013100	not_expressed	not_expressed	not_expressed	Glyma.08G013100	Glyma.08G013100	Glyma.08G013100
Glyma.01G218800 vs Glyma.08G013200	WGD	paralogue_dominance	others	Glyma.08G013200	paralogue_dominance	others	others	Glyma.08G013200
Glyma.01G218900 vs Glyma.08G013400	WGD	not_expressed	not_expressed	not_expressed	not_expressed	not_expressed	not_expressed	not_expressed
Glyma.01G219001 vs Glyma.08G013600	WGD	Glyma.01G219001	Glyma.01G219001	Glyma.01G219001	Glyma.01G219001	Glyma.01G219001	Glyma.01G219001	Glyma.01G219001
Glyma.01G219400 vs Glyma.08G013800	WGD	others	others	Glyma.08G013800	others	others	Glyma.08G013800	Glyma.08G013800
Glyma.01G219600 vs Glyma.08G014000	WGD	dosage_balance	others	others	dosage_balance	dosage_balance	Glyma.01G219600	Glyma.01G219600
Glyma.01G219900 vs Glyma.08G014300	WGD	Glyma.08G014300	Glyma.08G014300	Glyma.08G014300	Glyma.08G014300	Glyma.08G014300	Glyma.08G014300	Glyma.08G014300
Glyma.01G220200 vs Glyma.08G014500	WGD	others	others	others	others	others	others	others
Glyma.01G220300 vs Glyma.08G014600	WGD	diverged	others	Glyma.08G014600	diverged	diverged	diverged	not_expressed
Glyma.01G220600 vs Glyma.08G015300	WGD	others	dosage_balance	dosage_balance	others	others	others	not_expressed
Glyma.01G220700 vs Glyma.08G015500	WGD	others	others	Glyma.01G220700	others	others	others	not_expressed
Glyma.01G220800 vs Glyma.08G015800	WGD	not_expressed	not_expressed	not_expressed	not_expressed	Glyma.08G015800	specialized	Glyma.08G015800
Glyma.01G220900 vs Glyma.08G016000	WGD	specialized	others	Glyma.08G016000	Glyma.08G016000	others	not_expressed	not_expressed
Glyma.01G221000 vs Glyma.08G016300	WGD	Glyma.08G016300	Glyma.08G016300	Glyma.08G016300	Glyma.08G016300	Glyma.08G016300	Glyma.08G016300	Glyma.08G016300
Glyma.01G221100 vs Glyma.08G016500	WGD	not_expressed	Glyma.01G221100	not_expressed	not_expressed	not_expressed	not_expressed	not_expressed
Glyma.01G221200 vs Glyma.08G016600	WGD	Glyma.08G016600	others	Glyma.08G016600	Glyma.08G016600	Glyma.08G016600	Glyma.08G016600	specialized
Glyma.01G221300 vs Glyma.08G016700	WGD	others	Glyma.01G221300	Glyma.08G016700	paralogue_dominance	others	Glyma.01G221300	not_expressed
Glyma.01G221500 vs Glyma.08G016900	WGD	Glyma.01G221500	Glyma.01G221500	paralogue_dominance	Glyma.01G221500	Glyma.01G221500	Glyma.08G016900	Glyma.08G016900
Glyma.01G221600 vs Glyma.08G017000	WGD	others	Glyma.01G221600	Glyma.08G017000	Glyma.08G017000	diverged	Glyma.08G017000	not_expressed
Glyma.01G221900 vs Glyma.08G017200	WGD	Glyma.08G017200	others	not_expressed	Glyma.08G017200	Glyma.08G017200	Glyma.01G221900	not_expressed
Glyma.01G222000 vs Glyma.08G017400	WGD	others	dosage_balance	not_expressed	Glyma.08G017400	diverged	not_expressed	not_expressed
Glyma.01G222100 vs Glyma.08G017500	WGD	dosage_balance	dosage_balance	others	dosage_balance	dosage_balance	paralogue_dominance	others
Glyma.01G222200 vs Glyma.08G017600	WGD	not_expressed	not_expressed	Glyma.01G222200	not_expressed	not_expressed	not_expressed	not_expressed
[truncated: 58,343 more rows]

## Sheet: Table S9
Table S9. Simplified expression categories for each gene pair across seven tissues and number of shared expression categories across stages and organs.
[truncated: 59,352 more rows]

[truncated: 28 more sheets: Table S10, Table S11, Table S12, Table S13, Table S14, Table S15, Table S16, Table S17, Table S18, Table S19, Table S20, Table S21, Table S22, Table S23, Table S24, Table S25, Table S26, Table S27, Table S28, Table S29 …]
